# Supplementary material for: The Hot (Invisible?) Hand: Can Time Sequence Patterns of Success/Failure in Sports Be Modeled as Repeated Random Independent Trials?
Source: PLoS One. 2011 Oct 5;6(10):e24532. doi: 10.1371/journal.pone.0024532 (PMC3187751; doi:10.1371/journal.pone.0024532)
Supplement: Dataset S1 — Data for all free throws taken during 2005/6–2009/10 in the NBA. (DAT) [file pone.0024532.s003.dat]

"Game" "Time" "Team" "Player" "number" "outof" "res"
20051101DALPHX 00:40:00 PHX Nash 1 2 Made
20051101DALPHX 00:40:00 PHX Nash 2 2 Made
20051101DALPHX 00:38:46 DAL Nowitzki 1 1 Made
20051101DALPHX 00:37:42 DAL Howard 1 1 Missed
20051101DALPHX 00:34:58 DAL Horn 1 2 Made
20051101DALPHX 00:34:58 DAL Horn 2 2 Made
20051101DALPHX 00:33:50 PHX Grant 1 1 Made
20051101DALPHX 00:33:11 DAL Horn 1 2 Made
20051101DALPHX 00:33:11 DAL Horn 2 2 Missed
20051101DALPHX 00:27:46 DAL Nowitzki 1 2 Made
20051101DALPHX 00:27:46 DAL Nowitzki 2 2 Missed
20051101DALPHX 00:24:41 PHX Jones 1 3 Missed
20051101DALPHX 00:24:41 PHX Jones 2 3 Made
20051101DALPHX 00:24:41 PHX Jones 3 3 Made
20051101DALPHX 00:19:54 DAL Daniels 1 2 Made
20051101DALPHX 00:19:54 DAL Daniels 2 2 Made
20051101DALPHX 00:19:14 PHX Diaw 1 2 Missed
20051101DALPHX 00:19:14 PHX Diaw 2 2 Made
20051101DALPHX 00:16:05 PHX Bell 1 2 Made
20051101DALPHX 00:16:05 PHX Bell 2 2 Missed
20051101DALPHX 00:13:34 PHX Thomas 1 2 Missed
20051101DALPHX 00:13:34 PHX Thomas 2 2 Made
20051101DALPHX 00:10:42 DAL Howard 1 1 Made
20051101DALPHX 00:07:11 DAL Horn 1 2 Made
20051101DALPHX 00:07:11 DAL Horn 2 2 Made
20051101DALPHX 00:05:11 PHX Marion 1 2 Made
20051101DALPHX 00:05:11 PHX Marion 2 2 Missed
20051101DALPHX 00:04:17 DAL Horn 1 2 Missed
20051101DALPHX 00:04:17 DAL Horn 2 2 Made
20051101DALPHX 00:03:43 DAL Nowitzki 1 2 Made
20051101DALPHX 00:03:43 DAL Nowitzki 2 2 Made
20051101DALPHX 00:01:00 PHX Marion 1 1 Missed
20051101DALPHX 00:00:15 DAL Terry 1 2 Made
20051101DALPHX 00:00:15 DAL Terry 2 2 Missed
20051101DALPHX 00:00:04 PHX Nash 1 2 Made
20051101DALPHX 00:00:04 PHX Nash 2 2 Made
20051101DALPHX -00:00:36 DAL Terry 1 1 Made
20051101DALPHX -00:01:02 PHX Marion 1 2 Made
20051101DALPHX -00:01:02 PHX Marion 2 2 Made
20051101DALPHX -00:02:16 DAL Terry 1 2 Missed
20051101DALPHX -00:02:16 DAL Terry 2 2 Made
20051101DALPHX -00:02:31 PHX Nash 1 2 Made
20051101DALPHX -00:02:31 PHX Nash 2 2 Made
20051101DALPHX -00:02:46 DAL Terry 1 2 Missed
20051101DALPHX -00:02:46 DAL Terry 2 2 Made
20051101DALPHX -00:03:27 DAL Terry 1 2 Missed
20051101DALPHX -00:03:27 DAL Terry 2 2 Made
20051101DALPHX -00:07:14 PHX Bell 1 2 Made
20051101DALPHX -00:07:14 PHX Bell 2 2 Made
20051101DALPHX -00:09:37 DAL Horn 1 2 Made
20051101DALPHX -00:09:37 DAL Horn 2 2 Missed
20051101DENSAS 00:47:07 DEN Anthony 1 1 Made
20051101DENSAS 00:40:31 SAN Duncan 1 2 Made
20051101DENSAS 00:40:31 SAN Duncan 2 2 Made
20051101DENSAS 00:33:44 DEN Najera 1 1 Made
20051101DENSAS 00:31:55 SAN Horry 1 2 Made
20051101DENSAS 00:31:55 SAN Horry 2 2 Made
20051101DENSAS 00:26:52 DEN Boykins 1 2 Missed
20051101DENSAS 00:26:52 DEN Boykins 2 2 Made
20051101DENSAS 00:25:16 DEN Anthony 1 2 Missed
20051101DENSAS 00:25:16 DEN Anthony 2 2 Made
20051101DENSAS 00:23:46 SAN Ginobili T T Made
20051101DENSAS 00:22:35 SAN Parker 1 1 Missed
20051101DENSAS 00:19:35 SAN Mohammed 1 2 Made
20051101DENSAS 00:19:35 SAN Mohammed 2 2 Made
20051101DENSAS 00:18:33 DEN Najera 1 2 Made
20051101DENSAS 00:18:33 DEN Najera 2 2 Made
20051101DENSAS 00:15:58 DEN Anthony 1 2 Missed
20051101DENSAS 00:15:58 DEN Anthony 2 2 Made
20051101DENSAS 00:15:54 SAN Finley 1 2 Missed
20051101DENSAS 00:15:54 SAN Finley 2 2 Made
20051101DENSAS 00:14:49 SAN Horry 1 2 Made
20051101DENSAS 00:14:49 SAN Horry 2 2 Made
20051101DENSAS 00:13:28 DEN Najera 1 2 Missed
20051101DENSAS 00:13:28 DEN Najera 2 2 Made
20051101DENSAS 00:11:09 DEN Boykins T T Missed
20051101DENSAS 00:08:24 SAN Ginobili 1 2 Missed
20051101DENSAS 00:08:24 SAN Ginobili 2 2 Made
20051101DENSAS 00:07:27 DEN Martin 1 2 Missed
20051101DENSAS 00:07:27 DEN Martin 2 2 Made
20051101DENSAS 00:04:36 SAN Duncan 1 2 Missed
20051101DENSAS 00:04:36 SAN Duncan 2 2 Made
20051101DENSAS 00:03:23 SAN Ginobili 1 1 Made
20051101DENSAS 00:02:30 SAN Ginobili 1 2 Made
20051101DENSAS 00:02:30 SAN Ginobili 2 2 Made
20051101DENSAS 00:01:57 SAN Ginobili 1 2 Missed
20051101DENSAS 00:01:57 SAN Ginobili 2 2 Made
20051101MILPHI 00:47:16 PHL Iverson 1 1 Made
20051101MILPHI 00:46:46 PHL Hunter 1 2 Made
20051101MILPHI 00:46:46 PHL Hunter 2 2 Made
20051101MILPHI 00:37:03 PHL Iguodala 1 2 Made
20051101MILPHI 00:37:03 PHL Iguodala 2 2 Made
20051101MILPHI 00:34:49 PHL Webber 1 2 Made
20051101MILPHI 00:34:49 PHL Webber 2 2 Made
20051101MILPHI 00:33:28 MIL Ford 1 2 Made
20051101MILPHI 00:33:28 MIL Ford 2 2 Made
20051101MILPHI 00:32:30 PHL Iverson 1 2 Made
20051101MILPHI 00:32:30 PHL Iverson 2 2 Made
20051101MILPHI 00:29:24 PHL Iverson 1 2 Made
20051101MILPHI 00:29:24 PHL Iverson 2 2 Missed
20051101MILPHI 00:29:04 MIL Redd 1 2 Missed
20051101MILPHI 00:29:04 MIL Redd 2 2 Missed
20051101MILPHI 00:28:04 MIL Redd 1 2 Made
20051101MILPHI 00:28:04 MIL Redd 2 2 Made
20051101MILPHI 00:27:55 PHL Iverson 1 2 Missed
20051101MILPHI 00:27:55 PHL Iverson 2 2 Made
20051101MILPHI 00:27:04 PHL Iverson 1 2 Made
20051101MILPHI 00:27:04 PHL Iverson 2 2 Missed
20051101MILPHI 00:26:20 MIL M..Williams 1 1 Made
20051101MILPHI 00:24:31 MIL Simmons 1 2 Made
20051101MILPHI 00:24:31 MIL Simmons 2 2 Made
20051101MILPHI 00:22:48 MIL Redd 1 2 Made
20051101MILPHI 00:22:48 MIL Redd 2 2 Made
20051101MILPHI 00:20:37 PHL Korver T T Missed
20051101MILPHI 00:20:25 MIL Ford 1 1 Made
20051101MILPHI 00:19:28 MIL Redd 1 2 Missed
20051101MILPHI 00:19:28 MIL Redd 2 2 Made
20051101MILPHI 00:17:11 MIL Redd 1 2 Missed
20051101MILPHI 00:17:11 MIL Redd 2 2 Missed
20051101MILPHI 00:15:44 PHL Hunter 1 2 Made
20051101MILPHI 00:15:44 PHL Hunter 2 2 Missed
20051101MILPHI 00:14:29 PHL Iverson 1 2 Missed
20051101MILPHI 00:14:29 PHL Iverson 2 2 Made
20051101MILPHI 00:11:47 PHL Salmons 1 1 Made
20051101MILPHI 00:09:51 MIL Ford 1 2 Missed
20051101MILPHI 00:09:51 MIL Ford 2 2 Made
20051101MILPHI 00:08:46 MIL Redd T T Made
20051101MILPHI 00:08:09 MIL Redd 1 2 Made
20051101MILPHI 00:08:09 MIL Redd 2 2 Made
20051101MILPHI 00:07:15 MIL Simmons 1 1 Made
20051101MILPHI 00:04:16 MIL Ford 1 2 Made
20051101MILPHI 00:04:16 MIL Ford 2 2 Made
20051101MILPHI 00:03:36 PHL Iverson 1 2 Made
20051101MILPHI 00:03:36 PHL Iverson 2 2 Made
20051101MILPHI 00:02:45 PHL Webber 1 2 Made
20051101MILPHI 00:02:45 PHL Webber 2 2 Made
20051101MILPHI 00:02:20 PHL Iverson 1 2 Made
20051101MILPHI 00:02:20 PHL Iverson 2 2 Made
20051101MILPHI 00:02:02 PHL Salmons 1 2 Missed
20051101MILPHI 00:02:02 PHL Salmons 2 2 Made
20051101MILPHI 00:01:07 MIL Redd 1 2 Made
20051101MILPHI 00:01:07 MIL Redd 2 2 Made
20051101MILPHI -00:03:20 MIL Simmons 1 2 Made
20051101MILPHI -00:03:20 MIL Simmons 2 2 Made
20051101MILPHI -00:04:11 MIL Bogut 1 1 Made
20051101MILPHI -00:04:22 MIL Redd 1 2 Made
20051101MILPHI -00:04:22 MIL Redd 2 2 Made
20051101MILPHI -00:04:31 MIL Ford 1 2 Made
20051101MILPHI -00:04:31 MIL Ford 2 2 Made
20051101SACNOK 00:42:19 SAC Wells 1 2 Made
20051101SACNOK 00:42:19 SAC Wells 2 2 Made
20051101SACNOK 00:38:43 SAC B..Miller 1 1 Missed
20051101SACNOK 00:36:54 SAC Stojakovic 1 2 Made
20051101SACNOK 00:36:54 SAC Stojakovic 2 2 Made
20051101SACNOK 00:29:15 SAC Skinner 1 2 Missed
20051101SACNOK 00:29:15 SAC Skinner 2 2 Missed
20051101SACNOK 00:28:08 NOK Brown 1 2 Made
20051101SACNOK 00:28:08 NOK Brown 2 2 Made
20051101SACNOK 00:26:33 SAC Bibby 1 1 Made
20051101SACNOK 00:25:10 NOK Smith 1 2 Missed
20051101SACNOK 00:25:10 NOK Smith 2 2 Made
20051101SACNOK 00:20:27 NOK Smith 1 1 Made
20051101SACNOK 00:19:56 NOK Smith 2 2 Made
20051101SACNOK 00:19:56 NOK Smith 1 1 Made
20051101SACNOK 00:16:44 NOK Paul 1 2 Made
20051101SACNOK 00:16:44 NOK Paul 2 2 Made
20051101SACNOK 00:15:38 NOK Paul 1 2 Made
20051101SACNOK 00:15:38 NOK Paul 2 2 Made
20051101SACNOK 00:14:25 SAC Stojakovic 1 2 Made
20051101SACNOK 00:14:25 SAC Stojakovic 2 2 Made
20051101SACNOK 00:13:51 SAC Stojakovic 1 2 Made
20051101SACNOK 00:13:51 SAC Stojakovic 2 2 Made
20051101SACNOK 00:11:02 NOK Mason 1 2 Made
20051101SACNOK 00:11:02 NOK Mason 2 2 Missed
20051101SACNOK 00:08:09 SAC Hart 1 2 Made
20051101SACNOK 00:08:09 SAC Hart 2 2 Missed
20051101SACNOK 00:05:43 NOK Paul 1 2 Made
20051101SACNOK 00:05:43 NOK Paul 2 2 Made
20051101SACNOK 00:04:52 NOK Claxton 1 2 Made
20051101SACNOK 00:04:52 NOK Claxton 2 2 Made
20051101SACNOK 00:03:39 SAC Garcia 1 1 Made
20051101SACNOK 00:03:05 SAC Martin 1 2 Missed
20051101SACNOK 00:03:05 SAC Martin 2 2 Made
20051101SACNOK 00:01:56 NOK Macijauskas 1 2 Made
20051101SACNOK 00:01:56 NOK Macijauskas 2 2 Made
20051101SACNOK 00:01:00 NOK Vroman 1 1 Made
20051101SACNOK 00:00:43 NOK Vroman 1 2 Made
20051101SACNOK 00:00:43 NOK Vroman 2 2 Missed
20051101SACNOK 00:00:28 SAC Garcia 1 2 Made
20051101SACNOK 00:00:28 SAC Garcia 2 2 Made
20051102ATLGSW 00:45:31 GOS Richardson 1 2 Missed
20051102ATLGSW 00:45:31 GOS Richardson 2 2 Made
20051102ATLGSW 00:44:46 ATL Pachulia 1 2 Made
20051102ATLGSW 00:44:46 ATL Pachulia 2 2 Made
20051102ATLGSW 00:42:05 GOS Foyle 1 1 Missed
20051102ATLGSW 00:40:47 GOS Davis T T Made
20051102ATLGSW 00:38:50 ATL Williams 1 1 Made
20051102ATLGSW 00:38:17 ATL Lue 1 2 Made
20051102ATLGSW 00:38:17 ATL Lue 2 2 Made
20051102ATLGSW 00:38:10 GOS Murphy 1 1 Missed
20051102ATLGSW 00:37:51 GOS Davis 1 2 Missed
20051102ATLGSW 00:37:51 GOS Davis 2 2 Made
20051102ATLGSW 00:37:11 GOS Davis 1 2 Made
20051102ATLGSW 00:37:11 GOS Davis 2 2 Missed
20051102ATLGSW 00:36:56 GOS Davis 1 2 Made
20051102ATLGSW 00:36:56 GOS Davis 2 2 Missed
20051102ATLGSW 00:36:23 GOS Fisher 1 1 Missed
20051102ATLGSW 00:35:49 GOS Pietrus 1 1 Missed
20051102ATLGSW 00:35:22 ATL Childress 1 2 Made
20051102ATLGSW 00:35:22 ATL Childress 2 2 Made
20051102ATLGSW 00:33:32 GOS Fisher 1 2 Made
20051102ATLGSW 00:33:32 GOS Fisher 2 2 Made
20051102ATLGSW 00:32:36 ATL Pachulia 1 2 Made
20051102ATLGSW 00:32:36 ATL Pachulia 2 2 Missed
20051102ATLGSW 00:31:26 ATL Lue 1 1 Made
20051102ATLGSW 00:28:39 GOS Richardson 1 2 Made
20051102ATLGSW 00:28:39 GOS Richardson 2 2 Made
20051102ATLGSW 00:28:16 ATL J..Smith 1 2 Made
20051102ATLGSW 00:28:16 ATL J..Smith 2 2 Made
20051102ATLGSW 00:26:31 GOS Cabarkapa 1 2 Made
20051102ATLGSW 00:26:31 GOS Cabarkapa 2 2 Made
20051102ATLGSW 00:25:43 ATL Childress 1 2 Missed
20051102ATLGSW 00:25:43 ATL Childress 2 2 Missed
20051102ATLGSW 00:25:31 GOS Cabarkapa 1 2 Made
20051102ATLGSW 00:25:31 GOS Cabarkapa 2 2 Missed
20051102ATLGSW 00:24:50 GOS Taft 1 2 Missed
20051102ATLGSW 00:24:50 GOS Taft 2 2 Missed
20051102ATLGSW 00:24:35 ATL Pachulia 1 2 Made
20051102ATLGSW 00:24:35 ATL Pachulia 2 2 Made
20051102ATLGSW 00:20:18 GOS Dunleavy 1 2 Made
20051102ATLGSW 00:20:18 GOS Dunleavy 2 2 Made
20051102ATLGSW 00:18:58 GOS Richardson 1 1 Made
20051102ATLGSW 00:15:37 GOS Pietrus 1 2 Made
20051102ATLGSW 00:15:37 GOS Pietrus 2 2 Made
20051102ATLGSW 00:15:10 GOS Dunleavy 1 2 Made
20051102ATLGSW 00:15:10 GOS Dunleavy 2 2 Made
20051102ATLGSW 00:14:38 GOS Fisher 1 1 Made
20051102ATLGSW 00:13:04 GOS Pietrus 1 2 Made
20051102ATLGSW 00:13:04 GOS Pietrus 2 2 Made
20051102ATLGSW 00:11:20 GOS Dunleavy 2 2 Missed
20051102ATLGSW 00:11:20 GOS Dunleavy 1 1 Missed
20051102ATLGSW 00:09:51 ATL Lue T T Missed
20051102ATLGSW 00:09:32 ATL Johnson 1 2 Made
20051102ATLGSW 00:09:32 ATL Johnson 2 2 Made
20051102ATLGSW 00:07:39 GOS Murphy 1 2 Missed
20051102ATLGSW 00:07:39 GOS Murphy 2 2 Missed
20051102ATLGSW 00:06:21 GOS Murphy 1 2 Made
20051102ATLGSW 00:06:21 GOS Murphy 2 2 Made
20051102ATLGSW 00:03:48 GOS Pietrus 2 2 Made
20051102ATLGSW 00:03:48 GOS Pietrus 1 1 Missed
20051102ATLGSW 00:03:33 ATL J..Smith 1 2 Missed
20051102ATLGSW 00:03:33 ATL J..Smith 2 2 Made
20051102ATLGSW 00:01:05 GOS Pietrus 1 2 Made
20051102ATLGSW 00:01:05 GOS Pietrus 2 2 Made
20051102ATLGSW 00:00:49 GOS Cabarkapa 2 2 Made
20051102ATLGSW 00:00:49 GOS Cabarkapa 1 1 Made
20051102CHACHI 00:47:12 CHA Knight 1 2 Missed
20051102CHACHI 00:47:12 CHA Knight 2 2 Made
20051102CHACHI 00:45:51 CHA Wallace 1 1 Missed
20051102CHACHI 00:44:08 CHA Brezec 1 1 Made
20051102CHACHI 00:42:53 CHA Wallace 1 1 Made
20051102CHACHI 00:40:26 CHI Songaila 1 2 Made
20051102CHACHI 00:40:26 CHI Songaila 2 2 Made
20051102CHACHI 00:40:07 CHA Knight 1 1 Made
20051102CHACHI 00:38:42 CHI Chandler 1 2 Made
20051102CHACHI 00:38:42 CHI Chandler 2 2 Missed
20051102CHACHI 00:33:09 CHA Carroll 1 2 Made
20051102CHACHI 00:33:09 CHA Carroll 2 2 Made
20051102CHACHI 00:31:39 CHI Harrington 1 1 Missed
20051102CHACHI 00:31:00 CHA Ely 1 2 Made
20051102CHACHI 00:31:00 CHA Ely 2 2 Made
20051102CHACHI 00:30:47 CHI Sweetney 1 2 Missed
20051102CHACHI 00:30:47 CHI Sweetney 2 2 Missed
20051102CHACHI 00:28:00 CHA Wallace 1 2 Missed
20051102CHACHI 00:28:00 CHA Wallace 2 2 Made
20051102CHACHI 00:27:15 CHA Wallace 1 2 Made
20051102CHACHI 00:27:15 CHA Wallace 2 2 Made
20051102CHACHI 00:26:40 CHA Ely 1 2 Made
20051102CHACHI 00:26:40 CHA Ely 2 2 Made
20051102CHACHI 00:26:05 CHI Duhon 1 2 Missed
20051102CHACHI 00:26:05 CHI Duhon 2 2 Made
20051102CHACHI 00:22:53 CHI Nocioni 1 2 Made
20051102CHACHI 00:22:53 CHI Nocioni 2 2 Made
20051102CHACHI 00:21:49 CHA Okafor 1 2 Made
20051102CHACHI 00:21:49 CHA Okafor 2 2 Made
20051102CHACHI 00:21:32 CHA Rush 1 2 Missed
20051102CHACHI 00:21:32 CHA Rush 2 2 Made
20051102CHACHI 00:20:49 CHI Nocioni 1 2 Missed
20051102CHACHI 00:20:49 CHI Nocioni 2 2 Made
20051102CHACHI 00:20:06 CHI Duhon 1 2 Made
20051102CHACHI 00:20:06 CHI Duhon 2 2 Made
20051102CHACHI 00:18:20 CHI Hinrich T T Made
20051102CHACHI 00:17:59 CHA Ely 1 1 Made
20051102CHACHI 00:17:33 CHA Rush T T Made
20051102CHACHI 00:17:19 CHI Deng 1 2 Made
20051102CHACHI 00:17:19 CHI Deng 2 2 Made
20051102CHACHI 00:17:01 CHA Ely 1 2 Made
20051102CHACHI 00:17:01 CHA Ely 2 2 Made
20051102CHACHI 00:16:13 CHA Wallace 1 2 Missed
20051102CHACHI 00:16:13 CHA Wallace 2 2 Made
20051102CHACHI 00:15:00 CHA Felton 1 2 Made
20051102CHACHI 00:15:00 CHA Felton 2 2 Made
20051102CHACHI 00:14:48 CHA Felton 1 2 Made
20051102CHACHI 00:14:48 CHA Felton 2 2 Made
20051102CHACHI 00:14:23 CHI Deng 1 2 Made
20051102CHACHI 00:14:23 CHI Deng 2 2 Made
20051102CHACHI 00:12:20 CHA Jones 1 2 Missed
20051102CHACHI 00:12:20 CHA Jones 2 2 Made
20051102CHACHI 00:12:07 CHI Duhon 1 2 Made
20051102CHACHI 00:12:07 CHI Duhon 2 2 Made
20051102CHACHI 00:09:53 CHI Gordon 1 2 Made
20051102CHACHI 00:09:53 CHI Gordon 2 2 Made
20051102CHACHI 00:06:34 CHI Gordon 1 2 Made
20051102CHACHI 00:06:34 CHI Gordon 2 2 Missed
20051102CHACHI 00:03:50 CHA Wallace 1 2 Missed
20051102CHACHI 00:03:50 CHA Wallace 2 2 Missed
20051102CHACHI 00:01:49 CHI Gordon 1 2 Made
20051102CHACHI 00:01:49 CHI Gordon 2 2 Missed
20051102CHACHI -00:02:48 CHI Chandler 1 1 Missed
20051102CHACHI -00:04:46 CHI Duhon 1 2 Missed
20051102CHACHI -00:04:46 CHI Duhon 2 2 Made
20051102CHACHI -00:04:51 CHA Brezec 1 1 Made
20051102CHACHI -00:04:52 CHI Songaila 1 2 Made
20051102CHACHI -00:04:52 CHI Songaila 2 2 Made
20051102DALUTA 00:42:12 DAL Nowitzki 1 2 Made
20051102DALUTA 00:42:12 DAL Nowitzki 2 2 Made
20051102DALUTA 00:41:53 UTH McLeod 1 2 Missed
20051102DALUTA 00:41:53 UTH McLeod 2 2 Made
20051102DALUTA 00:40:37 DAL Dampier 1 2 Missed
20051102DALUTA 00:40:37 DAL Dampier 2 2 Made
20051102DALUTA 00:38:46 UTH Kirilenko 1 2 Missed
20051102DALUTA 00:38:46 UTH Kirilenko 2 2 Missed
20051102DALUTA 00:35:17 UTH Kirilenko 1 2 Made
20051102DALUTA 00:35:17 UTH Kirilenko 2 2 Made
20051102DALUTA 00:34:56 UTH Kirilenko 1 2 Missed
20051102DALUTA 00:34:56 UTH Kirilenko 2 2 Missed
20051102DALUTA 00:33:59 UTH Collins 1 2 Made
20051102DALUTA 00:33:59 UTH Collins 2 2 Made
20051102DALUTA 00:33:45 DAL D..Harris 1 1 Made
20051102DALUTA 00:30:54 DAL Christie 1 2 Made
20051102DALUTA 00:30:54 DAL Christie 2 2 Missed
20051102DALUTA 00:29:35 DAL Nowitzki T T Made
20051102DALUTA 00:27:35 UTH Kirilenko 1 2 Made
20051102DALUTA 00:27:35 UTH Kirilenko 2 2 Missed
20051102DALUTA 00:27:00 UTH Brown 1 2 Made
20051102DALUTA 00:27:00 UTH Brown 2 2 Made
20051102DALUTA 00:25:28 DAL Dampier 1 2 Missed
20051102DALUTA 00:25:28 DAL Dampier 2 2 Missed
20051102DALUTA 00:24:55 UTH Williams 1 1 Made
20051102DALUTA 00:24:32 UTH Humphries 1 2 Missed
20051102DALUTA 00:24:32 UTH Humphries 2 2 Missed
20051102DALUTA 00:23:00 UTH Giricek 1 1 Missed
20051102DALUTA 00:22:45 UTH Giricek 1 2 Made
20051102DALUTA 00:22:45 UTH Giricek 2 2 Made
20051102DALUTA 00:22:17 UTH Okur 1 2 Made
20051102DALUTA 00:22:17 UTH Okur 2 2 Made
20051102DALUTA 00:21:20 DAL Howard 1 2 Made
20051102DALUTA 00:21:20 DAL Howard 2 2 Missed
20051102DALUTA 00:20:52 UTH McLeod 1 3 Missed
20051102DALUTA 00:20:52 UTH McLeod 2 3 Made
20051102DALUTA 00:20:52 UTH McLeod 3 3 Made
20051102DALUTA 00:18:31 DAL Horn 1 1 Made
20051102DALUTA 00:18:07 DAL Daniels 1 2 Made
20051102DALUTA 00:18:07 DAL Daniels 2 2 Made
20051102DALUTA 00:17:10 DAL D..Harris 1 2 Missed
20051102DALUTA 00:17:10 DAL D..Harris 2 2 Missed
20051102DALUTA 00:14:49 DAL D..Harris 1 1 Missed
20051102DALUTA 00:12:33 DAL Daniels 1 2 Made
20051102DALUTA 00:12:33 DAL Daniels 2 2 Made
20051102DALUTA 00:11:07 UTH Humphries 1 2 Made
20051102DALUTA 00:11:07 UTH Humphries 2 2 Made
20051102DALUTA 00:09:14 DAL Howard 1 2 Made
20051102DALUTA 00:09:14 DAL Howard 2 2 Made
20051102DALUTA 00:05:55 DAL Horn 1 2 Made
20051102DALUTA 00:05:55 DAL Horn 2 2 Made
20051102DALUTA 00:05:31 UTH Okur 1 1 Made
20051102DALUTA 00:04:54 DAL Howard 1 2 Made
20051102DALUTA 00:04:54 DAL Howard 2 2 Made
20051102DALUTA 00:04:20 DAL Christie 1 2 Missed
20051102DALUTA 00:04:20 DAL Christie 2 2 Made
20051102DALUTA 00:01:21 UTH Harpring 2 2 Made
20051102DALUTA 00:01:21 UTH Harpring 1 1 Missed
20051102DALUTA 00:00:51 DAL Nowitzki 1 3 Made
20051102DALUTA 00:00:51 DAL Nowitzki 2 3 Made
20051102DALUTA 00:00:51 DAL Nowitzki 3 3 Missed
20051102DALUTA 00:00:32 UTH Harpring 1 2 Made
20051102DALUTA 00:00:32 UTH Harpring 2 2 Missed
20051102DALUTA 00:00:23 UTH Okur 1 2 Made
20051102DALUTA 00:00:23 UTH Okur 2 2 Made
20051102INDORL 00:45:05 ORL Howard 1 2 Made
20051102INDORL 00:45:05 ORL Howard 2 2 Missed
20051102INDORL 00:40:59 IND Croshere T T Made
20051102INDORL 00:39:59 IND O'Neal 1 2 Made
20051102INDORL 00:39:59 IND O'Neal 2 2 Made
20051102INDORL 00:39:22 ORL Howard 1 2 Made
20051102INDORL 00:39:22 ORL Howard 2 2 Made
20051102INDORL 00:39:06 ORL Francis 1 2 Made
20051102INDORL 00:39:06 ORL Francis 2 2 Made
20051102INDORL 00:29:19 IND Jones 1 2 Made
20051102INDORL 00:29:19 IND Jones 2 2 Made
20051102INDORL 00:28:29 ORL Francis 1 2 Missed
20051102INDORL 00:28:29 ORL Francis 2 2 Missed
20051102INDORL 00:25:42 ORL Garrity 1 2 Made
20051102INDORL 00:25:42 ORL Garrity 2 2 Made
20051102INDORL 00:24:05 ORL Francis 1 1 Made
20051102INDORL 00:21:09 IND Tinsley 1 2 Missed
20051102INDORL 00:21:09 IND Tinsley 2 2 Made
20051102INDORL 00:20:19 IND Artest 1 2 Made
20051102INDORL 00:20:19 IND Artest 2 2 Made
20051102INDORL 00:19:52 IND O'Neal 1 2 Made
20051102INDORL 00:19:52 IND O'Neal 2 2 Missed
20051102INDORL 00:18:37 ORL Battie 1 2 Made
20051102INDORL 00:18:37 ORL Battie 2 2 Made
20051102INDORL 00:15:44 IND Artest 1 1 Made
20051102INDORL 00:14:52 ORL Howard 1 2 Made
20051102INDORL 00:14:52 ORL Howard 2 2 Missed
20051102INDORL 00:12:35 IND Artest 1 2 Missed
20051102INDORL 00:12:35 IND Artest 2 2 Missed
20051102INDORL 00:05:07 IND Croshere 1 2 Made
20051102INDORL 00:05:07 IND Croshere 2 2 Made
20051102INDORL 00:04:34 IND Artest 1 2 Missed
20051102INDORL 00:04:34 IND Artest 2 2 Made
20051102INDORL 00:03:27 ORL Howard 1 2 Missed
20051102INDORL 00:03:27 ORL Howard 2 2 Made
20051102INDORL 00:01:45 IND Artest 1 2 Made
20051102INDORL 00:01:45 IND Artest 2 2 Made
20051102INDORL 00:01:10 ORL Howard 1 2 Missed
20051102INDORL 00:01:10 ORL Howard 2 2 Made
20051102INDORL 00:00:29 IND Jones 1 2 Made
20051102INDORL 00:00:29 IND Jones 2 2 Made
20051102LACSEA 00:45:42 SEA Petro 1 2 Made
20051102LACSEA 00:45:42 SEA Petro 2 2 Made
20051102LACSEA 00:43:46 SEA Evans 1 1 Missed
20051102LACSEA 00:43:28 LAC Brand 1 2 Missed
20051102LACSEA 00:43:28 LAC Brand 2 2 Missed
20051102LACSEA 00:40:08 LAC Cassell T T Made
20051102LACSEA 00:37:47 LAC Brand 1 2 Missed
20051102LACSEA 00:37:47 LAC Brand 2 2 Made
20051102LACSEA 00:36:57 SEA Wilkins 1 1 Made
20051102LACSEA 00:36:03 LAC Kaman 1 2 Made
20051102LACSEA 00:36:03 LAC Kaman 2 2 Made
20051102LACSEA 00:33:49 LAC Rebraca 1 2 Missed
20051102LACSEA 00:33:49 LAC Rebraca 2 2 Made
20051102LACSEA 00:32:39 SEA R..Lewis 1 2 Made
20051102LACSEA 00:32:39 SEA R..Lewis 2 2 Made
20051102LACSEA 00:29:34 LAC Wilcox 1 2 Made
20051102LACSEA 00:29:34 LAC Wilcox 2 2 Missed
20051102LACSEA 00:27:58 SEA Wilkins 1 2 Missed
20051102LACSEA 00:27:58 SEA Wilkins 2 2 Made
20051102LACSEA 00:24:27 LAC Mobley 1 2 Made
20051102LACSEA 00:24:27 LAC Mobley 2 2 Made
20051102LACSEA 00:21:00 SEA Petro 1 2 Missed
20051102LACSEA 00:21:00 SEA Allen T T Missed
20051102LACSEA 00:21:00 SEA Petro 2 2 Missed
20051102LACSEA 00:17:02 SEA Petro 1 2 Missed
20051102LACSEA 00:17:02 SEA Petro 2 2 Missed
20051102LACSEA 00:15:50 SEA Radmanovic 1 2 Made
20051102LACSEA 00:15:50 SEA Radmanovic 2 2 Made
20051102LACSEA 00:15:23 LAC Brand 1 2 Missed
20051102LACSEA 00:15:23 LAC Brand 2 2 Made
20051102LACSEA 00:14:40 SEA Wilkins 1 2 Made
20051102LACSEA 00:14:40 SEA Wilkins 2 2 Missed
20051102LACSEA 00:13:08 LAC Brand 1 1 Made
20051102LACSEA 00:12:43 LAC Mobley 1 2 Made
20051102LACSEA 00:12:43 LAC Mobley 2 2 Missed
20051102LACSEA 00:08:16 LAC Ewing 1 2 Made
20051102LACSEA 00:08:16 LAC Ewing 2 2 Made
20051102LACSEA 00:07:23 LAC Ross 1 2 Made
20051102LACSEA 00:07:23 LAC Ross 2 2 Made
20051102LACSEA 00:05:58 SEA Murray 1 2 Made
20051102LACSEA 00:05:58 SEA Murray 2 2 Made
20051102LACSEA 00:03:22 SEA Allen 1 2 Made
20051102LACSEA 00:03:22 SEA Allen 2 2 Made
20051102LACSEA 00:02:50 LAC Ross 1 2 Made
20051102LACSEA 00:02:50 LAC Ross 2 2 Made
20051102LACSEA 00:00:54 SEA Allen 1 2 Made
20051102LACSEA 00:00:54 SEA Allen 2 2 Made
20051102LACSEA 00:00:35 SEA Evans 1 2 Made
20051102LACSEA 00:00:35 SEA Evans 2 2 Made
20051102LACSEA 00:00:07 LAC Cassell 1 2 Made
20051102LACSEA 00:00:07 LAC Cassell 2 2 Made
20051102LALDEN 00:42:35 LAL Brown 1 2 Made
20051102LALDEN 00:42:35 LAL Brown 2 2 Missed
20051102LALDEN 00:42:27 DEN Miller 1 2 Made
20051102LALDEN 00:42:27 DEN Miller 2 2 Made
20051102LALDEN 00:40:23 LAL Mihm 1 2 Made
20051102LALDEN 00:40:23 LAL Mihm 2 2 Missed
20051102LALDEN 00:40:00 DEN Anthony 1 1 Made
20051102LALDEN 00:39:16 LAL Odom 1 2 Made
20051102LALDEN 00:39:16 LAL Odom 2 2 Made
20051102LALDEN 00:39:03 DEN Boykins T T Made
20051102LALDEN 00:37:59 LAL Mihm 1 2 Missed
20051102LALDEN 00:37:59 LAL Mihm 2 2 Made
20051102LALDEN 00:37:51 DEN Boykins 1 2 Missed
20051102LALDEN 00:37:51 DEN Boykins 2 2 Made
20051102LALDEN 00:32:47 DEN Najera 1 1 Made
20051102LALDEN 00:27:18 DEN Martin 1 1 Missed
20051102LALDEN 00:22:42 LAL Mihm 1 2 Missed
20051102LALDEN 00:22:42 LAL Mihm 2 2 Missed
20051102LALDEN 00:19:17 DEN Anthony 1 2 Missed
20051102LALDEN 00:19:17 DEN Anthony 2 2 Made
20051102LALDEN 00:17:40 LAL Odom 1 1 Missed
20051102LALDEN 00:16:06 LAL Parker 1 2 Missed
20051102LALDEN 00:16:06 LAL Parker 2 2 Made
20051102LALDEN 00:15:44 LAL George 1 2 Made
20051102LALDEN 00:15:44 LAL George 2 2 Made
20051102LALDEN 00:14:08 DEN Anthony 1 1 Missed
20051102LALDEN 00:10:38 DEN Anthony 1 2 Made
20051102LALDEN 00:10:38 DEN Anthony 2 2 Made
20051102LALDEN 00:06:42 LAL Bryant 1 2 Made
20051102LALDEN 00:06:42 LAL Bryant 2 2 Made
20051102LALDEN 00:06:28 DEN Martin 1 2 Made
20051102LALDEN 00:06:28 DEN Martin 2 2 Missed
20051102LALDEN 00:06:06 LAL Mihm 1 2 Made
20051102LALDEN 00:06:06 LAL Mihm 2 2 Made
20051102LALDEN 00:05:36 LAL Bryant T T Made
20051102LALDEN 00:03:44 DEN Camby 1 2 Missed
20051102LALDEN 00:03:44 DEN Camby 2 2 Made
20051102LALDEN 00:03:13 LAL Bryant 1 2 Made
20051102LALDEN 00:03:13 LAL Bryant 2 2 Made
20051102LALDEN 00:01:13 LAL George 1 2 Missed
20051102LALDEN 00:01:13 LAL George 2 2 Made
20051102LALDEN 00:00:20 LAL Mihm 1 2 Missed
20051102LALDEN 00:00:20 LAL Mihm 2 2 Made
20051102LALDEN -00:01:12 DEN Miller 1 2 Made
20051102LALDEN -00:01:12 DEN Miller 2 2 Missed
20051102LALDEN -00:03:36 LAL Odom 1 2 Made
20051102LALDEN -00:03:36 LAL Odom 2 2 Made
20051102LALDEN -00:03:51 DEN Miller 1 2 Made
20051102LALDEN -00:03:51 DEN Miller 2 2 Made
20051102LALDEN -00:04:23 LAL Bryant 1 2 Made
20051102LALDEN -00:04:23 LAL Bryant 2 2 Made
20051102LALDEN -00:04:38 DEN Martin 1 2 Missed
20051102LALDEN -00:04:38 DEN Martin 2 2 Made
20051102MIAMEM 00:46:03 MEM Gasol 1 1 Missed
20051102MIAMEM 00:45:22 MIA Haslem 1 2 Made
20051102MIAMEM 00:45:22 MIA Haslem 2 2 Made
20051102MIAMEM 00:41:31 MIA Wade 1 1 Made
20051102MIAMEM 00:36:51 MEM Gasol 1 2 Missed
20051102MIAMEM 00:36:51 MEM Gasol 2 2 Made
20051102MIAMEM 00:34:09 MIA Wade 1 1 Missed
20051102MIAMEM 00:30:24 MEM Jackson T T Missed
20051102MIAMEM 00:30:24 MIA O'Neal 1 2 Missed
20051102MIAMEM 00:30:24 MIA O'Neal 2 2 Missed
20051102MIAMEM 00:28:45 MIA Wade 1 2 Missed
20051102MIAMEM 00:28:45 MIA Wade 2 2 Made
20051102MIAMEM 00:25:52 MEM Gasol 1 2 Made
20051102MIAMEM 00:25:52 MEM Gasol 2 2 Made
20051102MIAMEM 00:25:40 MIA Payton 1 2 Made
20051102MIAMEM 00:25:40 MIA Payton 2 2 Made
20051102MIAMEM 00:21:58 MIA Williams 1 2 Made
20051102MIAMEM 00:21:58 MIA Williams 2 2 Made
20051102MIAMEM 00:20:15 MIA Walker 1 1 Made
20051102MIAMEM 00:19:23 MIA O'Neal 1 1 Missed
20051102MIAMEM 00:16:33 MEM Battier 1 2 Made
20051102MIAMEM 00:16:33 MEM Battier 2 2 Made
20051102MIAMEM 00:14:39 MEM Battier 1 2 Made
20051102MIAMEM 00:14:39 MEM Battier 2 2 Missed
20051102MIAMEM 00:14:03 MIA Payton 1 2 Made
20051102MIAMEM 00:14:03 MIA Payton 2 2 Made
20051102MIAMEM 00:13:19 MEM D..Jones 1 2 Made
20051102MIAMEM 00:13:19 MEM D..Jones 2 2 Missed
20051102MIAMEM 00:09:49 MIA Wade 1 1 Made
20051102MIAMEM 00:09:15 MEM E..Jones 1 1 Made
20051102MIAMEM 00:08:37 MEM L..Wright 1 2 Missed
20051102MIAMEM 00:08:37 MEM L..Wright 2 2 Missed
20051102MIAMEM 00:07:36 MIA Haslem 1 2 Made
20051102MIAMEM 00:07:36 MIA Haslem 2 2 Made
20051102MIAMEM 00:06:36 MEM Gasol 1 2 Made
20051102MIAMEM 00:06:36 MEM Gasol 2 2 Missed
20051102MIAMEM 00:04:53 MEM Miller 1 2 Made
20051102MIAMEM 00:04:53 MEM Miller 2 2 Missed
20051102MIAMEM 00:04:20 MEM Stoudamire 1 2 Made
20051102MIAMEM 00:04:20 MEM Stoudamire 2 2 Made
20051102MIAMEM 00:03:48 MEM E..Jones 1 2 Made
20051102MIAMEM 00:03:48 MEM E..Jones 2 2 Made
20051102MIAMEM 00:02:58 MIA Wade 1 2 Made
20051102MIAMEM 00:02:58 MIA Wade 2 2 Made
20051102MIAMEM 00:01:37 MEM Roberts 1 2 Missed
20051102MIAMEM 00:01:37 MEM Roberts 2 2 Made
20051102MIAMEM 00:01:08 MEM D..Jones 1 1 Made
20051102MILNJN 00:46:07 NJN Collins 1 2 Missed
20051102MILNJN 00:46:07 NJN Collins 2 2 Made
20051102MILNJN 00:44:56 MIL Bogut 1 2 Made
20051102MILNJN 00:44:56 MIL Bogut 2 2 Missed
20051102MILNJN 00:42:31 NJN Carter 1 2 Made
20051102MILNJN 00:42:31 NJN Carter 2 2 Made
20051102MILNJN 00:42:07 NJN Jefferson 1 2 Made
20051102MILNJN 00:42:07 NJN Jefferson 2 2 Made
20051102MILNJN 00:40:27 NJN Jefferson 1 1 Missed
20051102MILNJN 00:39:29 NJN Jefferson 1 2 Made
20051102MILNJN 00:39:29 NJN Jefferson 2 2 Made
20051102MILNJN 00:38:33 MIL Williams 1 2 Made
20051102MILNJN 00:38:33 MIL Williams 2 2 Made
20051102MILNJN 00:38:22 NJN Murray 1 2 Missed
20051102MILNJN 00:38:22 NJN Murray 2 2 Made
20051102MILNJN 00:37:45 NJN Krstic 1 2 Made
20051102MILNJN 00:37:45 NJN Krstic 2 2 Made
20051102MILNJN 00:37:20 MIL Redd 1 2 Made
20051102MILNJN 00:37:20 MIL Redd 2 2 Made
20051102MILNJN 00:30:09 MIL Simmons 1 2 Made
20051102MILNJN 00:30:09 MIL Simmons 2 2 Made
20051102MILNJN 00:27:45 MIL Bogut 1 1 Missed
20051102MILNJN 00:26:41 MIL Redd 1 2 Missed
20051102MILNJN 00:26:41 MIL Redd 2 2 Made
20051102MILNJN 00:25:40 MIL Bogut 1 2 Missed
20051102MILNJN 00:25:40 MIL Bogut 2 2 Made
20051102MILNJN 00:19:49 NJN Carter 1 2 Made
20051102MILNJN 00:19:49 NJN Carter 2 2 Missed
20051102MILNJN 00:18:25 NJN Jefferson 1 2 Missed
20051102MILNJN 00:18:25 NJN Jefferson 2 2 Missed
20051102MILNJN 00:18:07 NJN Carter 1 2 Made
20051102MILNJN 00:18:07 NJN Carter 2 2 Made
20051102MILNJN 00:14:27 MIL Redd 1 1 Made
20051102MILNJN 00:13:09 NJN Robinson 1 2 Missed
20051102MILNJN 00:13:09 NJN Robinson 2 2 Missed
20051102MILNJN 00:12:42 NJN Jefferson 1 2 Missed
20051102MILNJN 00:12:42 NJN Jefferson 2 2 Made
20051102MILNJN 00:11:23 NJN Jefferson 1 2 Made
20051102MILNJN 00:11:23 NJN Jefferson 2 2 Made
20051102MILNJN 00:09:07 MIL Ford 1 1 Made
20051102MILNJN 00:08:04 MIL Redd 1 2 Made
20051102MILNJN 00:08:04 MIL Redd 2 2 Made
20051102MILNJN 00:07:49 NJN Carter 1 2 Made
20051102MILNJN 00:07:49 NJN Carter 2 2 Made
20051102MILNJN 00:06:45 NJN Jefferson 1 1 Made
20051102MILNJN 00:04:45 NJN Robinson 1 2 Made
20051102MILNJN 00:04:45 NJN Robinson 2 2 Made
20051102MILNJN 00:04:36 MIL Ford 1 2 Made
20051102MILNJN 00:04:36 MIL Ford 2 2 Missed
20051102MILNJN 00:04:34 NJN Krstic 1 2 Made
20051102MILNJN 00:04:34 NJN Krstic 2 2 Made
20051102MILNJN 00:04:16 MIL Redd 1 2 Made
20051102MILNJN 00:04:16 MIL Redd 2 2 Made
20051102MILNJN 00:03:56 NJN Kidd 1 2 Missed
20051102MILNJN 00:03:56 NJN Kidd 2 2 Missed
20051102MILNJN 00:03:54 NJN Kidd 1 2 Made
20051102MILNJN 00:03:54 NJN Kidd 2 2 Made
20051102MILNJN 00:02:47 MIL Redd 1 2 Made
20051102MILNJN 00:02:47 MIL Redd 2 2 Missed
20051102MILNJN 00:02:47 NJN Krstic 1 2 Missed
20051102MILNJN 00:02:47 NJN Krstic 2 2 Missed
20051102MILNJN 00:01:49 MIL Magloire 1 2 Made
20051102MILNJN 00:01:49 MIL Magloire 2 2 Made
20051102MILNJN 00:01:45 NJN Carter 1 2 Made
20051102MILNJN 00:01:45 NJN Carter 2 2 Made
20051102MILNJN 00:01:45 MIL Williams 1 2 Made
20051102MILNJN 00:01:45 MIL Williams 2 2 Made
20051102MILNJN 00:01:34 MIL Williams 1 2 Missed
20051102MILNJN 00:01:34 MIL Williams 2 2 Made
20051102MILNJN 00:01:27 NJN Carter 1 2 Missed
20051102MILNJN 00:01:27 NJN Carter 2 2 Made
20051102MILNJN 00:01:24 MIL Redd 1 2 Made
20051102MILNJN 00:01:24 MIL Redd 2 2 Missed
20051102MILNJN 00:01:13 NJN Krstic 1 2 Missed
20051102MILNJN 00:01:13 NJN Krstic 2 2 Made
20051102MILNJN 00:01:11 MIL Redd 1 2 Made
20051102MILNJN 00:01:11 MIL Redd 2 2 Made
20051102MILNJN 00:00:59 MIL Redd 1 2 Made
20051102MILNJN 00:00:59 MIL Redd 2 2 Made
20051102MILNJN 00:00:52 MIL Ford 1 2 Made
20051102MILNJN 00:00:52 MIL Ford 2 2 Made
20051102MILNJN 00:00:41 MIL Ford 1 2 Made
20051102MILNJN 00:00:41 MIL Ford 2 2 Made
20051102NYKBOS 00:44:44 BOS West 1 2 Made
20051102NYKBOS 00:44:44 BOS West 2 2 Made
20051102NYKBOS 00:42:56 NYK Curry 1 2 Made
20051102NYKBOS 00:42:56 NYK Curry 2 2 Missed
20051102NYKBOS 00:42:48 BOS Pierce 1 2 Made
20051102NYKBOS 00:42:48 BOS Pierce 2 2 Made
20051102NYKBOS 00:41:56 BOS Pierce 1 2 Made
20051102NYKBOS 00:41:56 BOS Pierce 2 2 Made
20051102NYKBOS 00:41:09 NYK Curry 1 2 Made
20051102NYKBOS 00:41:09 NYK Curry 2 2 Missed
20051102NYKBOS 00:40:20 NYK Curry 1 2 Missed
20051102NYKBOS 00:40:20 NYK Curry 2 2 Made
20051102NYKBOS 00:40:09 BOS Pierce 1 2 Made
20051102NYKBOS 00:40:09 BOS Pierce 2 2 Made
20051102NYKBOS 00:38:06 BOS Pierce 1 2 Missed
20051102NYKBOS 00:38:06 BOS Pierce 2 2 Missed
20051102NYKBOS 00:36:34 NYK Crawford 1 2 Made
20051102NYKBOS 00:36:34 NYK Crawford 2 2 Made
20051102NYKBOS 00:35:45 BOS R..Davis 1 2 Missed
20051102NYKBOS 00:35:45 BOS R..Davis 2 2 Made
20051102NYKBOS 00:33:21 NYK Marbury 1 1 Missed
20051102NYKBOS 00:32:57 NYK Curry 1 2 Missed
20051102NYKBOS 00:32:57 NYK Curry 2 2 Missed
20051102NYKBOS 00:31:49 BOS Pierce 1 2 Made
20051102NYKBOS 00:31:49 BOS Pierce 2 2 Made
20051102NYKBOS 00:31:28 NYK A..Davis 1 1 Made
20051102NYKBOS 00:30:58 NYK Curry 1 2 Missed
20051102NYKBOS 00:30:58 NYK Curry 2 2 Made
20051102NYKBOS 00:30:45 BOS Pierce T T Made
20051102NYKBOS 00:29:59 BOS Jefferson 1 1 Made
20051102NYKBOS 00:29:08 BOS Pierce 1 2 Made
20051102NYKBOS 00:29:08 BOS Pierce 2 2 Made
20051102NYKBOS 00:28:50 NYK Curry 1 2 Made
20051102NYKBOS 00:28:50 NYK Curry 2 2 Missed
20051102NYKBOS 00:28:24 NYK Crawford 1 2 Made
20051102NYKBOS 00:28:24 NYK Crawford 2 2 Made
20051102NYKBOS 00:28:01 BOS West 1 2 Missed
20051102NYKBOS 00:28:01 BOS West 2 2 Made
20051102NYKBOS 00:27:26 BOS Blount 1 1 Made
20051102NYKBOS 00:25:30 BOS Pierce 1 2 Made
20051102NYKBOS 00:25:30 BOS Pierce 2 2 Made
20051102NYKBOS 00:20:17 BOS Blount 1 2 Made
20051102NYKBOS 00:20:17 BOS Blount 2 2 Made
20051102NYKBOS 00:19:23 BOS LaFrentz 1 1 Missed
20051102NYKBOS 00:17:49 BOS R..Davis 1 2 Missed
20051102NYKBOS 00:17:49 BOS R..Davis 2 2 Made
20051102NYKBOS 00:15:09 BOS Pierce 1 2 Made
20051102NYKBOS 00:15:09 BOS Pierce 2 2 Missed
20051102NYKBOS 00:14:49 NYK Marbury 1 2 Made
20051102NYKBOS 00:14:49 NYK Marbury 2 2 Made
20051102NYKBOS 00:13:14 NYK Marbury 1 2 Made
20051102NYKBOS 00:13:14 NYK Marbury 2 2 Missed
20051102NYKBOS 00:12:29 NYK Marbury 1 2 Missed
20051102NYKBOS 00:12:29 NYK Marbury 2 2 Made
20051102NYKBOS 00:10:16 NYK Ariza 1 2 Missed
20051102NYKBOS 00:10:16 NYK Ariza 2 2 Made
20051102NYKBOS 00:09:47 NYK Curry 1 2 Made
20051102NYKBOS 00:09:47 NYK Curry 2 2 Made
20051102NYKBOS 00:05:01 NYK Marbury 1 2 Missed
20051102NYKBOS 00:05:01 NYK Marbury 2 2 Missed
20051102NYKBOS 00:04:08 NYK Marbury 1 1 Missed
20051102NYKBOS 00:03:20 BOS R..Davis 1 2 Missed
20051102NYKBOS 00:03:20 BOS R..Davis 2 2 Made
20051102NYKBOS 00:01:37 BOS Pierce 1 2 Missed
20051102NYKBOS 00:01:37 BOS Pierce 2 2 Missed
20051102NYKBOS 00:01:32 BOS Blount 1 2 Made
20051102NYKBOS 00:01:32 BOS Blount 2 2 Made
20051102NYKBOS 00:00:15 BOS Pierce 1 2 Missed
20051102NYKBOS 00:00:15 BOS Pierce 2 2 Made
20051102NYKBOS -00:00:28 BOS Pierce 1 2 Made
20051102NYKBOS -00:00:28 BOS Pierce 2 2 Made
20051102NYKBOS -00:01:25 BOS Blount 1 2 Made
20051102NYKBOS -00:01:25 BOS Blount 2 2 Made
20051102NYKBOS -00:02:48 BOS Pierce 1 1 Made
20051102NYKBOS -00:03:13 BOS West 1 2 Missed
20051102NYKBOS -00:03:13 BOS West 2 2 Made
20051102NYKBOS -00:03:57 NYK Marbury 1 2 Made
20051102NYKBOS -00:03:57 NYK Marbury 2 2 Missed
20051102NYKBOS -00:04:34 BOS R..Davis 1 2 Made
20051102NYKBOS -00:04:34 BOS R..Davis 2 2 Made
20051102NOKCLE 00:46:44 CLE James T T Made
20051102NOKCLE 00:46:40 CLE Hughes 1 2 Made
20051102NOKCLE 00:46:40 CLE Hughes 2 2 Made
20051102NOKCLE 00:46:19 CLE James 1 2 Made
20051102NOKCLE 00:46:19 CLE James 2 2 Made
20051102NOKCLE 00:43:27 CLE James 1 2 Made
20051102NOKCLE 00:43:27 CLE James 2 2 Made
20051102NOKCLE 00:43:14 NOK Andersen 1 1 Made
20051102NOKCLE 00:38:40 CLE Hughes 1 2 Made
20051102NOKCLE 00:38:40 CLE Hughes 2 2 Made
20051102NOKCLE 00:38:16 CLE Jones 1 2 Made
20051102NOKCLE 00:38:16 CLE Jones 2 2 Made
20051102NOKCLE 00:36:25 NOK Andersen 1 2 Missed
20051102NOKCLE 00:36:25 NOK Andersen 2 2 Missed
20051102NOKCLE 00:33:34 CLE Marshall 1 2 Missed
20051102NOKCLE 00:33:34 CLE Marshall 2 2 Missed
20051102NOKCLE 00:31:49 NOK Smith 1 2 Made
20051102NOKCLE 00:31:49 NOK Smith 2 2 Made
20051102NOKCLE 00:31:19 NOK West 1 2 Made
20051102NOKCLE 00:31:19 NOK West 2 2 Made
20051102NOKCLE 00:30:16 CLE Henderson 1 2 Missed
20051102NOKCLE 00:30:16 CLE Henderson 2 2 Made
20051102NOKCLE 00:26:51 NOK Paul 1 2 Made
20051102NOKCLE 00:26:51 NOK Paul 2 2 Made
20051102NOKCLE 00:24:54 NOK Mason 1 2 Missed
20051102NOKCLE 00:24:54 NOK Mason 2 2 Made
20051102NOKCLE 00:24:35 CLE Ilgauskas 1 2 Missed
20051102NOKCLE 00:24:35 CLE Ilgauskas 2 2 Made
20051102NOKCLE 00:22:21 CLE Gooden 1 2 Missed
20051102NOKCLE 00:22:21 CLE Gooden 2 2 Made
20051102NOKCLE 00:20:30 CLE Ilgauskas 1 2 Missed
20051102NOKCLE 00:20:30 CLE Ilgauskas 2 2 Made
20051102NOKCLE 00:17:37 NOK West 1 1 Made
20051102NOKCLE 00:16:41 CLE James 1 1 Made
20051102NOKCLE 00:15:22 NOK Claxton 1 2 Made
20051102NOKCLE 00:15:22 NOK Claxton 2 2 Missed
20051102NOKCLE 00:14:35 CLE Hughes 1 2 Made
20051102NOKCLE 00:14:35 CLE Hughes 2 2 Made
20051102NOKCLE 00:12:57 CLE Marshall 1 2 Made
20051102NOKCLE 00:12:57 CLE Marshall 2 2 Made
20051102NOKCLE 00:11:45 NOK Mason 1 2 Made
20051102NOKCLE 00:11:45 NOK Mason 2 2 Missed
20051102NOKCLE 00:08:18 CLE Marshall 1 2 Missed
20051102NOKCLE 00:08:18 CLE Marshall 2 2 Made
20051102NOKCLE 00:07:17 NOK Claxton T T Made
20051102NOKCLE 00:07:10 NOK Vroman 1 2 Made
20051102NOKCLE 00:07:10 NOK Vroman 2 2 Missed
20051102NOKCLE 00:06:00 CLE James 1 2 Missed
20051102NOKCLE 00:06:00 CLE James 2 2 Made
20051102NOKCLE 00:04:51 NOK Claxton 1 2 Made
20051102NOKCLE 00:04:51 NOK Claxton 2 2 Made
20051102NOKCLE 00:03:15 NOK Claxton 1 2 Made
20051102NOKCLE 00:03:15 NOK Claxton 2 2 Made
20051102NOKCLE 00:02:01 NOK Claxton 1 2 Made
20051102NOKCLE 00:02:01 NOK Claxton 2 2 Made
20051102PHIDET 00:43:31 DET R..Wallace 1 2 Made
20051102PHIDET 00:43:31 DET R..Wallace 2 2 Made
20051102PHIDET 00:40:25 PHL Iverson 1 2 Made
20051102PHIDET 00:40:25 PHL Iverson 2 2 Made
20051102PHIDET 00:36:27 DET Prince 1 2 Made
20051102PHIDET 00:36:27 DET Prince 2 2 Made
20051102PHIDET 00:36:07 DET Prince 1 2 Made
20051102PHIDET 00:36:07 DET Prince 2 2 Made
20051102PHIDET 00:36:00 PHL Iverson 1 2 Made
20051102PHIDET 00:36:00 PHL Iverson 2 2 Made
20051102PHIDET 00:33:55 DET B..Wallace 1 2 Made
20051102PHIDET 00:33:55 DET B..Wallace 2 2 Made
20051102PHIDET 00:33:33 DET Hamilton 1 1 Made
20051102PHIDET 00:32:10 DET Hamilton T T Made
20051102PHIDET 00:30:25 PHL Webber 1 1 Missed
20051102PHIDET 00:30:04 DET R..Wallace 1 2 Made
20051102PHIDET 00:30:04 DET R..Wallace 2 2 Made
20051102PHIDET 00:28:57 PHL Iguodala 1 2 Made
20051102PHIDET 00:28:57 PHL Iguodala 2 2 Made
20051102PHIDET 00:28:28 PHL Hunter 1 1 Missed
20051102PHIDET 00:28:17 DET Hamilton 1 2 Made
20051102PHIDET 00:28:17 DET Hamilton 2 2 Made
20051102PHIDET 00:24:59 PHL Iverson 1 2 Made
20051102PHIDET 00:24:59 PHL Iverson 2 2 Made
20051102PHIDET 00:23:09 PHL Korver 1 2 Made
20051102PHIDET 00:23:09 PHL Korver 2 2 Made
20051102PHIDET 00:17:38 PHL Iverson 1 2 Made
20051102PHIDET 00:17:38 PHL Iverson 2 2 Made
20051102PHIDET 00:17:31 DET Hamilton 1 2 Missed
20051102PHIDET 00:17:31 DET Hamilton 2 2 Made
20051102PHIDET 00:14:51 PHL Salmons 1 2 Made
20051102PHIDET 00:14:51 PHL Salmons 2 2 Made
20051102PHIDET 00:14:25 DET Billups 1 3 Made
20051102PHIDET 00:14:25 DET Billups 2 3 Made
20051102PHIDET 00:14:25 DET Billups 3 3 Made
20051102PHIDET 00:10:18 DET Evans 1 2 Made
20051102PHIDET 00:10:18 DET Evans 2 2 Made
20051102PHIDET 00:10:05 PHL Iverson 1 2 Missed
20051102PHIDET 00:10:05 PHL Iverson 2 2 Made
20051102PHIDET 00:07:35 PHL Webber 1 2 Made
20051102PHIDET 00:07:35 PHL Webber 2 2 Made
20051102PHIDET 00:06:40 DET B..Wallace 1 2 Missed
20051102PHIDET 00:06:40 DET B..Wallace 2 2 Missed
20051102PHIDET 00:06:25 PHL Ollie 1 2 Made
20051102PHIDET 00:06:25 PHL Ollie 2 2 Made
20051102PHIDET 00:05:03 PHL Iverson 1 2 Made
20051102PHIDET 00:05:03 PHL Iverson 2 2 Made
20051102PHIDET 00:03:24 PHL Salmons 1 2 Missed
20051102PHIDET 00:03:24 PHL Salmons 2 2 Made
20051102PHIDET 00:02:23 PHL Williams 1 1 Missed
20051102PORMIN 00:44:42 POR Randolph 1 2 Made
20051102PORMIN 00:44:42 POR Randolph 2 2 Missed
20051102PORMIN 00:38:58 POR Patterson 1 2 Missed
20051102PORMIN 00:38:58 POR Patterson 2 2 Made
20051102PORMIN 00:38:15 MIN Jaric 1 1 Missed
20051102PORMIN 00:37:14 POR Miles 1 1 Missed
20051102PORMIN 00:36:30 POR Miles 1 2 Made
20051102PORMIN 00:36:30 POR Miles 2 2 Made
20051102PORMIN 00:31:53 MIN Carter 1 2 Made
20051102PORMIN 00:31:53 MIN Carter 2 2 Made
20051102PORMIN 00:27:30 MIN McCants 1 1 Missed
20051102PORMIN 00:25:21 POR Miles 1 2 Made
20051102PORMIN 00:25:21 POR Miles 2 2 Made
20051102PORMIN 00:19:10 MIN Olowokandi 1 2 Made
20051102PORMIN 00:19:10 MIN Olowokandi 2 2 Missed
20051102PORMIN 00:17:31 POR Miles 1 1 Made
20051102PORMIN 00:15:53 MIN Jaric 1 2 Missed
20051102PORMIN 00:15:53 MIN Jaric 2 2 Made
20051102PORMIN 00:14:33 MIN Madsen 1 2 Missed
20051102PORMIN 00:14:33 MIN Madsen 2 2 Missed
20051102PORMIN 00:13:47 POR Patterson 1 2 Missed
20051102PORMIN 00:13:47 POR Patterson 2 2 Made
20051102PORMIN 00:11:00 POR Jack 1 1 Missed
20051102PORMIN 00:10:22 POR Jack 1 1 Made
20051102PORMIN 00:06:50 MIN Szczerbiak 1 2 Made
20051102PORMIN 00:06:50 MIN Szczerbiak 2 2 Made
20051102PORMIN 00:04:32 POR Randolph 1 2 Made
20051102PORMIN 00:04:32 POR Randolph 2 2 Missed
20051102PORMIN 00:00:46 POR Miles 1 2 Missed
20051102PORMIN 00:00:46 POR Miles 2 2 Made
20051102PORMIN 00:00:17 MIN Jaric 1 2 Missed
20051102PORMIN 00:00:17 MIN Jaric 2 2 Made
20051102PORMIN 00:00:12 MIN Frahm 1 2 Missed
20051102PORMIN 00:00:12 MIN Frahm 2 2 Made
20051102PORMIN 00:00:02 MIN Frahm 1 2 Made
20051102PORMIN 00:00:02 MIN Frahm 2 2 Made
20051102SACHOU 00:45:07 HOU McGrady 1 2 Missed
20051102SACHOU 00:45:07 HOU McGrady 2 2 Missed
20051102SACHOU 00:44:16 SAC Miller 1 1 Made
20051102SACHOU 00:41:30 HOU Swift 1 1 Made
20051102SACHOU 00:41:16 HOU Howard 1 2 Made
20051102SACHOU 00:41:16 HOU Howard 2 2 Made
20051102SACHOU 00:40:56 SAC Miller 1 2 Made
20051102SACHOU 00:40:56 SAC Miller 2 2 Made
20051102SACHOU 00:40:06 HOU McGrady 1 2 Missed
20051102SACHOU 00:40:06 HOU McGrady 2 2 Made
20051102SACHOU 00:39:54 SAC Stojakovic 1 2 Made
20051102SACHOU 00:39:54 SAC Stojakovic 2 2 Made
20051102SACHOU 00:37:34 HOU Swift 1 2 Missed
20051102SACHOU 00:37:34 HOU Swift 2 2 Made
20051102SACHOU 00:37:21 SAC Miller 1 2 Made
20051102SACHOU 00:37:21 SAC Miller 2 2 Made
20051102SACHOU 00:34:03 HOU McGrady 1 1 Missed
20051102SACHOU 00:33:00 HOU Barry T T Made
20051102SACHOU 00:30:53 SAC Wells 1 2 Made
20051102SACHOU 00:30:53 SAC Wells 2 2 Made
20051102SACHOU 00:30:30 HOU Ming 1 2 Missed
20051102SACHOU 00:30:30 HOU Ming 2 2 Made
20051102SACHOU 00:30:13 SAC Wells 1 2 Missed
20051102SACHOU 00:30:13 SAC Wells 2 2 Made
20051102SACHOU 00:26:00 SAC Abdur-Rahim 1 1 Missed
20051102SACHOU 00:23:29 HOU Ming 1 2 Made
20051102SACHOU 00:23:29 HOU Ming 2 2 Missed
20051102SACHOU 00:19:09 SAC Abdur-Rahim 1 1 Missed
20051102SACHOU 00:16:41 SAC Stojakovic T T Made
20051102SACHOU 00:15:38 HOU McGrady 1 2 Made
20051102SACHOU 00:15:38 HOU McGrady 2 2 Made
20051102SACHOU 00:15:25 SAC Abdur-Rahim 1 1 Made
20051102SACHOU 00:13:39 SAC Wells 1 1 Made
20051102SACHOU 00:13:05 SAC Bibby 1 2 Missed
20051102SACHOU 00:13:05 SAC Bibby 2 2 Made
20051102SACHOU 00:12:26 HOU Barry 1 2 Made
20051102SACHOU 00:12:26 HOU Barry 2 2 Made
20051102SACHOU 00:11:49 HOU Barry T T Made
20051102SACHOU 00:10:26 HOU Barry 1 1 Missed
20051102SACHOU 00:08:23 SAC Thomas 1 2 Made
20051102SACHOU 00:08:23 SAC Thomas 2 2 Made
20051102SACHOU 00:07:58 HOU Mutombo 1 2 Made
20051102SACHOU 00:07:58 HOU Mutombo 2 2 Made
20051102SACHOU 00:04:25 SAC Martin 1 2 Made
20051102SACHOU 00:04:25 SAC Martin 2 2 Made
20051102SACHOU 00:01:47 HOU Barry 1 2 Made
20051102SACHOU 00:01:47 HOU Barry 2 2 Made
20051102SACHOU 00:01:20 SAC Martin 1 2 Made
20051102SACHOU 00:01:20 SAC Martin 2 2 Made
20051102WASTOR 00:46:41 WAS Jamison 1 1 Made
20051102WASTOR 00:43:38 TOR James 1 2 Made
20051102WASTOR 00:43:38 TOR James 2 2 Made
20051102WASTOR 00:42:07 WAS Jamison 1 1 Made
20051102WASTOR 00:40:57 WAS Thomas 1 2 Missed
20051102WASTOR 00:40:57 WAS Thomas 2 2 Made
20051102WASTOR 00:37:15 WAS Butler 1 2 Made
20051102WASTOR 00:37:15 WAS Butler 2 2 Made
20051102WASTOR 00:36:02 WAS Butler 1 2 Made
20051102WASTOR 00:36:02 WAS Butler 2 2 Made
20051102WASTOR 00:32:14 TOR Rose 1 2 Made
20051102WASTOR 00:32:14 TOR Rose 2 2 Made
20051102WASTOR 00:31:53 WAS Arenas 1 1 Made
20051102WASTOR 00:25:21 TOR Bonner 1 2 Made
20051102WASTOR 00:25:21 TOR Bonner 2 2 Missed
20051102WASTOR 00:25:06 WAS Ruffin 1 2 Missed
20051102WASTOR 00:25:06 WAS Ruffin 2 2 Missed
20051102WASTOR 00:24:44 WAS Jamison 1 2 Missed
20051102WASTOR 00:24:44 WAS Jamison 2 2 Missed
20051102WASTOR 00:24:03 TOR Rose 1 2 Made
20051102WASTOR 00:24:03 TOR Rose 2 2 Made
20051102WASTOR 00:22:21 WAS Daniels 1 1 Missed
20051102WASTOR 00:22:08 TOR Bosh 1 1 Made
20051102WASTOR 00:19:13 WAS Haywood 1 2 Missed
20051102WASTOR 00:19:13 WAS Haywood 2 2 Missed
20051102WASTOR 00:16:54 WAS Butler 1 2 Missed
20051102WASTOR 00:16:54 WAS Butler 2 2 Made
20051102WASTOR 00:15:42 TOR James 1 2 Missed
20051102WASTOR 00:15:02 TOR James 1 2 Made
20051102WASTOR 00:15:02 TOR James 2 2 Made
20051102WASTOR 00:14:00 TOR Rose 1 2 Made
20051102WASTOR 00:14:00 TOR Rose 2 2 Made
20051102WASTOR 00:12:27 TOR Peterson 1 3 Made
20051102WASTOR 00:12:27 TOR Peterson 2 3 Made
20051102WASTOR 00:12:27 TOR Peterson 3 3 Made
20051102WASTOR 00:12:05 WAS Arenas 1 2 Made
20051102WASTOR 00:12:05 WAS Arenas 2 2 Missed
20051102WASTOR 00:08:14 TOR Bosh 1 2 Made
20051102WASTOR 00:08:14 TOR Bosh 2 2 Missed
20051102WASTOR 00:07:45 TOR Bosh 1 1 Made
20051102WASTOR 00:06:37 WAS Arenas 1 2 Made
20051102WASTOR 00:06:37 WAS Arenas 2 2 Made
20051102WASTOR 00:02:30 WAS Jamison 1 2 Made
20051102WASTOR 00:02:30 WAS Jamison 2 2 Missed
20051103INDMIA 00:44:24 MIA Wade 1 1 Missed
20051103INDMIA 00:41:15 MIA S..O'Neal 1 2 Made
20051103INDMIA 00:41:15 MIA S..O'Neal 2 2 Missed
20051103INDMIA 00:40:50 MIA S..O'Neal 1 1 Made
20051103INDMIA 00:39:43 MIA Haslem 1 2 Made
20051103INDMIA 00:39:43 MIA Haslem 2 2 Made
20051103INDMIA 00:36:28 IND Artest 1 2 Missed
20051103INDMIA 00:36:28 IND Artest 2 2 Made
20051103INDMIA 00:33:53 MIA S..O'Neal 1 2 Missed
20051103INDMIA 00:33:53 MIA S..O'Neal 2 2 Made
20051103INDMIA 00:33:29 IND Granger 1 2 Missed
20051103INDMIA 00:33:29 IND Granger 2 2 Made
20051103INDMIA 00:32:43 MIA Wade 1 2 Made
20051103INDMIA 00:32:43 MIA Wade 2 2 Made
20051103INDMIA 00:29:21 MIA Wade 1 2 Missed
20051103INDMIA 00:29:21 MIA Wade 2 2 Made
20051103INDMIA 00:29:08 IND J..O'Neal 1 2 Made
20051103INDMIA 00:29:08 IND J..O'Neal 2 2 Missed
20051103INDMIA 00:28:14 MIA Wade 1 2 Made
20051103INDMIA 00:28:14 MIA Wade 2 2 Missed
20051103INDMIA 00:27:09 IND J..O'Neal 1 2 Made
20051103INDMIA 00:27:09 IND J..O'Neal 2 2 Missed
20051103INDMIA 00:27:08 MIA Mourning 1 2 Made
20051103INDMIA 00:27:08 MIA Mourning 2 2 Missed
20051103INDMIA 00:26:22 MIA Mourning 1 1 Missed
20051103INDMIA 00:25:12 MIA A..Walker 1 2 Missed
20051103INDMIA 00:25:12 MIA A..Walker 2 2 Made
20051103INDMIA 00:24:34 IND J..O'Neal 1 2 Made
20051103INDMIA 00:24:34 IND J..O'Neal 2 2 Made
20051103INDMIA 00:24:24 MIA Mourning 1 2 Missed
20051103INDMIA 00:24:24 MIA Mourning 2 2 Made
20051103INDMIA 00:22:59 IND Croshere 1 2 Made
20051103INDMIA 00:22:59 IND Croshere 2 2 Made
20051103INDMIA 00:22:09 MIA S..O'Neal 1 1 Made
20051103INDMIA 00:17:42 MIA Mourning 1 2 Missed
20051103INDMIA 00:17:42 MIA Mourning 2 2 Made
20051103INDMIA 00:17:11 MIA Mourning 1 2 Made
20051103INDMIA 00:17:11 MIA Mourning 2 2 Missed
20051103INDMIA 00:16:58 IND Artest 1 2 Made
20051103INDMIA 00:16:58 IND Artest 2 2 Made
20051103INDMIA 00:14:47 IND Croshere 1 2 Made
20051103INDMIA 00:14:47 IND Croshere 2 2 Made
20051103INDMIA 00:14:26 IND Artest 1 2 Made
20051103INDMIA 00:14:26 IND Artest 2 2 Made
20051103INDMIA 00:14:06 MIA Haslem 1 2 Made
20051103INDMIA 00:14:06 MIA Haslem 2 2 Made
20051103INDMIA 00:13:16 MIA Haslem 1 2 Made
20051103INDMIA 00:13:16 MIA Haslem 2 2 Made
20051103INDMIA 00:13:07 IND Jasikevicius 1 2 Made
20051103INDMIA 00:13:07 IND Jasikevicius 2 2 Made
20051103INDMIA 00:12:51 MIA A..Walker 1 2 Missed
20051103INDMIA 00:12:51 MIA A..Walker 2 2 Missed
20051103INDMIA 00:12:04 IND Artest 1 2 Made
20051103INDMIA 00:12:04 IND Artest 2 2 Missed
20051103INDMIA 00:11:46 MIA S..O'Neal 1 2 Made
20051103INDMIA 00:11:46 MIA S..O'Neal 2 2 Made
20051103INDMIA 00:10:44 IND J..O'Neal 1 2 Made
20051103INDMIA 00:10:44 IND J..O'Neal 2 2 Missed
20051103INDMIA 00:10:12 IND Jackson 1 2 Made
20051103INDMIA 00:10:12 IND Jackson 2 2 Made
20051103INDMIA 00:09:57 MIA Wade 1 2 Made
20051103INDMIA 00:09:57 MIA Wade 2 2 Made
20051103INDMIA 00:09:16 MIA Wade T T Made
20051103INDMIA 00:05:26 MIA Wade 1 2 Made
20051103INDMIA 00:05:26 MIA Wade 2 2 Made
20051103INDMIA 00:05:00 MIA Wade T T Made
20051103INDMIA 00:05:00 MIA Payton 1 1 Missed
20051103INDMIA 00:04:40 IND Croshere 1 1 Made
20051103INDMIA 00:04:13 IND Artest 1 2 Missed
20051103INDMIA 00:04:13 IND Artest 2 2 Made
20051103INDMIA 00:01:53 MIA Mourning 1 1 Missed
20051103INDMIA 00:01:37 IND Jackson 1 2 Made
20051103INDMIA 00:01:37 IND Jackson 2 2 Made
20051103INDMIA 00:00:50 IND J..O'Neal 1 2 Made
20051103INDMIA 00:00:50 IND J..O'Neal 2 2 Made
20051103PHXLAL 00:45:13 LAL Bryant 1 2 Made
20051103PHXLAL 00:45:13 LAL Bryant 2 2 Made
20051103PHXLAL 00:43:25 PHX Marion 1 2 Made
20051103PHXLAL 00:43:25 PHX Marion 2 2 Missed
20051103PHXLAL 00:43:01 PHX Thomas 1 1 Missed
20051103PHXLAL 00:42:08 PHX Thomas 1 2 Made
20051103PHXLAL 00:42:08 PHX Thomas 2 2 Made
20051103PHXLAL 00:41:58 LAL Parker 1 2 Made
20051103PHXLAL 00:41:58 LAL Parker 2 2 Made
20051103PHXLAL 00:39:53 LAL Bryant 1 1 Made
20051103PHXLAL 00:37:21 PHX J..Jackson T T Missed
20051103PHXLAL 00:37:21 LAL Bryant 1 2 Made
20051103PHXLAL 00:37:21 LAL Bryant 2 2 Made
20051103PHXLAL 00:33:18 LAL Mihm 1 2 Missed
20051103PHXLAL 00:33:18 LAL Mihm 2 2 Made
20051103PHXLAL 00:29:21 LAL Bryant 1 2 Made
20051103PHXLAL 00:29:21 LAL Bryant 2 2 Made
20051103PHXLAL 00:29:05 PHX Bell 1 2 Made
20051103PHXLAL 00:29:05 PHX Bell 2 2 Made
20051103PHXLAL 00:28:42 PHX Marion 1 1 Made
20051103PHXLAL 00:27:58 PHX Thomas 1 2 Made
20051103PHXLAL 00:27:58 PHX Thomas 2 2 Made
20051103PHXLAL 00:27:18 LAL Odom 1 2 Made
20051103PHXLAL 00:27:18 LAL Odom 2 2 Made
20051103PHXLAL 00:26:23 LAL Odom 1 2 Made
20051103PHXLAL 00:26:23 LAL Odom 2 2 Made
20051103PHXLAL 00:24:05 LAL Parker 1 1 Made
20051103PHXLAL 00:24:02 PHX Nash 1 2 Made
20051103PHXLAL 00:24:02 PHX Nash 2 2 Made
20051103PHXLAL 00:22:39 PHX Marion 1 1 Made
20051103PHXLAL 00:21:26 LAL Bryant 1 2 Made
20051103PHXLAL 00:21:26 LAL Bryant 2 2 Made
20051103PHXLAL 00:21:13 PHX Nash 1 2 Made
20051103PHXLAL 00:21:13 PHX Nash 2 2 Made
20051103PHXLAL 00:20:52 PHX Jones 1 3 Made
20051103PHXLAL 00:20:52 PHX Jones 2 3 Missed
20051103PHXLAL 00:20:52 PHX Jones 3 3 Made
20051103PHXLAL 00:20:33 LAL Odom 1 2 Made
20051103PHXLAL 00:20:33 LAL Odom 2 2 Made
20051103PHXLAL 00:15:03 PHX Nash 1 1 Made
20051103PHXLAL 00:14:39 LAL Parker 1 2 Missed
20051103PHXLAL 00:14:39 LAL Parker 2 2 Missed
20051103PHXLAL 00:13:29 PHX J..Jackson 1 2 Made
20051103PHXLAL 00:13:29 PHX J..Jackson 2 2 Made
20051103PHXLAL 00:13:24 LAL Bryant 1 2 Missed
20051103PHXLAL 00:13:24 LAL Bryant 2 2 Made
20051103PHXLAL 00:12:38 PHX Barbosa 1 2 Missed
20051103PHXLAL 00:12:38 PHX Barbosa 2 2 Made
20051103PHXLAL 00:12:29 LAL Bryant 1 2 Made
20051103PHXLAL 00:12:29 LAL Bryant 2 2 Made
20051103PHXLAL 00:07:24 LAL Bryant 1 1 Made
20051103PHXLAL 00:03:48 PHX Marion 1 2 Missed
20051103PHXLAL 00:03:48 PHX Marion 2 2 Made
20051103PHXLAL 00:03:27 LAL Odom 1 2 Made
20051103PHXLAL 00:03:27 LAL Odom 2 2 Missed
20051103PHXLAL 00:00:29 PHX Nash 1 2 Made
20051103PHXLAL 00:00:29 PHX Nash 2 2 Made
20051104ATLLAC 00:46:37 ATL Pachulia 1 2 Made
20051104ATLLAC 00:46:37 ATL Pachulia 2 2 Missed
20051104ATLLAC 00:45:42 ATL Pachulia 1 2 Made
20051104ATLLAC 00:45:42 ATL Pachulia 2 2 Made
20051104ATLLAC 00:45:10 LAC Singleton 1 2 Missed
20051104ATLLAC 00:45:10 LAC Singleton 2 2 Made
20051104ATLLAC 00:43:13 LAC Kaman 1 2 Made
20051104ATLLAC 00:43:13 LAC Kaman 2 2 Missed
20051104ATLLAC 00:42:38 LAC Brand 1 1 Made
20051104ATLLAC 00:42:09 LAC Mobley 1 2 Made
20051104ATLLAC 00:42:09 LAC Mobley 2 2 Made
20051104ATLLAC 00:40:39 LAC Brand 1 2 Made
20051104ATLLAC 00:40:39 LAC Brand 2 2 Missed
20051104ATLLAC 00:39:19 LAC Mobley 1 2 Made
20051104ATLLAC 00:39:19 LAC Mobley 2 2 Made
20051104ATLLAC 00:39:04 LAC Kaman 1 2 Missed
20051104ATLLAC 00:39:04 LAC Kaman 2 2 Missed
20051104ATLLAC 00:38:49 ATL Lue 1 2 Made
20051104ATLLAC 00:38:49 ATL Lue 2 2 Made
20051104ATLLAC 00:37:54 LAC Kaman 1 2 Missed
20051104ATLLAC 00:37:54 LAC Kaman 2 2 Made
20051104ATLLAC 00:36:47 ATL Stoudamire 1 2 Missed
20051104ATLLAC 00:36:47 ATL Stoudamire 2 2 Made
20051104ATLLAC 00:36:36 LAC Brand 1 1 Made
20051104ATLLAC 00:33:55 ATL Pachulia 1 2 Made
20051104ATLLAC 00:33:55 ATL Pachulia 2 2 Made
20051104ATLLAC 00:32:58 ATL Stoudamire 1 2 Missed
20051104ATLLAC 00:32:58 ATL Stoudamire 2 2 Made
20051104ATLLAC 00:29:11 LAC Cassell T T Made
20051104ATLLAC 00:28:31 ATL Pachulia 1 2 Made
20051104ATLLAC 00:28:31 ATL Pachulia 2 2 Made
20051104ATLLAC 00:26:27 LAC Cassell T T Made
20051104ATLLAC 00:25:13 ATL Lue 1 2 Made
20051104ATLLAC 00:25:13 ATL Lue 2 2 Made
20051104ATLLAC 00:24:20 LAC Cassell 1 2 Made
20051104ATLLAC 00:24:20 LAC Cassell 2 2 Made
20051104ATLLAC 00:22:42 ATL Williams 1 2 Missed
20051104ATLLAC 00:22:42 ATL Williams 2 2 Missed
20051104ATLLAC 00:21:34 LAC Mobley 1 2 Made
20051104ATLLAC 00:21:34 LAC Mobley 2 2 Made
20051104ATLLAC 00:18:48 ATL Johnson 1 2 Made
20051104ATLLAC 00:18:48 ATL Johnson 2 2 Made
20051104ATLLAC 00:16:33 ATL Pachulia 1 2 Made
20051104ATLLAC 00:16:33 ATL Pachulia 2 2 Made
20051104ATLLAC 00:15:48 ATL Williams 1 2 Missed
20051104ATLLAC 00:15:48 ATL Williams 2 2 Made
20051104ATLLAC 00:14:23 LAC Brand 1 2 Missed
20051104ATLLAC 00:14:23 LAC Brand 2 2 Made
20051104ATLLAC 00:12:33 ATL Lue 1 2 Missed
20051104ATLLAC 00:12:33 ATL Lue 2 2 Missed
20051104ATLLAC 00:10:41 LAC Ross 1 2 Missed
20051104ATLLAC 00:10:41 LAC Ross 2 2 Missed
20051104ATLLAC 00:08:43 ATL Johnson 1 2 Made
20051104ATLLAC 00:08:43 ATL Johnson 2 2 Missed
20051104ATLLAC 00:08:26 LAC Ross 1 2 Made
20051104ATLLAC 00:08:26 LAC Ross 2 2 Made
20051104ATLLAC 00:08:10 ATL J..Smith 1 2 Missed
20051104ATLLAC 00:08:10 ATL J..Smith 2 2 Missed
20051104ATLLAC 00:07:50 LAC Singleton 1 2 Made
20051104ATLLAC 00:07:50 LAC Singleton 2 2 Made
20051104ATLLAC 00:07:38 ATL Childress 1 2 Made
20051104ATLLAC 00:07:38 ATL Childress 2 2 Made
20051104ATLLAC 00:05:11 ATL Pachulia 1 2 Made
20051104ATLLAC 00:05:11 ATL Pachulia 2 2 Made
20051104ATLLAC 00:04:04 LAC Wilcox 1 2 Missed
20051104ATLLAC 00:04:04 LAC Wilcox 2 2 Missed
20051104ATLLAC 00:01:14 LAC Singleton 1 2 Made
20051104ATLLAC 00:01:14 LAC Singleton 2 2 Made
20051104CHAPHI 00:45:33 PHL Iverson 1 2 Missed
20051104CHAPHI 00:45:33 PHL Iverson 2 2 Made
20051104CHAPHI 00:45:04 PHL Iverson 1 2 Missed
20051104CHAPHI 00:45:04 PHL Iverson 2 2 Made
20051104CHAPHI 00:44:18 CHA Okafor 1 2 Missed
20051104CHAPHI 00:44:18 CHA Okafor 2 2 Made
20051104CHAPHI 00:38:32 CHA Wallace 1 1 Made
20051104CHAPHI 00:37:01 CHA Ely 1 2 Made
20051104CHAPHI 00:37:01 CHA Ely 2 2 Made
20051104CHAPHI 00:36:28 CHA May 1 1 Made
20051104CHAPHI 00:34:58 PHL Hunter 1 2 Made
20051104CHAPHI 00:34:58 PHL Hunter 2 2 Made
20051104CHAPHI 00:31:13 PHL Iverson 1 2 Made
20051104CHAPHI 00:31:13 PHL Iverson 2 2 Missed
20051104CHAPHI 00:30:56 CHA Rush 1 2 Missed
20051104CHAPHI 00:30:56 CHA Rush 2 2 Made
20051104CHAPHI 00:29:19 CHA Rush 1 2 Made
20051104CHAPHI 00:29:19 CHA Rush 2 2 Made
20051104CHAPHI 00:28:05 CHA Rush 1 2 Missed
20051104CHAPHI 00:28:05 CHA Rush 2 2 Made
20051104CHAPHI 00:26:59 PHL Webber 1 1 Missed
20051104CHAPHI 00:26:44 CHA Okafor 1 1 Missed
20051104CHAPHI 00:26:01 PHL Iverson 1 3 Made
20051104CHAPHI 00:26:01 PHL Iverson 2 3 Made
20051104CHAPHI 00:26:01 PHL Iverson 3 3 Made
20051104CHAPHI 00:25:28 PHL Iverson 1 2 Missed
20051104CHAPHI 00:25:28 PHL Iverson 2 2 Made
20051104CHAPHI 00:25:05 CHA Ely 1 2 Made
20051104CHAPHI 00:25:05 CHA Ely 2 2 Made
20051104CHAPHI 00:24:34 CHA Ely 1 1 Made
20051104CHAPHI 00:23:41 CHA Brezec 1 2 Made
20051104CHAPHI 00:23:41 CHA Brezec 2 2 Made
20051104CHAPHI 00:23:24 CHA Wallace 1 2 Made
20051104CHAPHI 00:23:24 CHA Wallace 2 2 Made
20051104CHAPHI 00:21:33 CHA Okafor 1 2 Missed
20051104CHAPHI 00:21:33 CHA Okafor 2 2 Made
20051104CHAPHI 00:20:57 PHL Webber 1 2 Made
20051104CHAPHI 00:20:57 PHL Webber 2 2 Made
20051104CHAPHI 00:20:46 PHL Korver T T Missed
20051104CHAPHI 00:20:14 CHA Knight 1 1 Made
20051104CHAPHI 00:19:03 PHL Salmons 1 1 Made
20051104CHAPHI 00:14:25 PHL Iverson 1 2 Made
20051104CHAPHI 00:14:25 PHL Iverson 2 2 Missed
20051104CHAPHI 00:14:11 CHA Ely 1 2 Made
20051104CHAPHI 00:14:11 CHA Ely 2 2 Missed
20051104CHAPHI 00:13:51 PHL Thomas 1 2 Missed
20051104CHAPHI 00:13:51 PHL Thomas 2 2 Missed
20051104CHAPHI 00:12:03 PHL Iverson 1 2 Made
20051104CHAPHI 00:12:03 PHL Iverson 2 2 Made
20051104CHAPHI 00:11:30 CHA Knight 1 2 Missed
20051104CHAPHI 00:11:30 CHA Knight 2 2 Made
20051104CHAPHI 00:10:54 PHL Salmons 1 2 Made
20051104CHAPHI 00:10:54 PHL Salmons 2 2 Missed
20051104CHAPHI 00:10:09 PHL Iguodala 1 2 Made
20051104CHAPHI 00:10:09 PHL Iguodala 2 2 Missed
20051104CHAPHI 00:09:40 PHL Salmons 1 1 Made
20051104CHAPHI 00:09:29 CHA Carroll 1 2 Made
20051104CHAPHI 00:09:29 CHA Carroll 2 2 Made
20051104CHAPHI 00:06:00 PHL Webber 1 2 Made
20051104CHAPHI 00:06:00 PHL Webber 2 2 Made
20051104CHAPHI 00:05:44 CHA Brezec 1 1 Made
20051104CHAPHI 00:03:56 PHL Webber 1 2 Made
20051104CHAPHI 00:03:56 PHL Webber 2 2 Made
20051104CHAPHI 00:03:16 PHL Webber 1 2 Made
20051104CHAPHI 00:03:16 PHL Webber 2 2 Made
20051104CHAPHI 00:02:44 PHL Iverson 1 2 Missed
20051104CHAPHI 00:02:44 PHL Iverson 2 2 Missed
20051104CHAPHI 00:00:35 CHA Felton 1 2 Made
20051104CHAPHI 00:00:35 CHA Felton 2 2 Missed
20051104CLESAS 00:43:55 CLE Ilgauskas 1 2 Made
20051104CLESAS 00:43:55 CLE Ilgauskas 2 2 Missed
20051104CLESAS 00:42:55 CLE James 1 2 Made
20051104CLESAS 00:42:55 CLE James 2 2 Made
20051104CLESAS 00:38:05 CLE Gooden 1 1 Missed
20051104CLESAS 00:37:48 CLE James 1 2 Made
20051104CLESAS 00:37:48 CLE James 2 2 Made
20051104CLESAS 00:35:03 CLE Marshall 1 2 Made
20051104CLESAS 00:35:03 CLE Marshall 2 2 Made
20051104CLESAS 00:31:48 SAN Ginobili 1 1 Missed
20051104CLESAS 00:23:43 SAN Bowen 1 2 Made
20051104CLESAS 00:23:43 SAN Bowen 2 2 Missed
20051104CLESAS 00:18:42 SAN Ginobili 1 1 Made
20051104CLESAS 00:18:10 CLE Gooden 1 2 Made
20051104CLESAS 00:18:10 CLE Gooden 2 2 Made
20051104CLESAS 00:16:56 CLE Gooden 1 1 Missed
20051104CLESAS 00:16:44 CLE Gooden 1 2 Made
20051104CLESAS 00:16:44 CLE Gooden 2 2 Made
20051104CLESAS 00:16:34 SAN Mohammed 1 1 Missed
20051104CLESAS 00:15:17 CLE James 1 2 Made
20051104CLESAS 00:15:17 CLE James 2 2 Made
20051104CLESAS 00:12:51 CLE Wilks 1 2 Made
20051104CLESAS 00:12:51 CLE Wilks 2 2 Missed
20051104CLESAS 00:10:33 SAN Duncan 1 1 Made
20051104CLESAS 00:10:13 CLE James 1 1 Missed
20051104CLESAS 00:04:48 CLE Jackson 1 2 Made
20051104CLESAS 00:04:48 CLE Jackson 2 2 Made
20051104CLESAS 00:00:11 SAN Udrih 1 2 Missed
20051104CLESAS 00:00:11 SAN Udrih 2 2 Made
20051104DETBOS 00:41:55 DET Billups 1 2 Made
20051104DETBOS 00:41:55 DET Billups 2 2 Made
20051104DETBOS 00:40:13 BOS Reed 1 2 Made
20051104DETBOS 00:40:13 BOS Reed 2 2 Made
20051104DETBOS 00:37:02 DET Billups 1 2 Made
20051104DETBOS 00:37:02 DET Billups 2 2 Made
20051104DETBOS 00:34:06 BOS R..Davis 1 2 Made
20051104DETBOS 00:34:06 BOS R..Davis 2 2 Missed
20051104DETBOS 00:33:48 BOS Reed 1 2 Made
20051104DETBOS 00:33:48 BOS Reed 2 2 Made
20051104DETBOS 00:33:08 BOS Jefferson 1 2 Missed
20051104DETBOS 00:33:08 BOS Jefferson 2 2 Made
20051104DETBOS 00:31:05 BOS Pierce 1 2 Made
20051104DETBOS 00:31:05 BOS Pierce 2 2 Made
20051104DETBOS 00:30:28 DET Billups 1 2 Missed
20051104DETBOS 00:30:28 DET Billups 2 2 Made
20051104DETBOS 00:29:17 BOS Blount 1 2 Made
20051104DETBOS 00:29:17 BOS Blount 2 2 Made
20051104DETBOS 00:27:39 DET R..Wallace 1 2 Missed
20051104DETBOS 00:27:39 DET R..Wallace 2 2 Made
20051104DETBOS 00:26:27 DET Prince 1 2 Missed
20051104DETBOS 00:26:27 DET Prince 2 2 Missed
20051104DETBOS 00:25:55 BOS Pierce T T Made
20051104DETBOS 00:24:42 DET Hamilton 1 2 Made
20051104DETBOS 00:24:42 DET Hamilton 2 2 Made
20051104DETBOS 00:22:21 BOS R..Davis 1 2 Missed
20051104DETBOS 00:22:21 BOS R..Davis 2 2 Made
20051104DETBOS 00:18:06 DET R..Wallace 1 2 Made
20051104DETBOS 00:18:06 DET R..Wallace 2 2 Made
20051104DETBOS 00:16:01 DET Hamilton 1 2 Made
20051104DETBOS 00:16:01 DET Hamilton 2 2 Made
20051104DETBOS 00:12:24 DET R..Wallace 1 2 Made
20051104DETBOS 00:12:24 DET R..Wallace 2 2 Made
20051104DETBOS 00:06:34 BOS West 1 2 Made
20051104DETBOS 00:06:34 BOS West 2 2 Made
20051104DETBOS 00:05:13 DET Billups 1 1 Made
20051104DETBOS 00:04:35 BOS Pierce 1 2 Made
20051104DETBOS 00:04:35 BOS Pierce 2 2 Made
20051104DETBOS 00:04:13 BOS Pierce 1 1 Missed
20051104DETBOS 00:03:51 BOS Pierce 1 2 Missed
20051104DETBOS 00:03:51 BOS Pierce 2 2 Made
20051104DETBOS 00:03:00 DET Billups 1 2 Made
20051104DETBOS 00:03:00 DET Billups 2 2 Made
20051104DETBOS 00:01:16 BOS Pierce 1 2 Made
20051104DETBOS 00:01:16 BOS Pierce 2 2 Missed
20051104DETBOS 00:00:31 BOS Pierce 1 2 Made
20051104DETBOS 00:00:31 BOS Pierce 2 2 Missed
20051104MEMORL 00:41:38 MEM Wright 1 1 Made
20051104MEMORL 00:39:30 MEM Battier 1 2 Made
20051104MEMORL 00:39:30 MEM Battier 2 2 Missed
20051104MEMORL 00:37:59 MEM E..Jones T T Made
20051104MEMORL 00:37:27 MEM Gasol 1 2 Missed
20051104MEMORL 00:37:27 MEM Gasol 2 2 Missed
20051104MEMORL 00:35:27 MEM Warrick 1 2 Made
20051104MEMORL 00:35:27 MEM Warrick 2 2 Missed
20051104MEMORL 00:33:47 ORL Francis T T Missed
20051104MEMORL 00:32:09 MEM Jackson 1 2 Made
20051104MEMORL 00:32:09 MEM Jackson 2 2 Made
20051104MEMORL 00:31:10 ORL Turkoglu 1 2 Made
20051104MEMORL 00:31:10 ORL Turkoglu 2 2 Made
20051104MEMORL 00:28:20 MEM Gasol 1 2 Made
20051104MEMORL 00:28:20 MEM Gasol 2 2 Made
20051104MEMORL 00:27:25 MEM Battier 1 2 Missed
20051104MEMORL 00:27:25 MEM Battier 2 2 Made
20051104MEMORL 00:26:20 ORL Francis 1 1 Made
20051104MEMORL 00:24:06 ORL Turkoglu 1 1 Missed
20051104MEMORL 00:22:49 ORL Francis 1 2 Made
20051104MEMORL 00:22:49 ORL Francis 2 2 Made
20051104MEMORL 00:21:14 ORL Howard 1 2 Made
20051104MEMORL 00:21:14 ORL Howard 2 2 Made
20051104MEMORL 00:19:38 MEM E..Jones 1 1 Made
20051104MEMORL 00:17:34 ORL Howard 1 2 Missed
20051104MEMORL 00:17:34 ORL Howard 2 2 Made
20051104MEMORL 00:15:23 MEM Battier 1 1 Made
20051104MEMORL 00:14:24 ORL Cato 1 2 Made
20051104MEMORL 00:14:24 ORL Cato 2 2 Missed
20051104MEMORL 00:13:51 ORL Nelson 1 2 Made
20051104MEMORL 00:13:51 ORL Nelson 2 2 Made
20051104MEMORL 00:13:39 MEM Battier 1 2 Made
20051104MEMORL 00:13:39 MEM Battier 2 2 Made
20051104MEMORL 00:08:58 ORL Cato 1 2 Made
20051104MEMORL 00:08:58 ORL Cato 2 2 Made
20051104MEMORL 00:06:34 ORL Stevenson 1 2 Missed
20051104MEMORL 00:06:34 ORL Stevenson 2 2 Made
20051104MEMORL 00:05:42 ORL Howard 1 2 Made
20051104MEMORL 00:05:42 ORL Howard 2 2 Missed
20051104MEMORL 00:03:09 MEM E..Jones 1 2 Made
20051104MEMORL 00:03:09 MEM E..Jones 2 2 Made
20051104MEMORL 00:01:40 ORL Francis 1 2 Made
20051104MEMORL 00:01:40 ORL Francis 2 2 Missed
20051104MEMORL 00:00:39 MEM Gasol 1 2 Missed
20051104MEMORL 00:00:39 MEM Gasol 2 2 Made
20051104MEMORL 00:00:31 ORL Howard 1 2 Made
20051104MEMORL 00:00:31 ORL Howard 2 2 Made
20051104MEMORL 00:00:29 MEM Stoudamire 1 2 Made
20051104MEMORL 00:00:29 MEM Stoudamire 2 2 Made
20051104MEMORL 00:00:15 MEM E..Jones 1 2 Made
20051104MEMORL 00:00:15 MEM E..Jones 2 2 Made
20051104MINSEA 00:46:44 SEA Allen T T Made
20051104MINSEA 00:44:40 MIN Garnett 1 2 Made
20051104MINSEA 00:44:40 MIN Garnett 2 2 Made
20051104MINSEA 00:43:03 MIN Jaric 1 2 Made
20051104MINSEA 00:43:03 MIN Jaric 2 2 Made
20051104MINSEA 00:39:38 SEA R..Lewis 1 2 Made
20051104MINSEA 00:39:38 SEA R..Lewis 2 2 Made
20051104MINSEA 00:37:49 MIN Hassell 1 1 Missed
20051104MINSEA 00:37:08 SEA Fortson 1 2 Made
20051104MINSEA 00:37:08 SEA Fortson 2 2 Missed
20051104MINSEA 00:35:24 SEA Radmanovic 1 2 Made
20051104MINSEA 00:35:24 SEA Radmanovic 2 2 Made
20051104MINSEA 00:35:09 SEA Allen T T Made
20051104MINSEA 00:32:48 SEA Murray 1 2 Made
20051104MINSEA 00:32:48 SEA Murray 2 2 Made
20051104MINSEA 00:31:29 MIN Hudson 1 2 Missed
20051104MINSEA 00:31:29 MIN Hudson 2 2 Made
20051104MINSEA 00:27:22 SEA R..Lewis 1 2 Made
20051104MINSEA 00:27:22 SEA R..Lewis 2 2 Made
20051104MINSEA 00:26:56 SEA Allen 1 2 Made
20051104MINSEA 00:26:56 SEA Allen 2 2 Made
20051104MINSEA 00:22:54 MIN Garnett 1 2 Made
20051104MINSEA 00:22:54 MIN Garnett 2 2 Missed
20051104MINSEA 00:21:39 SEA Ridnour 1 2 Made
20051104MINSEA 00:21:39 SEA Ridnour 2 2 Made
20051104MINSEA 00:20:28 SEA Allen 1 2 Made
20051104MINSEA 00:20:28 SEA Allen 2 2 Made
20051104MINSEA 00:19:32 MIN Jaric 1 2 Made
20051104MINSEA 00:19:32 MIN Jaric 2 2 Made
20051104MINSEA 00:19:20 SEA R..Lewis 1 2 Made
20051104MINSEA 00:19:20 SEA R..Lewis 2 2 Made
20051104MINSEA 00:17:48 SEA Ridnour 1 2 Made
20051104MINSEA 00:17:48 SEA Ridnour 2 2 Made
20051104MINSEA 00:17:22 SEA R..Lewis 1 2 Made
20051104MINSEA 00:17:22 SEA R..Lewis 2 2 Made
20051104MINSEA 00:12:53 MIN Madsen 1 2 Missed
20051104MINSEA 00:12:53 MIN Madsen 2 2 Made
20051104MINSEA 00:10:00 SEA Fortson 1 2 Made
20051104MINSEA 00:10:00 SEA Fortson 2 2 Made
20051104MINSEA 00:07:09 SEA Collison 1 1 Made
20051104MINSEA 00:05:01 MIN Szczerbiak 1 2 Made
20051104MINSEA 00:05:01 MIN Szczerbiak 2 2 Made
20051104MINSEA 00:03:22 SEA R..Lewis 1 1 Made
20051104MINSEA 00:03:02 MIN Olowokandi 1 2 Made
20051104MINSEA 00:03:02 MIN Olowokandi 2 2 Missed
20051104MINSEA 00:01:35 SEA Collison 1 2 Made
20051104MINSEA 00:01:35 SEA Collison 2 2 Missed
20051104MINSEA -00:02:30 SEA Allen 1 2 Made
20051104MINSEA -00:02:30 SEA Allen 2 2 Missed
20051104MINSEA -00:03:40 MIN Garnett 1 2 Made
20051104MINSEA -00:03:40 MIN Garnett 2 2 Made
20051104MINSEA -00:04:41 SEA Ridnour 1 2 Made
20051104MINSEA -00:04:41 SEA Ridnour 2 2 Made
20051104MINSEA -00:04:52 SEA Allen 1 2 Made
20051104MINSEA -00:04:52 SEA Allen 2 2 Made
20051104NJNTOR 00:45:39 TOR Bosh 1 2 Made
20051104NJNTOR 00:45:39 TOR Bosh 2 2 Made
20051104NJNTOR 00:44:03 NJN Jefferson 1 3 Missed
20051104NJNTOR 00:44:03 NJN Jefferson 2 3 Made
20051104NJNTOR 00:44:03 NJN Jefferson 3 3 Made
20051104NJNTOR 00:43:48 TOR Rose T T Made
20051104NJNTOR 00:41:42 NJN Jefferson 1 1 Made
20051104NJNTOR 00:39:53 NJN Krstic 1 1 Missed
20051104NJNTOR 00:30:31 TOR J..Graham 1 2 Missed
20051104NJNTOR 00:30:31 TOR J..Graham 2 2 Made
20051104NJNTOR 00:26:38 NJN Krstic 1 2 Made
20051104NJNTOR 00:26:38 NJN Krstic 2 2 Made
20051104NJNTOR 00:24:52 NJN Jefferson 1 2 Made
20051104NJNTOR 00:24:52 NJN Jefferson 2 2 Made
20051104NJNTOR 00:23:28 NJN Jefferson 1 2 Missed
20051104NJNTOR 00:23:28 NJN Jefferson 2 2 Made
20051104NJNTOR 00:23:11 TOR Rose 1 2 Missed
20051104NJNTOR 00:23:11 TOR Rose 2 2 Made
20051104NJNTOR 00:22:31 NJN Collins 1 2 Missed
20051104NJNTOR 00:22:31 NJN Collins 2 2 Missed
20051104NJNTOR 00:17:51 NJN Collins 1 2 Missed
20051104NJNTOR 00:17:51 NJN Collins 2 2 Made
20051104NJNTOR 00:17:41 TOR Calderon 1 2 Made
20051104NJNTOR 00:17:41 TOR Calderon 2 2 Missed
20051104NJNTOR 00:16:36 NJN Collins 1 2 Missed
20051104NJNTOR 00:16:36 NJN Collins 2 2 Missed
20051104NJNTOR 00:14:37 NJN Jefferson 1 2 Made
20051104NJNTOR 00:14:37 NJN Jefferson 2 2 Made
20051104NJNTOR 00:14:28 TOR Calderon 1 2 Made
20051104NJNTOR 00:14:28 TOR Calderon 2 2 Made
20051104NJNTOR 00:13:19 NJN Planinic 1 2 Made
20051104NJNTOR 00:13:19 NJN Planinic 2 2 Made
20051104NJNTOR 00:12:17 NJN Planinic 1 1 Made
20051104NJNTOR 00:10:06 TOR Calderon 1 2 Made
20051104NJNTOR 00:10:06 TOR Calderon 2 2 Made
20051104NJNTOR 00:08:56 TOR Calderon 1 2 Made
20051104NJNTOR 00:08:56 TOR Calderon 2 2 Made
20051104NJNTOR 00:08:34 NJN Jefferson 1 2 Made
20051104NJNTOR 00:08:34 NJN Jefferson 2 2 Made
20051104NJNTOR 00:07:43 NJN Kidd T T Made
20051104NJNTOR 00:07:43 NJN Krstic 1 2 Made
20051104NJNTOR 00:07:43 NJN Krstic 2 2 Missed
20051104NJNTOR 00:06:52 TOR Bosh 1 2 Made
20051104NJNTOR 00:06:52 TOR Bosh 2 2 Made
20051104NJNTOR 00:04:35 NJN Jefferson 1 2 Made
20051104NJNTOR 00:04:35 NJN Jefferson 2 2 Made
20051104NJNTOR 00:03:23 TOR Bosh 1 2 Made
20051104NJNTOR 00:03:23 TOR Bosh 2 2 Made
20051104NJNTOR 00:03:02 NJN Krstic 1 2 Made
20051104NJNTOR 00:03:02 NJN Krstic 2 2 Missed
20051104NJNTOR 00:02:50 TOR Peterson 1 2 Made
20051104NJNTOR 00:02:50 TOR Peterson 2 2 Made
20051104NJNTOR 00:02:17 TOR Calderon 1 1 Made
20051104PORDEN 00:43:33 POR Smith 1 1 Missed
20051104PORDEN 00:40:14 POR Miles 1 2 Made
20051104PORDEN 00:40:14 POR Miles 2 2 Missed
20051104PORDEN 00:39:44 POR Miles 1 2 Missed
20051104PORDEN 00:39:44 POR Miles 2 2 Missed
20051104PORDEN 00:33:14 POR Miles 1 2 Missed
20051104PORDEN 00:33:14 POR Miles 2 2 Missed
20051104PORDEN 00:31:41 DEN Boykins 1 1 Made
20051104PORDEN 00:28:35 POR Randolph 1 1 Made
20051104PORDEN 00:25:08 DEN Anthony 1 2 Missed
20051104PORDEN 00:25:08 DEN Anthony 2 2 Made
20051104PORDEN 00:24:19 POR Miles 1 1 Missed
20051104PORDEN 00:20:59 DEN Camby 1 2 Made
20051104PORDEN 00:20:59 DEN Camby 2 2 Missed
20051104PORDEN 00:19:19 DEN Martin 1 2 Missed
20051104PORDEN 00:19:19 DEN Martin 2 2 Made
20051104PORDEN 00:18:30 DEN Lenard 1 2 Missed
20051104PORDEN 00:18:30 DEN Lenard 2 2 Missed
20051104PORDEN 00:15:50 POR Patterson 1 2 Missed
20051104PORDEN 00:15:50 POR Patterson 2 2 Made
20051104PORDEN 00:15:00 DEN Najera 1 2 Missed
20051104PORDEN 00:15:00 DEN Najera 2 2 Made
20051104PORDEN 00:14:46 POR Patterson 1 1 Made
20051104PORDEN 00:13:08 DEN Boykins 1 2 Made
20051104PORDEN 00:13:08 DEN Boykins 2 2 Made
20051104PORDEN 00:12:36 DEN Elson 1 2 Made
20051104PORDEN 00:12:36 DEN Elson 2 2 Missed
20051104PORDEN 00:11:23 DEN Buckner 1 1 Made
20051104PORDEN 00:10:11 POR Patterson 1 2 Missed
20051104PORDEN 00:10:11 POR Patterson 2 2 Missed
20051104PORDEN 00:09:18 POR Smith 1 2 Made
20051104PORDEN 00:09:18 POR Smith 2 2 Made
20051104PORDEN 00:04:38 POR Randolph 1 2 Missed
20051104PORDEN 00:04:38 POR Randolph 2 2 Made
20051104PORDEN 00:01:43 POR Outlaw 1 2 Missed
20051104PORDEN 00:01:43 POR Outlaw 2 2 Missed
20051104UTAGSW 00:44:40 GOS Murphy 1 2 Missed
20051104UTAGSW 00:44:40 GOS Murphy 2 2 Made
20051104UTAGSW 00:38:11 GOS Murphy 1 2 Missed
20051104UTAGSW 00:38:11 GOS Murphy 2 2 Missed
20051104UTAGSW 00:37:43 GOS Murphy 1 2 Made
20051104UTAGSW 00:37:43 GOS Murphy 2 2 Made
20051104UTAGSW 00:37:19 UTH Harpring 1 2 Made
20051104UTAGSW 00:37:19 UTH Harpring 2 2 Missed
20051104UTAGSW 00:34:17 UTH Harpring 1 1 Made
20051104UTAGSW 00:33:56 GOS Fisher 1 3 Missed
20051104UTAGSW 00:33:56 GOS Fisher 2 3 Made
20051104UTAGSW 00:33:56 GOS Fisher 3 3 Made
20051104UTAGSW 00:31:45 GOS Dunleavy 1 2 Missed
20051104UTAGSW 00:31:45 GOS Dunleavy 2 2 Made
20051104UTAGSW 00:30:38 UTH Humphries 1 2 Made
20051104UTAGSW 00:30:38 UTH Humphries 2 2 Made
20051104UTAGSW 00:28:54 UTH Kirilenko 1 2 Made
20051104UTAGSW 00:28:54 UTH Kirilenko 2 2 Missed
20051104UTAGSW 00:27:40 UTH Kirilenko 1 2 Made
20051104UTAGSW 00:27:40 UTH Kirilenko 2 2 Missed
20051104UTAGSW 00:27:23 GOS Murphy 1 2 Missed
20051104UTAGSW 00:27:23 GOS Murphy 2 2 Made
20051104UTAGSW 00:27:05 GOS Murphy 1 2 Made
20051104UTAGSW 00:27:05 GOS Murphy 2 2 Missed
20051104UTAGSW 00:26:53 GOS Foyle 1 2 Made
20051104UTAGSW 00:26:53 GOS Foyle 2 2 Made
20051104UTAGSW 00:25:03 GOS Pietrus 2 2 Missed
20051104UTAGSW 00:25:03 GOS Pietrus 1 1 Missed
20051104UTAGSW 00:24:49 GOS Richardson 1 1 Missed
20051104UTAGSW 00:24:37 UTH Collins 1 2 Made
20051104UTAGSW 00:24:37 UTH Collins 2 2 Made
20051104UTAGSW 00:23:20 UTH Okur 1 3 Made
20051104UTAGSW 00:23:20 UTH Okur 2 3 Missed
20051104UTAGSW 00:23:20 UTH Okur 3 3 Missed
20051104UTAGSW 00:23:14 GOS Dunleavy 1 2 Made
20051104UTAGSW 00:23:14 GOS Dunleavy 2 2 Made
20051104UTAGSW 00:21:33 UTH Kirilenko 1 2 Missed
20051104UTAGSW 00:21:33 UTH Kirilenko 2 2 Made
20051104UTAGSW 00:20:59 GOS Richardson 1 2 Made
20051104UTAGSW 00:20:59 GOS Richardson 2 2 Missed
20051104UTAGSW 00:18:23 UTH Okur 1 2 Made
20051104UTAGSW 00:18:23 UTH Okur 2 2 Made
20051104UTAGSW 00:15:25 UTH McLeod 1 2 Made
20051104UTAGSW 00:15:25 UTH McLeod 2 2 Made
20051104UTAGSW 00:14:46 GOS Pietrus 1 2 Made
20051104UTAGSW 00:14:46 GOS Pietrus 2 2 Made
20051104UTAGSW 00:13:47 UTH Harpring 1 1 Made
20051104UTAGSW 00:12:48 UTH McLeod 1 2 Made
20051104UTAGSW 00:12:48 UTH McLeod 2 2 Made
20051104UTAGSW 00:10:16 GOS Murphy 1 2 Made
20051104UTAGSW 00:10:16 GOS Murphy 2 2 Made
20051104UTAGSW 00:09:47 GOS Murphy 1 2 Made
20051104UTAGSW 00:09:47 GOS Murphy 2 2 Missed
20051104UTAGSW 00:09:04 GOS Pietrus 1 2 Missed
20051104UTAGSW 00:09:04 GOS Pietrus 2 2 Missed
20051104UTAGSW 00:07:19 UTH Kirilenko 1 2 Missed
20051104UTAGSW 00:07:19 UTH Kirilenko 2 2 Missed
20051104UTAGSW 00:06:39 GOS Cabarkapa 1 2 Missed
20051104UTAGSW 00:06:39 GOS Cabarkapa 2 2 Made
20051104UTAGSW 00:05:18 UTH Collins 1 2 Made
20051104UTAGSW 00:05:18 UTH Collins 2 2 Made
20051104UTAGSW 00:04:26 GOS Fisher 1 2 Made
20051104UTAGSW 00:04:26 GOS Fisher 2 2 Missed
20051104UTAGSW 00:04:18 UTH Williams 1 2 Made
20051104UTAGSW 00:04:18 UTH Williams 2 2 Made
20051104UTAGSW 00:03:27 UTH Okur 1 2 Made
20051104UTAGSW 00:03:27 UTH Okur 2 2 Made
20051104UTAGSW 00:02:25 UTH Okur 1 2 Made
20051104UTAGSW 00:02:25 UTH Okur 2 2 Made
20051104UTAGSW 00:02:07 UTH Harpring 1 2 Made
20051104UTAGSW 00:02:07 UTH Harpring 2 2 Made
20051104UTAGSW 00:01:59 GOS Foyle 1 2 Made
20051104UTAGSW 00:01:59 GOS Foyle 2 2 Made
20051104WASNYK 00:47:36 WAS Haywood 1 1 Made
20051104WASNYK 00:43:19 NYK Marbury T T Missed
20051104WASNYK 00:37:01 WAS Daniels 1 2 Made
20051104WASNYK 00:37:01 WAS Daniels 2 2 Missed
20051104WASNYK 00:36:35 NYK Marbury 1 1 Made
20051104WASNYK 00:34:20 WAS Atkins T T Made
20051104WASNYK 00:31:47 WAS Atkins 1 2 Made
20051104WASNYK 00:31:47 WAS Atkins 2 2 Made
20051104WASNYK 00:31:22 NYK Robinson 1 2 Made
20051104WASNYK 00:31:22 NYK Robinson 2 2 Made
20051104WASNYK 00:27:38 NYK Marbury 1 2 Made
20051104WASNYK 00:27:38 NYK Marbury 2 2 Missed
20051104WASNYK 00:25:11 NYK Marbury 1 2 Made
20051104WASNYK 00:25:11 NYK Marbury 2 2 Made
20051104WASNYK 00:22:56 NYK Curry 1 2 Made
20051104WASNYK 00:22:56 NYK Curry 2 2 Made
20051104WASNYK 00:20:46 NYK Curry 1 2 Made
20051104WASNYK 00:20:46 NYK Curry 2 2 Made
20051104WASNYK 00:20:29 WAS Haywood 1 1 Missed
20051104WASNYK 00:17:04 NYK Davis 1 2 Made
20051104WASNYK 00:17:04 NYK Davis 2 2 Missed
20051104WASNYK 00:13:36 NYK Marbury 1 2 Made
20051104WASNYK 00:13:36 NYK Marbury 2 2 Made
20051104WASNYK 00:12:39 NYK Rose 1 2 Made
20051104WASNYK 00:12:39 NYK Rose 2 2 Made
20051104WASNYK 00:07:00 NYK Frye 1 2 Missed
20051104WASNYK 00:07:00 NYK Frye 2 2 Made
20051104WASNYK 00:05:13 WAS Jeffries 1 2 Missed
20051104WASNYK 00:04:46 NYK Barnes 1 2 Made
20051104WASNYK 00:04:46 NYK Barnes 2 2 Made
20051104WASNYK 00:04:16 NYK Curry 1 2 Missed
20051104WASNYK 00:04:16 NYK Curry 2 2 Missed
20051104WASNYK 00:04:10 WAS Jamison 1 2 Made
20051104WASNYK 00:04:10 WAS Jamison 2 2 Made
20051104WASNYK 00:03:56 WAS Ruffin 1 2 Made
20051104WASNYK 00:03:56 WAS Ruffin 2 2 Missed
20051104WASNYK 00:03:22 NYK Marbury 1 2 Missed
20051104WASNYK 00:03:22 NYK Marbury 2 2 Made
20051104WASNYK 00:02:47 WAS Arenas T T Made
20051104WASNYK 00:01:47 NYK Crawford 1 2 Missed
20051104WASNYK 00:01:47 NYK Crawford 2 2 Missed
20051104WASNYK 00:00:50 WAS Haywood 1 2 Made
20051104WASNYK 00:00:50 WAS Haywood 2 2 Made
20051105ATLPOR 00:44:00 POR Monia 1 2 Made
20051105ATLPOR 00:44:00 POR Monia 2 2 Made
20051105ATLPOR 00:41:07 POR Miles 1 2 Made
20051105ATLPOR 00:41:07 POR Miles 2 2 Made
20051105ATLPOR 00:36:04 POR Miles 1 2 Made
20051105ATLPOR 00:36:04 POR Miles 2 2 Missed
20051105ATLPOR 00:33:43 ATL Lue 1 2 Made
20051105ATLPOR 00:33:43 ATL Lue 2 2 Made
20051105ATLPOR 00:33:33 POR Jack 1 2 Made
20051105ATLPOR 00:33:33 POR Jack 2 2 Missed
20051105ATLPOR 00:33:03 POR Dixon 1 2 Made
20051105ATLPOR 00:33:03 POR Dixon 2 2 Missed
20051105ATLPOR 00:32:19 POR Ratliff 1 1 Made
20051105ATLPOR 00:27:42 POR Randolph T T Made
20051105ATLPOR 00:26:23 ATL Childress 1 2 Missed
20051105ATLPOR 00:26:23 ATL Childress 2 2 Made
20051105ATLPOR 00:25:32 POR Randolph 1 2 Made
20051105ATLPOR 00:25:32 POR Randolph 2 2 Made
20051105ATLPOR 00:24:46 ATL Stoudamire 1 2 Made
20051105ATLPOR 00:24:46 ATL Stoudamire 2 2 Made
20051105ATLPOR 00:21:30 POR Telfair 1 2 Made
20051105ATLPOR 00:21:30 POR Telfair 2 2 Made
20051105ATLPOR 00:20:20 ATL Lue 1 2 Made
20051105ATLPOR 00:20:20 ATL Lue 2 2 Made
20051105ATLPOR 00:18:54 POR Przybilla 1 2 Missed
20051105ATLPOR 00:18:54 POR Przybilla 2 2 Made
20051105ATLPOR 00:17:30 POR Randolph 1 2 Made
20051105ATLPOR 00:17:30 POR Randolph 2 2 Made
20051105ATLPOR 00:16:45 ATL Stoudamire 1 2 Made
20051105ATLPOR 00:16:45 ATL Stoudamire 2 2 Made
20051105ATLPOR 00:15:53 POR Przybilla 1 2 Missed
20051105ATLPOR 00:15:53 POR Przybilla 2 2 Made
20051105ATLPOR 00:15:26 ATL Johnson T T Made
20051105ATLPOR 00:15:26 POR Przybilla 1 2 Made
20051105ATLPOR 00:15:26 POR Przybilla 2 2 Made
20051105ATLPOR 00:14:30 ATL Johnson 1 2 Missed
20051105ATLPOR 00:14:30 ATL Johnson 2 2 Made
20051105ATLPOR 00:14:18 POR Miles 1 2 Missed
20051105ATLPOR 00:14:18 POR Miles 2 2 Missed
20051105ATLPOR 00:13:34 ATL Stoudamire 1 2 Missed
20051105ATLPOR 00:13:34 ATL Stoudamire 2 2 Made
20051105ATLPOR 00:12:13 POR Patterson 1 2 Missed
20051105ATLPOR 00:12:13 POR Patterson 2 2 Missed
20051105ATLPOR 00:12:00 ATL J..Smith 1 2 Made
20051105ATLPOR 00:12:00 ATL J..Smith 2 2 Made
20051105ATLPOR 00:07:15 POR Patterson 1 1 Made
20051105ATLPOR 00:05:45 POR Patterson 2 2 Missed
20051105ATLPOR 00:05:45 POR Patterson 1 1 Made
20051105ATLPOR 00:03:52 POR Randolph 1 2 Missed
20051105ATLPOR 00:03:52 POR Randolph 2 2 Made
20051105ATLPOR 00:03:39 ATL Childress 1 1 Missed
20051105ATLPOR 00:02:36 POR Miles 1 1 Made
20051105ATLPOR 00:02:17 ATL Johnson 1 2 Missed
20051105ATLPOR 00:02:17 ATL Johnson 2 2 Missed
20051105ATLPOR 00:01:43 ATL Pachulia 1 1 Missed
20051105ATLPOR 00:01:40 ATL Childress 1 2 Made
20051105ATLPOR 00:01:40 ATL Childress 2 2 Made
20051105ATLPOR 00:00:00 POR Randolph 1 2 Made
20051105ATLPOR 00:00:00 POR Randolph 2 2 Missed
20051105BOSCHA 00:44:05 BOS West 1 2 Made
20051105BOSCHA 00:44:05 BOS West 2 2 Made
20051105BOSCHA 00:43:11 CHA Wallace 1 1 Made
20051105BOSCHA 00:42:16 CHA Knight 1 2 Made
20051105BOSCHA 00:42:16 CHA Knight 2 2 Missed
20051105BOSCHA 00:41:55 BOS Pierce 1 2 Missed
20051105BOSCHA 00:41:55 BOS Pierce 2 2 Made
20051105BOSCHA 00:41:47 CHA Wallace 1 2 Made
20051105BOSCHA 00:41:47 CHA Wallace 2 2 Made
20051105BOSCHA 00:40:48 CHA Knight 1 2 Made
20051105BOSCHA 00:40:48 CHA Knight 2 2 Made
20051105BOSCHA 00:39:07 BOS Reed 1 2 Made
20051105BOSCHA 00:39:07 BOS Reed 2 2 Made
20051105BOSCHA 00:38:44 CHA Brezec 1 2 Missed
20051105BOSCHA 00:38:44 CHA Brezec 2 2 Missed
20051105BOSCHA 00:38:35 BOS Pierce 1 2 Made
20051105BOSCHA 00:38:35 BOS Pierce 2 2 Made
20051105BOSCHA 00:36:38 BOS Reed 1 2 Missed
20051105BOSCHA 00:36:38 BOS Reed 2 2 Made
20051105BOSCHA 00:35:40 CHA Felton 1 2 Missed
20051105BOSCHA 00:35:40 CHA Felton 2 2 Made
20051105BOSCHA 00:35:20 CHA Jones 1 2 Made
20051105BOSCHA 00:35:20 CHA Jones 2 2 Made
20051105BOSCHA 00:33:26 CHA Ely 1 2 Made
20051105BOSCHA 00:33:26 CHA Ely 2 2 Missed
20051105BOSCHA 00:32:35 CHA Jones 1 2 Made
20051105BOSCHA 00:32:35 CHA Jones 2 2 Missed
20051105BOSCHA 00:31:33 CHA Knight 1 1 Made
20051105BOSCHA 00:29:49 BOS Blount 1 2 Made
20051105BOSCHA 00:29:49 BOS Blount 2 2 Missed
20051105BOSCHA 00:28:05 CHA Wallace 1 2 Made
20051105BOSCHA 00:28:05 CHA Wallace 2 2 Made
20051105BOSCHA 00:27:42 BOS Pierce 1 2 Made
20051105BOSCHA 00:27:42 BOS Pierce 2 2 Made
20051105BOSCHA 00:27:31 CHA Wallace 1 1 Missed
20051105BOSCHA 00:27:07 BOS Dickau 1 2 Made
20051105BOSCHA 00:27:07 BOS Dickau 2 2 Made
20051105BOSCHA 00:26:26 CHA Wallace 1 2 Made
20051105BOSCHA 00:26:26 CHA Wallace 2 2 Made
20051105BOSCHA 00:24:58 CHA Carroll 1 2 Made
20051105BOSCHA 00:24:58 CHA Carroll 2 2 Made
20051105BOSCHA 00:22:42 CHA Brezec 1 1 Made
20051105BOSCHA 00:22:15 CHA Knight 1 2 Made
20051105BOSCHA 00:22:15 CHA Knight 2 2 Made
20051105BOSCHA 00:21:01 CHA Brezec 1 2 Made
20051105BOSCHA 00:21:01 CHA Brezec 2 2 Made
20051105BOSCHA 00:20:29 CHA Knight 1 2 Missed
20051105BOSCHA 00:20:29 CHA Knight 2 2 Made
20051105BOSCHA 00:18:29 BOS Perkins 1 2 Missed
20051105BOSCHA 00:18:29 BOS Perkins 2 2 Missed
20051105BOSCHA 00:17:18 BOS Davis 1 2 Made
20051105BOSCHA 00:17:18 BOS Davis 2 2 Missed
20051105BOSCHA 00:17:06 CHA Ely 1 2 Made
20051105BOSCHA 00:17:06 CHA Ely 2 2 Made
20051105BOSCHA 00:13:37 BOS Jefferson 1 2 Made
20051105BOSCHA 00:13:37 BOS Jefferson 2 2 Made
20051105BOSCHA 00:12:30 CHA Ely 1 2 Made
20051105BOSCHA 00:12:30 CHA Ely 2 2 Made
20051105BOSCHA 00:12:13 BOS Pierce 1 2 Made
20051105BOSCHA 00:12:13 BOS Pierce 2 2 Made
20051105BOSCHA 00:05:30 CHA Okafor 1 2 Made
20051105BOSCHA 00:05:30 CHA Okafor 2 2 Made
20051105BOSCHA 00:03:38 BOS LaFrentz 1 2 Made
20051105BOSCHA 00:03:38 BOS LaFrentz 2 2 Made
20051105BOSCHA 00:03:24 CHA Bogans 1 1 Made
20051105BOSCHA 00:02:51 CHA Ely 1 2 Made
20051105BOSCHA 00:02:51 CHA Ely 2 2 Made
20051105BOSCHA 00:02:26 CHA Okafor 1 2 Made
20051105BOSCHA 00:02:26 CHA Okafor 2 2 Made
20051105BOSCHA 00:01:09 BOS Pierce 1 2 Made
20051105BOSCHA 00:01:09 BOS Pierce 2 2 Made
20051105BOSCHA 00:00:47 CHA Ely 1 2 Missed
20051105BOSCHA 00:00:47 CHA Ely 2 2 Made
20051105BOSCHA 00:00:14 BOS Jefferson 1 2 Missed
20051105BOSCHA 00:00:14 BOS Jefferson 2 2 Missed
20051105BOSCHA -00:00:17 CHA Ely 1 2 Missed
20051105BOSCHA -00:00:17 CHA Ely 2 2 Missed
20051105CHINJN 00:46:32 NJN Krstic 1 2 Missed
20051105CHINJN 00:46:32 NJN Krstic 2 2 Made
20051105CHINJN 00:40:54 NJN Jefferson 1 1 Made
20051105CHINJN 00:39:30 NJN Carter 1 1 Made
20051105CHINJN 00:38:22 NJN McInnis 1 2 Made
20051105CHINJN 00:38:22 NJN McInnis 2 2 Made
20051105CHINJN 00:36:53 CHI Sweetney 1 2 Made
20051105CHINJN 00:36:53 CHI Sweetney 2 2 Made
20051105CHINJN 00:36:39 NJN Murray 1 2 Missed
20051105CHINJN 00:36:39 NJN Murray 2 2 Made
20051105CHINJN 00:36:00 CHI Gordon 1 1 Made
20051105CHINJN 00:34:49 CHI Gordon 1 2 Made
20051105CHINJN 00:34:49 CHI Gordon 2 2 Made
20051105CHINJN 00:33:50 NJN Carter 1 2 Made
20051105CHINJN 00:33:50 NJN Carter 2 2 Missed
20051105CHINJN 00:33:11 NJN Kidd T T Made
20051105CHINJN 00:30:30 CHI Hinrich 1 2 Made
20051105CHINJN 00:30:30 CHI Hinrich 2 2 Made
20051105CHINJN 00:29:49 NJN Krstic 1 2 Made
20051105CHINJN 00:29:49 NJN Krstic 2 2 Made
20051105CHINJN 00:27:25 NJN Carter 1 2 Made
20051105CHINJN 00:27:25 NJN Carter 2 2 Made
20051105CHINJN 00:26:34 NJN Collins 1 2 Made
20051105CHINJN 00:26:34 NJN Collins 2 2 Made
20051105CHINJN 00:25:20 NJN Jefferson T T Made
20051105CHINJN 00:24:30 NJN McInnis 1 2 Made
20051105CHINJN 00:24:30 NJN McInnis 2 2 Made
20051105CHINJN 00:18:09 CHI Deng 1 2 Made
20051105CHINJN 00:18:09 CHI Deng 2 2 Made
20051105CHINJN 00:17:50 NJN Jefferson 1 2 Made
20051105CHINJN 00:17:50 NJN Jefferson 2 2 Made
20051105CHINJN 00:16:28 NJN Kidd 1 2 Made
20051105CHINJN 00:16:28 NJN Kidd 2 2 Made
20051105CHINJN 00:14:35 NJN Carter 1 2 Made
20051105CHINJN 00:14:35 NJN Carter 2 2 Made
20051105CHINJN 00:14:09 NJN Krstic 1 2 Made
20051105CHINJN 00:14:09 NJN Krstic 2 2 Made
20051105CHINJN 00:12:36 CHI Nocioni 1 2 Missed
20051105CHINJN 00:12:36 CHI Nocioni 2 2 Made
20051105CHINJN 00:10:39 CHI Deng 1 3 Made
20051105CHINJN 00:10:39 CHI Deng 2 3 Made
20051105CHINJN 00:10:39 CHI Deng 3 3 Made
20051105CHINJN 00:07:16 NJN Jefferson 1 2 Made
20051105CHINJN 00:07:16 NJN Jefferson 2 2 Made
20051105CHINJN 00:05:58 NJN Carter 1 1 Made
20051105CHINJN 00:05:04 NJN Carter 1 1 Made
20051105CHINJN 00:04:46 CHI Hinrich 1 2 Made
20051105CHINJN 00:04:46 CHI Hinrich 2 2 Made
20051105CHINJN 00:04:32 NJN Carter 1 2 Made
20051105CHINJN 00:04:32 NJN Carter 2 2 Made
20051105CHINJN 00:04:16 CHI Chandler 1 2 Made
20051105CHINJN 00:04:16 CHI Chandler 2 2 Missed
20051105CHINJN 00:04:05 NJN Jefferson 1 1 Made
20051105CHINJN 00:03:55 CHI Hinrich 1 2 Made
20051105CHINJN 00:03:55 CHI Hinrich 2 2 Made
20051105CHINJN 00:02:49 NJN Krstic 1 1 Missed
20051105CHINJN 00:01:50 NJN Krstic 1 2 Made
20051105CHINJN 00:01:50 NJN Krstic 2 2 Made
20051105CHINJN 00:01:43 CHI Hinrich 1 1 Made
20051105CHINJN 00:00:18 CHI Duhon 1 2 Made
20051105CHINJN 00:00:18 CHI Duhon 2 2 Made
20051105CHINJN 00:00:07 CHI Gordon 1 2 Made
20051105CHINJN 00:00:07 CHI Gordon 2 2 Missed
20051105CHINJN 00:00:01 NJN Jefferson 1 1 Made
20051105CLEMEM 00:40:06 MEM Wright 1 1 Missed
20051105CLEMEM 00:39:10 MEM Gasol 1 2 Missed
20051105CLEMEM 00:39:10 MEM Gasol 2 2 Missed
20051105CLEMEM 00:36:06 CLE James 1 2 Made
20051105CLEMEM 00:36:06 CLE James 2 2 Made
20051105CLEMEM 00:35:39 CLE D..Jones 1 1 Missed
20051105CLEMEM 00:34:11 MEM Warrick 1 2 Missed
20051105CLEMEM 00:34:11 MEM Warrick 2 2 Made
20051105CLEMEM 00:33:22 CLE Ilgauskas 1 2 Made
20051105CLEMEM 00:33:22 CLE Ilgauskas 2 2 Made
20051105CLEMEM 00:33:09 MEM D..Jones 1 2 Missed
20051105CLEMEM 00:33:09 MEM D..Jones 2 2 Made
20051105CLEMEM 00:30:59 CLE Henderson 1 2 Made
20051105CLEMEM 00:30:59 CLE Henderson 2 2 Missed
20051105CLEMEM 00:29:06 MEM Battier 1 1 Made
20051105CLEMEM 00:28:24 CLE James 1 2 Made
20051105CLEMEM 00:28:24 CLE James 2 2 Missed
20051105CLEMEM 00:26:53 CLE Gooden 1 2 Made
20051105CLEMEM 00:26:53 CLE Gooden 2 2 Made
20051105CLEMEM 00:26:34 MEM E..Jones 1 2 Missed
20051105CLEMEM 00:26:34 MEM E..Jones 2 2 Made
20051105CLEMEM 00:25:21 CLE Hughes 1 2 Made
20051105CLEMEM 00:25:21 CLE Hughes 2 2 Made
20051105CLEMEM 00:23:00 MEM Battier 1 2 Made
20051105CLEMEM 00:23:00 MEM Battier 2 2 Made
20051105CLEMEM 00:22:04 CLE Ilgauskas 1 2 Made
20051105CLEMEM 00:22:04 CLE Ilgauskas 2 2 Made
20051105CLEMEM 00:21:27 CLE Snow 1 2 Made
20051105CLEMEM 00:21:27 CLE Snow 2 2 Made
20051105CLEMEM 00:17:27 MEM Stoudamire T T Made
20051105CLEMEM 00:15:00 MEM Gasol 1 2 Made
20051105CLEMEM 00:15:00 MEM Gasol 2 2 Made
20051105CLEMEM 00:13:42 CLE James 1 1 Made
20051105CLEMEM 00:13:22 MEM Gasol 1 2 Made
20051105CLEMEM 00:13:22 MEM Gasol 2 2 Made
20051105CLEMEM 00:12:51 MEM B..Jackson 1 2 Missed
20051105CLEMEM 00:12:51 MEM B..Jackson 2 2 Made
20051105CLEMEM 00:12:18 MEM Miller 1 2 Made
20051105CLEMEM 00:12:18 MEM Miller 2 2 Made
20051105CLEMEM 00:07:38 MEM D..Jones 1 2 Made
20051105CLEMEM 00:07:38 MEM D..Jones 2 2 Made
20051105CLEMEM 00:05:43 MEM Gasol 1 2 Made
20051105CLEMEM 00:05:43 MEM Gasol 2 2 Missed
20051105CLEMEM 00:03:38 CLE Hughes 1 2 Made
20051105CLEMEM 00:03:38 CLE Hughes 2 2 Made
20051105CLEMEM 00:03:21 MEM Stoudamire 1 2 Made
20051105CLEMEM 00:03:21 MEM Stoudamire 2 2 Made
20051105CLEMEM 00:01:45 MEM Gasol 1 2 Made
20051105CLEMEM 00:01:45 MEM Gasol 2 2 Made
20051105CLEMEM 00:01:08 CLE Hughes 1 2 Missed
20051105CLEMEM 00:01:08 CLE Hughes 2 2 Made
20051105CLEMEM 00:00:24 MEM Stoudamire 1 2 Made
20051105CLEMEM 00:00:24 MEM Stoudamire 2 2 Made
20051105CLEMEM 00:00:22 MEM Stoudamire 1 2 Made
20051105CLEMEM 00:00:22 MEM Stoudamire 2 2 Missed
20051105CLEMEM 00:00:19 CLE Hughes 1 1 Made
20051105CLEMEM 00:00:18 MEM Stoudamire 1 2 Made
20051105CLEMEM 00:00:18 MEM Stoudamire 2 2 Made
20051105MIAMIL 00:46:14 MIA Mourning 1 2 Missed
20051105MIAMIL 00:46:14 MIA Mourning 2 2 Made
20051105MIAMIL 00:45:59 MIA Haslem 1 1 Made
20051105MIAMIL 00:42:07 MIA Walker 1 2 Missed
20051105MIAMIL 00:42:07 MIA Walker 2 2 Missed
20051105MIAMIL 00:33:39 MIA Mourning 1 2 Made
20051105MIAMIL 00:33:39 MIA Mourning 2 2 Made
20051105MIAMIL 00:30:49 MIA Wade 1 2 Missed
20051105MIAMIL 00:30:49 MIA Wade 2 2 Made
20051105MIAMIL 00:28:46 MIA Wade 1 2 Made
20051105MIAMIL 00:28:46 MIA Wade 2 2 Made
20051105MIAMIL 00:26:53 MIL Redd 1 2 Made
20051105MIAMIL 00:26:53 MIL Redd 2 2 Made
20051105MIAMIL 00:23:22 MIA Wade 1 2 Missed
20051105MIAMIL 00:23:22 MIA Wade 2 2 Made
20051105MIAMIL 00:21:29 MIL Ford 1 2 Missed
20051105MIAMIL 00:21:29 MIL Ford 2 2 Made
20051105MIAMIL 00:19:46 MIA Wade 1 2 Made
20051105MIAMIL 00:19:46 MIA Wade 2 2 Made
20051105MIAMIL 00:18:00 MIL Simmons 1 2 Made
20051105MIAMIL 00:18:00 MIL Simmons 2 2 Made
20051105MIAMIL 00:15:34 MIA Wade 1 2 Made
20051105MIAMIL 00:15:34 MIA Wade 2 2 Made
20051105MIAMIL 00:15:23 MIL Redd 1 1 Missed
20051105MIAMIL 00:10:05 MIA Kapono 1 2 Made
20051105MIAMIL 00:10:05 MIA Kapono 2 2 Made
20051105MIAMIL 00:08:16 MIL M..Williams 1 2 Missed
20051105MIAMIL 00:08:16 MIL M..Williams 2 2 Made
20051105MIAMIL 00:04:58 MIL Magloire 1 2 Made
20051105MIAMIL 00:04:58 MIL Magloire 2 2 Made
20051105MIAMIL 00:03:07 MIL M..Williams 1 2 Made
20051105MIAMIL 00:03:07 MIL M..Williams 2 2 Missed
20051105MIAMIL 00:01:48 MIL Simmons 1 2 Made
20051105MIAMIL 00:01:48 MIL Simmons 2 2 Made
20051105MIAMIL 00:01:31 MIA Mourning 1 2 Missed
20051105MIAMIL 00:01:31 MIA Mourning 2 2 Made
20051105MIAMIL 00:00:34 MIA Wade 1 2 Made
20051105MIAMIL 00:00:34 MIA Wade 2 2 Missed
20051105MIAMIL 00:00:27 MIL Ford 1 2 Made
20051105MIAMIL 00:00:27 MIL Ford 2 2 Made
20051105MIAMIL 00:00:22 MIA Wade 1 2 Missed
20051105MIAMIL 00:00:22 MIA Wade 2 2 Missed
20051105MIAMIL 00:00:19 MIL Redd 1 2 Missed
20051105MIAMIL 00:00:19 MIL Redd 2 2 Made
20051105MIAMIL 00:00:10 MIL M..Williams 1 2 Made
20051105MIAMIL 00:00:10 MIL M..Williams 2 2 Made
20051105MIAMIL 00:00:02 MIL Redd 1 2 Made
20051105MIAMIL 00:00:02 MIL Redd 2 2 Made
20051105MINLAC 00:43:30 LAC Brand 1 2 Made
20051105MINLAC 00:43:30 LAC Brand 2 2 Missed
20051105MINLAC 00:41:52 MIN Garnett 1 2 Made
20051105MINLAC 00:41:52 MIN Garnett 2 2 Made
20051105MINLAC 00:37:43 MIN Griffin 1 2 Made
20051105MINLAC 00:37:43 MIN Griffin 2 2 Made
20051105MINLAC 00:37:19 LAC Kaman 1 1 Made
20051105MINLAC 00:36:55 LAC Mobley T T Missed
20051105MINLAC 00:36:34 MIN Carter 1 2 Made
20051105MINLAC 00:36:34 MIN Carter 2 2 Made
20051105MINLAC 00:36:22 LAC Singleton 1 2 Made
20051105MINLAC 00:36:22 LAC Singleton 2 2 Made
20051105MINLAC 00:32:58 MIN Garnett 1 2 Missed
20051105MINLAC 00:32:58 MIN Garnett 2 2 Made
20051105MINLAC 00:32:44 LAC Kaman 1 2 Made
20051105MINLAC 00:32:44 LAC Kaman 2 2 Missed
20051105MINLAC 00:30:04 MIN Carter 1 1 Made
20051105MINLAC 00:30:00 LAC Brand 1 2 Made
20051105MINLAC 00:30:00 LAC Brand 2 2 Made
20051105MINLAC 00:28:40 MIN Hudson 1 1 Made
20051105MINLAC 00:28:31 LAC Mobley 1 2 Made
20051105MINLAC 00:28:31 LAC Mobley 2 2 Made
20051105MINLAC 00:28:20 MIN Olowokandi 1 1 Made
20051105MINLAC 00:24:23 LAC Singleton 1 2 Made
20051105MINLAC 00:24:23 LAC Singleton 2 2 Made
20051105MINLAC 00:22:01 MIN Szczerbiak 1 2 Made
20051105MINLAC 00:22:01 MIN Szczerbiak 2 2 Made
20051105MINLAC 00:18:00 MIN Garnett 1 2 Missed
20051105MINLAC 00:18:00 MIN Garnett 2 2 Missed
20051105MINLAC 00:17:26 MIN Hassell 1 2 Missed
20051105MINLAC 00:17:26 MIN Hassell 2 2 Made
20051105MINLAC 00:17:00 MIN Garnett 1 2 Made
20051105MINLAC 00:17:00 MIN Garnett 2 2 Made
20051105MINLAC 00:15:16 LAC Brand 1 2 Made
20051105MINLAC 00:15:16 LAC Brand 2 2 Made
20051105MINLAC 00:13:34 MIN Jaric 1 2 Made
20051105MINLAC 00:13:34 MIN Jaric 2 2 Made
20051105MINLAC 00:13:13 LAC Cassell 1 2 Made
20051105MINLAC 00:13:13 LAC Cassell 2 2 Made
20051105MINLAC 00:12:16 MIN Madsen 1 2 Missed
20051105MINLAC 00:12:16 MIN Madsen 2 2 Missed
20051105MINLAC 00:07:29 MIN Hudson 1 2 Made
20051105MINLAC 00:07:29 MIN Hudson 2 2 Made
20051105MINLAC 00:03:09 MIN Griffin 1 2 Missed
20051105MINLAC 00:03:09 MIN Griffin 2 2 Made
20051105MINLAC 00:01:50 MIN Garnett 1 1 Missed
20051105MINLAC 00:00:37 LAC Brand 1 2 Made
20051105MINLAC 00:00:37 LAC Brand 2 2 Made
20051105MINLAC -00:02:59 MIN Jaric 1 1 Missed
20051105MINLAC -00:04:19 LAC Mobley 1 2 Missed
20051105MINLAC -00:04:19 LAC Mobley 2 2 Made
20051105NOKHOU 00:46:45 NOK Paul 1 1 Missed
20051105NOKHOU 00:46:33 HOU Anderson 1 2 Made
20051105NOKHOU 00:46:33 HOU Anderson 2 2 Made
20051105NOKHOU 00:42:29 HOU Ming 1 2 Made
20051105NOKHOU 00:42:29 HOU Ming 2 2 Made
20051105NOKHOU 00:40:51 HOU Howard 1 2 Made
20051105NOKHOU 00:40:51 HOU Howard 2 2 Made
20051105NOKHOU 00:38:32 NOK Claxton 1 2 Made
20051105NOKHOU 00:38:32 NOK Claxton 2 2 Made
20051105NOKHOU 00:35:42 HOU Swift 1 2 Made
20051105NOKHOU 00:35:42 HOU Swift 2 2 Missed
20051105NOKHOU 00:32:57 HOU Barry T T Made
20051105NOKHOU 00:32:13 NOK Claxton 1 2 Made
20051105NOKHOU 00:32:13 NOK Claxton 2 2 Made
20051105NOKHOU 00:30:33 HOU Barry 1 2 Made
20051105NOKHOU 00:30:33 HOU Barry 2 2 Made
20051105NOKHOU 00:30:10 NOK Brown 1 2 Made
20051105NOKHOU 00:30:10 NOK Brown 2 2 Missed
20051105NOKHOU 00:29:43 HOU Swift 1 2 Made
20051105NOKHOU 00:29:43 HOU Swift 2 2 Made
20051105NOKHOU 00:29:27 HOU Anderson 1 2 Made
20051105NOKHOU 00:29:27 HOU Anderson 2 2 Made
20051105NOKHOU 00:27:31 HOU Ming 1 1 Made
20051105NOKHOU 00:26:23 HOU Anderson 1 2 Made
20051105NOKHOU 00:26:23 HOU Anderson 2 2 Made
20051105NOKHOU 00:25:05 HOU Ming 1 2 Missed
20051105NOKHOU 00:25:05 HOU Ming 2 2 Made
20051105NOKHOU 00:24:51 NOK Nachbar 1 2 Made
20051105NOKHOU 00:24:51 NOK Nachbar 2 2 Missed
20051105NOKHOU 00:24:01 HOU Barry 1 3 Missed
20051105NOKHOU 00:24:01 HOU Barry 2 3 Made
20051105NOKHOU 00:24:01 HOU Barry 3 3 Made
20051105NOKHOU 00:22:04 NOK Smith 1 2 Made
20051105NOKHOU 00:22:04 NOK Smith 2 2 Made
20051105NOKHOU 00:19:24 HOU Wesley 1 2 Made
20051105NOKHOU 00:19:24 HOU Wesley 2 2 Made
20051105NOKHOU 00:18:12 NOK Nachbar 1 2 Made
20051105NOKHOU 00:18:12 NOK Nachbar 2 2 Made
20051105NOKHOU 00:17:37 NOK West 1 2 Made
20051105NOKHOU 00:17:37 NOK West 2 2 Made
20051105NOKHOU 00:17:24 HOU Howard 1 1 Made
20051105NOKHOU 00:15:56 NOK Butler 1 2 Made
20051105NOKHOU 00:15:56 NOK Butler 2 2 Missed
20051105NOKHOU 00:15:14 HOU Alston 1 2 Made
20051105NOKHOU 00:15:14 HOU Alston 2 2 Made
20051105NOKHOU 00:12:12 NOK Claxton 1 2 Made
20051105NOKHOU 00:12:12 NOK Claxton 2 2 Made
20051105NOKHOU 00:09:44 NOK Andersen 1 2 Made
20051105NOKHOU 00:09:44 NOK Andersen 2 2 Missed
20051105NOKHOU 00:09:13 NOK Claxton 1 2 Missed
20051105NOKHOU 00:09:13 NOK Claxton 2 2 Made
20051105NOKHOU 00:07:39 NOK Andersen 1 2 Missed
20051105NOKHOU 00:07:39 NOK Andersen 2 2 Missed
20051105NOKHOU 00:06:28 NOK West 1 2 Made
20051105NOKHOU 00:06:28 NOK West 2 2 Made
20051105NOKHOU 00:03:21 NOK Brown 1 1 Made
20051105NOKHOU 00:01:27 NOK West 1 2 Made
20051105NOKHOU 00:01:27 NOK West 2 2 Made
20051105NOKHOU 00:00:10 NOK Paul 1 2 Made
20051105NOKHOU 00:00:10 NOK Paul 2 2 Made
20051105ORLWAS 00:46:05 ORL Howard 1 1 Made
20051105ORLWAS 00:44:48 ORL Stevenson 1 2 Missed
20051105ORLWAS 00:44:48 ORL Stevenson 2 2 Made
20051105ORLWAS 00:42:36 ORL Battie 1 2 Made
20051105ORLWAS 00:42:36 ORL Battie 2 2 Missed
20051105ORLWAS 00:42:17 WAS Haywood 1 2 Made
20051105ORLWAS 00:42:17 WAS Haywood 2 2 Missed
20051105ORLWAS 00:41:54 WAS Hayes 1 2 Missed
20051105ORLWAS 00:41:54 WAS Hayes 2 2 Missed
20051105ORLWAS 00:33:51 ORL Howard 1 2 Missed
20051105ORLWAS 00:33:51 ORL Howard 2 2 Missed
20051105ORLWAS 00:33:14 ORL Francis T T Made
20051105ORLWAS 00:30:55 WAS Thomas 1 2 Made
20051105ORLWAS 00:30:55 WAS Thomas 2 2 Missed
20051105ORLWAS 00:27:29 WAS Daniels 1 2 Made
20051105ORLWAS 00:27:29 WAS Daniels 2 2 Made
20051105ORLWAS 00:27:18 ORL Turkoglu T T Made
20051105ORLWAS 00:27:09 ORL Cato 1 2 Made
20051105ORLWAS 00:27:09 ORL Cato 2 2 Made
20051105ORLWAS 00:26:37 ORL Cato 1 2 Made
20051105ORLWAS 00:26:37 ORL Cato 2 2 Made
20051105ORLWAS 00:24:35 WAS Jamison 1 2 Made
20051105ORLWAS 00:24:35 WAS Jamison 2 2 Made
20051105ORLWAS 00:23:41 ORL Howard 1 2 Missed
20051105ORLWAS 00:23:41 ORL Howard 2 2 Made
20051105ORLWAS 00:22:37 ORL Battie 1 2 Missed
20051105ORLWAS 00:22:37 ORL Battie 2 2 Made
20051105ORLWAS 00:19:19 ORL Howard 1 2 Made
20051105ORLWAS 00:19:19 ORL Howard 2 2 Made
20051105ORLWAS 00:19:01 WAS Booth 1 2 Made
20051105ORLWAS 00:19:01 WAS Booth 2 2 Made
20051105ORLWAS 00:18:30 WAS Arenas 1 2 Made
20051105ORLWAS 00:18:30 WAS Arenas 2 2 Missed
20051105ORLWAS 00:17:35 WAS Daniels 1 2 Made
20051105ORLWAS 00:17:35 WAS Daniels 2 2 Made
20051105ORLWAS 00:17:18 ORL Francis 1 2 Made
20051105ORLWAS 00:17:18 ORL Francis 2 2 Made
20051105ORLWAS 00:15:25 WAS Jamison 1 2 Made
20051105ORLWAS 00:15:25 WAS Jamison 2 2 Made
20051105ORLWAS 00:11:45 ORL Turkoglu 1 2 Made
20051105ORLWAS 00:11:45 ORL Turkoglu 2 2 Made
20051105ORLWAS 00:11:26 WAS Arenas 1 2 Made
20051105ORLWAS 00:11:26 WAS Arenas 2 2 Made
20051105ORLWAS 00:11:09 ORL Howard 1 2 Missed
20051105ORLWAS 00:11:09 ORL Howard 2 2 Made
20051105ORLWAS 00:09:47 ORL Howard 1 2 Made
20051105ORLWAS 00:09:47 ORL Howard 2 2 Made
20051105ORLWAS 00:09:32 WAS Haywood 1 2 Missed
20051105ORLWAS 00:09:32 WAS Haywood 2 2 Missed
20051105ORLWAS 00:06:08 ORL Stevenson 1 2 Made
20051105ORLWAS 00:06:08 ORL Stevenson 2 2 Made
20051105ORLWAS 00:05:49 WAS Ruffin 2 2 Made
20051105ORLWAS 00:05:49 WAS Ruffin 1 1 Missed
20051105ORLWAS 00:05:33 ORL Francis 1 2 Made
20051105ORLWAS 00:05:33 ORL Francis 2 2 Made
20051105ORLWAS 00:05:22 WAS Arenas 1 2 Made
20051105ORLWAS 00:05:22 WAS Arenas 2 2 Made
20051105ORLWAS 00:03:46 WAS Jamison 1 1 Missed
20051105ORLWAS 00:03:29 ORL Howard 1 2 Missed
20051105ORLWAS 00:03:29 ORL Howard 2 2 Missed
20051105ORLWAS 00:02:48 WAS Jamison 1 2 Made
20051105ORLWAS 00:02:48 WAS Jamison 2 2 Made
20051105ORLWAS 00:02:23 WAS Jamison 1 2 Missed
20051105ORLWAS 00:02:23 WAS Jamison 2 2 Missed
20051105ORLWAS 00:00:56 ORL Francis 1 2 Missed
20051105ORLWAS 00:00:56 ORL Francis 2 2 Missed
20051105ORLWAS 00:00:31 WAS Atkins 1 2 Missed
20051105ORLWAS 00:00:31 WAS Atkins 2 2 Made
20051105ORLWAS 00:00:21 WAS Jamison 1 2 Made
20051105ORLWAS 00:00:21 WAS Jamison 2 2 Made
20051105ORLWAS 00:00:12 WAS Atkins 1 2 Missed
20051105ORLWAS 00:00:12 WAS Atkins 2 2 Made
20051105PHIIND 00:45:45 PHL Hunter 1 1 Missed
20051105PHIIND 00:44:50 PHL Webber 1 2 Made
20051105PHIIND 00:44:50 PHL Webber 2 2 Made
20051105PHIIND 00:44:44 IND Artest 1 1 Made
20051105PHIIND 00:44:16 IND Jackson 1 2 Made
20051105PHIIND 00:44:16 IND Jackson 2 2 Made
20051105PHIIND 00:40:15 PHL Hunter 1 2 Missed
20051105PHIIND 00:40:15 PHL Hunter 2 2 Missed
20051105PHIIND 00:37:57 PHL Iverson 1 2 Missed
20051105PHIIND 00:37:57 PHL Iverson 2 2 Made
20051105PHIIND 00:35:11 IND Bender 1 2 Made
20051105PHIIND 00:35:11 IND Bender 2 2 Made
20051105PHIIND 00:34:24 PHL Nailon 1 2 Made
20051105PHIIND 00:34:24 PHL Nailon 2 2 Made
20051105PHIIND 00:33:35 PHL Thomas 1 2 Made
20051105PHIIND 00:33:35 PHL Thomas 2 2 Made
20051105PHIIND 00:32:31 PHL Nailon 1 1 Missed
20051105PHIIND 00:31:10 IND Croshere T T Made
20051105PHIIND 00:29:09 PHL Ollie 1 1 Made
20051105PHIIND 00:27:51 IND O'Neal 1 1 Made
20051105PHIIND 00:26:12 PHL Korver 1 2 Missed
20051105PHIIND 00:26:12 PHL Korver 2 2 Made
20051105PHIIND 00:22:15 IND O'Neal 1 2 Made
20051105PHIIND 00:22:15 IND O'Neal 2 2 Made
20051105PHIIND 00:21:34 PHL Hunter 1 1 Made
20051105PHIIND 00:19:48 PHL Iverson 1 2 Made
20051105PHIIND 00:19:48 PHL Iverson 2 2 Made
20051105PHIIND 00:19:16 PHL Iverson 1 2 Made
20051105PHIIND 00:19:16 PHL Iverson 2 2 Made
20051105PHIIND 00:17:10 PHL Webber 1 2 Made
20051105PHIIND 00:17:10 PHL Webber 2 2 Made
20051105PHIIND 00:17:06 IND Granger 1 2 Made
20051105PHIIND 00:17:06 IND Granger 2 2 Made
20051105PHIIND 00:15:53 IND Artest 1 2 Made
20051105PHIIND 00:15:53 IND Artest 2 2 Made
20051105PHIIND 00:15:10 PHL Webber 1 1 Made
20051105PHIIND 00:14:33 PHL Iguodala 1 2 Missed
20051105PHIIND 00:14:33 PHL Iguodala 2 2 Made
20051105PHIIND 00:12:05 IND Tinsley 1 1 Made
20051105PHIIND 00:08:08 IND Tinsley 1 2 Made
20051105PHIIND 00:08:08 IND Tinsley 2 2 Made
20051105PHIIND 00:07:54 PHL Iverson 1 2 Made
20051105PHIIND 00:07:54 PHL Iverson 2 2 Made
20051105PHIIND 00:07:37 IND Artest 1 2 Made
20051105PHIIND 00:07:37 IND Artest 2 2 Made
20051105PHIIND 00:06:30 IND O'Neal 1 2 Made
20051105PHIIND 00:06:30 IND O'Neal 2 2 Made
20051105PHIIND 00:03:18 PHL Iguodala 1 2 Made
20051105PHIIND 00:03:18 PHL Iguodala 2 2 Made
20051105PHIIND 00:00:54 IND Artest 1 2 Missed
20051105PHIIND 00:00:54 IND Artest 2 2 Made
20051105PHIIND 00:00:18 PHL Korver 1 2 Missed
20051105PHIIND 00:00:18 PHL Korver 2 2 Made
20051105PHIIND 00:00:01 PHL Webber 1 2 Made
20051105PHIIND 00:00:01 PHL Webber 2 2 Made
20051105PHXUTA 00:44:20 UTH Okur T T Missed
20051105PHXUTA 00:42:17 PHX Marion 1 2 Made
20051105PHXUTA 00:42:17 PHX Marion 2 2 Made
20051105PHXUTA 00:38:44 UTH Okur 1 1 Missed
20051105PHXUTA 00:38:14 UTH Harpring 1 2 Made
20051105PHXUTA 00:38:14 UTH Harpring 2 2 Made
20051105PHXUTA 00:37:51 UTH Giricek 1 1 Missed
20051105PHXUTA 00:36:45 PHX Diaw 1 1 Made
20051105PHXUTA 00:36:28 PHX Barbosa 1 2 Made
20051105PHXUTA 00:36:28 PHX Barbosa 2 2 Made
20051105PHXUTA 00:28:17 PHX Thomas 1 1 Made
20051105PHXUTA 00:27:31 UTH Giricek 1 2 Made
20051105PHXUTA 00:27:31 UTH Giricek 2 2 Made
20051105PHXUTA 00:26:16 UTH Okur 1 1 Made
20051105PHXUTA 00:25:15 UTH Giricek 1 2 Made
20051105PHXUTA 00:25:15 UTH Giricek 2 2 Made
20051105PHXUTA 00:22:27 UTH Kirilenko 1 2 Made
20051105PHXUTA 00:22:27 UTH Kirilenko 2 2 Made
20051105PHXUTA 00:21:47 UTH Okur 1 2 Made
20051105PHXUTA 00:21:47 UTH Okur 2 2 Made
20051105PHXUTA 00:19:13 PHX Marion 1 2 Made
20051105PHXUTA 00:19:13 PHX Marion 2 2 Made
20051105PHXUTA 00:16:16 UTH Kirilenko 1 2 Made
20051105PHXUTA 00:16:16 UTH Kirilenko 2 2 Made
20051105PHXUTA 00:14:39 UTH Giricek 1 2 Missed
20051105PHXUTA 00:14:39 UTH Giricek 2 2 Missed
20051105PHXUTA 00:10:19 UTH Palacio 1 2 Made
20051105PHXUTA 00:10:19 UTH Palacio 2 2 Missed
20051105PHXUTA 00:07:22 UTH Kirilenko 1 2 Missed
20051105PHXUTA 00:07:22 UTH Kirilenko 2 2 Made
20051105PHXUTA 00:03:42 PHX Diaw 1 1 Made
20051105PHXUTA 00:03:12 UTH Giricek 1 1 Missed
20051105PHXUTA 00:02:29 UTH Harpring 1 2 Missed
20051105PHXUTA 00:02:29 UTH Harpring 2 2 Made
20051105PHXUTA 00:00:43 PHX Nash 1 2 Made
20051105PHXUTA 00:00:43 PHX Nash 2 2 Made
20051105PHXUTA 00:00:25 PHX Nash 1 2 Made
20051105PHXUTA 00:00:25 PHX Nash 2 2 Made
20051105PHXUTA 00:00:18 PHX Nash 1 2 Made
20051105PHXUTA 00:00:18 PHX Nash 2 2 Made
20051105SASDAL 00:42:58 SAN Ginobili 1 2 Missed
20051105SASDAL 00:42:58 SAN Ginobili 2 2 Made
20051105SASDAL 00:41:26 DAL Howard 1 2 Made
20051105SASDAL 00:41:26 DAL Howard 2 2 Made
20051105SASDAL 00:39:25 SAN Duncan 1 2 Made
20051105SASDAL 00:39:25 SAN Duncan 2 2 Made
20051105SASDAL 00:39:08 DAL Horn T T Made
20051105SASDAL 00:37:26 SAN Exel 1 3 Made
20051105SASDAL 00:37:26 SAN Exel 2 3 Made
20051105SASDAL 00:37:26 SAN Exel 3 3 Made
20051105SASDAL 00:34:56 SAN Ginobili 1 2 Made
20051105SASDAL 00:34:56 SAN Ginobili 2 2 Made
20051105SASDAL 00:33:09 DAL Horn 1 2 Made
20051105SASDAL 00:33:09 DAL Horn 2 2 Made
20051105SASDAL 00:32:33 DAL Nowitzki 1 2 Made
20051105SASDAL 00:32:33 DAL Nowitzki 2 2 Made
20051105SASDAL 00:30:40 SAN T..Parker 1 1 Made
20051105SASDAL 00:28:07 DAL Nowitzki 1 2 Made
20051105SASDAL 00:28:07 DAL Nowitzki 2 2 Made
20051105SASDAL 00:27:42 DAL Howard 1 2 Missed
20051105SASDAL 00:27:42 DAL Howard 2 2 Missed
20051105SASDAL 00:27:30 SAN Duncan 1 1 Made
20051105SASDAL 00:21:37 DAL Dampier 1 2 Missed
20051105SASDAL 00:21:37 DAL Dampier 2 2 Made
20051105SASDAL 00:20:05 SAN Ginobili 1 2 Made
20051105SASDAL 00:20:05 SAN Ginobili 2 2 Made
20051105SASDAL 00:18:20 SAN Ginobili 1 2 Made
20051105SASDAL 00:18:20 SAN Ginobili 2 2 Made
20051105SASDAL 00:11:44 DAL D..Harris 1 2 Missed
20051105SASDAL 00:11:44 DAL D..Harris 2 2 Made
20051105SASDAL 00:11:26 DAL D..Harris 1 1 Missed
20051105SASDAL 00:10:10 SAN Duncan 1 2 Missed
20051105SASDAL 00:10:10 SAN Duncan 2 2 Made
20051105SASDAL 00:08:50 DAL Nowitzki 1 2 Made
20051105SASDAL 00:08:50 DAL Nowitzki 2 2 Made
20051105SASDAL 00:08:16 DAL D..Harris 1 2 Missed
20051105SASDAL 00:08:16 DAL D..Harris 2 2 Made
20051105SASDAL 00:06:27 SAN T..Parker 1 1 Made
20051105SASDAL 00:05:14 DAL Horn 1 3 Missed
20051105SASDAL 00:05:14 DAL Horn 2 3 Made
20051105SASDAL 00:05:14 DAL Horn 3 3 Made
20051105SASDAL 00:04:28 DAL D..Harris 1 1 Made
20051105SASDAL 00:03:18 SAN Ginobili 1 2 Missed
20051105SASDAL 00:03:18 SAN Ginobili 2 2 Made
20051105SASDAL 00:03:03 DAL D..Harris 1 2 Made
20051105SASDAL 00:03:03 DAL D..Harris 2 2 Made
20051105TORDET 00:47:45 DET Hamilton 1 2 Made
20051105TORDET 00:47:45 DET Hamilton 2 2 Made
20051105TORDET 00:46:48 TOR Bosh 1 2 Made
20051105TORDET 00:46:48 TOR Bosh 2 2 Made
20051105TORDET 00:45:24 DET Billups T T Made
20051105TORDET 00:43:48 DET B..Wallace 1 2 Made
20051105TORDET 00:43:48 DET B..Wallace 2 2 Made
20051105TORDET 00:43:17 DET B..Wallace 1 1 Missed
20051105TORDET 00:41:18 DET Prince 1 2 Made
20051105TORDET 00:41:18 DET Prince 2 2 Made
20051105TORDET 00:39:20 DET Billups 1 2 Made
20051105TORDET 00:39:20 DET Billups 2 2 Missed
20051105TORDET 00:33:24 DET McDyess 1 2 Missed
20051105TORDET 00:33:24 DET McDyess 2 2 Made
20051105TORDET 00:31:53 DET Arroyo 1 2 Made
20051105TORDET 00:31:53 DET Arroyo 2 2 Made
20051105TORDET 00:30:31 DET Arroyo 1 2 Made
20051105TORDET 00:30:31 DET Arroyo 2 2 Missed
20051105TORDET 00:30:00 DET Evans 1 2 Missed
20051105TORDET 00:30:00 DET Evans 2 2 Made
20051105TORDET 00:29:11 TOR Rose 1 1 Missed
20051105TORDET 00:28:51 DET B..Wallace 1 2 Made
20051105TORDET 00:28:51 DET B..Wallace 2 2 Missed
20051105TORDET 00:28:01 TOR Rose 1 2 Made
20051105TORDET 00:28:01 TOR Rose 2 2 Made
20051105TORDET 00:26:51 DET Prince 1 2 Made
20051105TORDET 00:26:51 DET Prince 2 2 Made
20051105TORDET 00:22:16 DET B..Wallace 1 2 Made
20051105TORDET 00:22:16 DET B..Wallace 2 2 Made
20051105TORDET 00:19:19 DET B..Wallace 1 2 Made
20051105TORDET 00:18:17 TOR Bosh 1 2 Made
20051105TORDET 00:18:17 TOR Bosh 2 2 Made
20051105TORDET 00:15:55 DET B..Wallace 1 2 Missed
20051105TORDET 00:15:55 DET B..Wallace 2 2 Made
20051105TORDET 00:13:32 TOR Rose 1 2 Made
20051105TORDET 00:13:32 TOR Rose 2 2 Made
20051105TORDET 00:12:43 TOR Rose 1 2 Made
20051105TORDET 00:12:43 TOR Rose 2 2 Missed
20051105TORDET 00:07:22 DET Evans 1 1 Made
20051105TORDET 00:06:54 DET Arroyo 1 2 Made
20051105TORDET 00:06:54 DET Arroyo 2 2 Made
20051105TORDET 00:06:37 TOR Peterson 1 1 Made
20051105TORDET 00:06:12 TOR Rose 1 2 Made
20051105TORDET 00:06:12 TOR Rose 2 2 Made
20051105TORDET 00:05:48 TOR A..Williams 1 2 Missed
20051105TORDET 00:05:48 TOR A..Williams 2 2 Made
20051105TORDET 00:04:58 DET Delfino 1 1 Missed
20051105TORDET 00:03:36 DET Delfino 1 2 Made
20051105TORDET 00:03:36 DET Delfino 2 2 Made
20051105TORDET 00:02:58 TOR Rose 1 2 Made
20051105TORDET 00:02:58 TOR Rose 2 2 Made
20051105TORDET 00:01:51 DET Maxiell 1 1 Missed
20051105TORDET 00:01:23 DET Arroyo 1 2 Made
20051105TORDET 00:01:23 DET Arroyo 2 2 Missed
20051105TORDET 00:00:37 TOR Graham 1 2 Missed
20051105TORDET 00:00:37 TOR Graham 2 2 Made
20051106DENLAL 00:46:42 LAL Mihm 1 2 Made
20051106DENLAL 00:46:42 LAL Mihm 2 2 Made
20051106DENLAL 00:46:16 LAL Bryant 1 2 Made
20051106DENLAL 00:46:16 LAL Bryant 2 2 Made
20051106DENLAL 00:45:32 DEN Anthony 1 2 Made
20051106DENLAL 00:45:32 DEN Anthony 2 2 Made
20051106DENLAL 00:44:38 LAL Bryant 1 1 Made
20051106DENLAL 00:43:28 DEN Martin 1 2 Missed
20051106DENLAL 00:43:28 DEN Martin 2 2 Missed
20051106DENLAL 00:39:09 LAL George 1 2 Made
20051106DENLAL 00:39:09 LAL George 2 2 Made
20051106DENLAL 00:36:49 LAL Odom 1 2 Made
20051106DENLAL 00:36:49 LAL Odom 2 2 Made
20051106DENLAL 00:33:04 DEN Boykins 1 2 Made
20051106DENLAL 00:33:04 DEN Boykins 2 2 Made
20051106DENLAL 00:31:28 DEN Martin 1 2 Made
20051106DENLAL 00:31:28 DEN Martin 2 2 Made
20051106DENLAL 00:30:17 LAL Parker 1 2 Missed
20051106DENLAL 00:30:17 LAL Parker 2 2 Made
20051106DENLAL 00:30:03 DEN Miller 1 2 Made
20051106DENLAL 00:30:03 DEN Miller 2 2 Missed
20051106DENLAL 00:29:28 DEN Martin 1 1 Made
20051106DENLAL 00:28:55 DEN Lenard T T Missed
20051106DENLAL 00:28:33 LAL Mihm 1 2 Made
20051106DENLAL 00:28:33 LAL Mihm 2 2 Made
20051106DENLAL 00:27:56 DEN Martin 1 1 Made
20051106DENLAL 00:26:52 LAL Mihm 1 2 Missed
20051106DENLAL 00:26:52 LAL Mihm 2 2 Missed
20051106DENLAL 00:24:24 DEN Martin 1 2 Missed
20051106DENLAL 00:24:24 DEN Martin 2 2 Made
20051106DENLAL 00:21:02 LAL Odom 1 1 Made
20051106DENLAL 00:19:23 LAL Brown 1 2 Missed
20051106DENLAL 00:19:23 LAL Brown 2 2 Missed
20051106DENLAL 00:19:09 DEN Miller 1 1 Made
20051106DENLAL 00:18:36 DEN Miller 1 2 Made
20051106DENLAL 00:18:36 DEN Miller 2 2 Made
20051106DENLAL 00:18:19 LAL Mihm 1 2 Made
20051106DENLAL 00:18:19 LAL Mihm 2 2 Made
20051106DENLAL 00:18:05 DEN Miller 1 2 Missed
20051106DENLAL 00:18:05 DEN Miller 2 2 Made
20051106DENLAL 00:16:57 LAL Brown 1 2 Made
20051106DENLAL 00:16:57 LAL Brown 2 2 Made
20051106DENLAL 00:15:16 DEN Anthony T T Made
20051106DENLAL 00:14:03 LAL Odom 1 2 Made
20051106DENLAL 00:14:03 LAL Odom 2 2 Missed
20051106DENLAL 00:13:23 LAL Odom 1 1 Made
20051106DENLAL 00:13:09 DEN Anthony 1 1 Made
20051106DENLAL 00:12:47 DEN Lenard 1 1 Made
20051106DENLAL 00:12:40 LAL Odom 1 2 Made
20051106DENLAL 00:12:40 LAL Odom 2 2 Made
20051106DENLAL 00:11:38 DEN Miller 1 1 Made
20051106DENLAL 00:08:24 DEN Martin 1 2 Made
20051106DENLAL 00:08:24 DEN Martin 2 2 Made
20051106DENLAL 00:08:05 LAL Mihm 1 2 Made
20051106DENLAL 00:08:05 LAL Mihm 2 2 Made
20051106DENLAL 00:06:14 DEN Miller 1 2 Made
20051106DENLAL 00:06:14 DEN Miller 2 2 Made
20051106DENLAL 00:05:20 DEN Camby 1 2 Missed
20051106DENLAL 00:05:20 DEN Camby 2 2 Made
20051106DENLAL 00:04:30 LAL Bryant 1 2 Made
20051106DENLAL 00:04:30 LAL Bryant 2 2 Made
20051106DENLAL 00:03:54 DEN Anthony 1 2 Made
20051106DENLAL 00:03:54 DEN Anthony 2 2 Missed
20051106GSWNYK 00:45:23 GOS J..Richardson 1 1 Made
20051106GSWNYK 00:43:43 GOS J..Richardson 1 2 Missed
20051106GSWNYK 00:43:43 GOS J..Richardson 2 2 Missed
20051106GSWNYK 00:43:17 GOS Taft 1 2 Missed
20051106GSWNYK 00:43:17 GOS Taft 2 2 Missed
20051106GSWNYK 00:42:05 NYK Curry 1 2 Made
20051106GSWNYK 00:42:05 NYK Curry 2 2 Made
20051106GSWNYK 00:41:38 GOS Murphy 1 1 Made
20051106GSWNYK 00:40:03 GOS Murphy 1 2 Made
20051106GSWNYK 00:40:03 GOS Murphy 2 2 Made
20051106GSWNYK 00:39:49 NYK Marbury 1 2 Missed
20051106GSWNYK 00:39:49 NYK Marbury 2 2 Made
20051106GSWNYK 00:36:45 NYK Ariza 1 2 Missed
20051106GSWNYK 00:36:45 NYK Ariza 2 2 Made
20051106GSWNYK 00:30:04 GOS Pietrus 1 2 Missed
20051106GSWNYK 00:30:04 GOS Pietrus 2 2 Missed
20051106GSWNYK 00:29:53 NYK Robinson T T Missed
20051106GSWNYK 00:29:49 NYK Marbury 1 1 Missed
20051106GSWNYK 00:28:15 NYK A..Davis 1 2 Made
20051106GSWNYK 00:28:15 NYK A..Davis 2 2 Missed
20051106GSWNYK 00:27:57 GOS B..Davis 1 1 Missed
20051106GSWNYK 00:26:13 GOS Foyle 1 2 Missed
20051106GSWNYK 00:26:13 GOS Foyle 2 2 Made
20051106GSWNYK 00:25:30 GOS J..Richardson 1 2 Made
20051106GSWNYK 00:25:30 GOS J..Richardson 2 2 Made
20051106GSWNYK 00:25:06 NYK Lee 1 2 Made
20051106GSWNYK 00:25:06 NYK Lee 2 2 Missed
20051106GSWNYK 00:24:27 NYK Marbury 1 2 Missed
20051106GSWNYK 00:24:27 NYK Marbury 2 2 Made
20051106GSWNYK 00:22:47 GOS B..Davis 1 2 Missed
20051106GSWNYK 00:22:47 GOS B..Davis 2 2 Made
20051106GSWNYK 00:21:31 NYK Barnes 1 2 Made
20051106GSWNYK 00:21:31 NYK Barnes 2 2 Missed
20051106GSWNYK 00:20:46 GOS Foyle 1 2 Missed
20051106GSWNYK 00:20:46 GOS Foyle 2 2 Missed
20051106GSWNYK 00:18:26 NYK Curry 1 2 Made
20051106GSWNYK 00:18:26 NYK Curry 2 2 Missed
20051106GSWNYK 00:17:12 NYK Marbury 1 1 Made
20051106GSWNYK 00:15:16 GOS Murphy 1 1 Made
20051106GSWNYK 00:14:06 NYK Lee 1 2 Made
20051106GSWNYK 00:14:06 NYK Lee 2 2 Missed
20051106GSWNYK 00:12:27 GOS Murphy 1 2 Made
20051106GSWNYK 00:12:27 GOS Murphy 2 2 Missed
20051106GSWNYK 00:08:29 NYK Robinson 1 2 Missed
20051106GSWNYK 00:08:29 NYK Robinson 2 2 Made
20051106GSWNYK 00:01:31 NYK A..Davis 1 2 Missed
20051106GSWNYK 00:01:31 NYK A..Davis 2 2 Made
20051106GSWNYK 00:00:52 GOS J..Richardson 1 2 Made
20051106GSWNYK 00:00:52 GOS J..Richardson 2 2 Made
20051106GSWNYK 00:00:29 GOS J..Richardson 1 2 Made
20051106GSWNYK 00:00:29 GOS J..Richardson 2 2 Missed
20051106GSWNYK 00:00:16 GOS B..Davis 1 2 Made
20051106GSWNYK 00:00:16 GOS B..Davis 2 2 Made
20051106GSWNYK 00:00:09 GOS J..Richardson 1 2 Missed
20051106GSWNYK 00:00:09 GOS J..Richardson 2 2 Missed
20051106GSWNYK 00:00:05 GOS Murphy 1 2 Missed
20051106GSWNYK 00:00:05 GOS Murphy 2 2 Missed
20051106SACPHX 00:44:17 SAC Miller 1 2 Made
20051106SACPHX 00:44:17 SAC Miller 2 2 Made
20051106SACPHX 00:39:33 SAC Miller 1 2 Missed
20051106SACPHX 00:39:33 SAC Miller 2 2 Made
20051106SACPHX 00:32:55 PHX Barbosa 1 2 Made
20051106SACPHX 00:32:55 PHX Barbosa 2 2 Made
20051106SACPHX 00:31:12 SAC Martin 1 2 Made
20051106SACPHX 00:31:12 SAC Martin 2 2 Made
20051106SACPHX 00:30:21 PHX Diaw 1 2 Made
20051106SACPHX 00:30:21 PHX Diaw 2 2 Made
20051106SACPHX 00:28:11 SAC K..Thomas 1 1 Made
20051106SACPHX 00:27:39 SAC K..Thomas 1 2 Made
20051106SACPHX 00:27:39 SAC K..Thomas 2 2 Missed
20051106SACPHX 00:27:12 PHX K..Thomas 1 2 Missed
20051106SACPHX 00:27:12 PHX K..Thomas 2 2 Made
20051106SACPHX 00:25:53 PHX Bell 1 2 Missed
20051106SACPHX 00:25:53 PHX Bell 2 2 Made
20051106SACPHX 00:25:34 SAC Abdur-Rahim 1 2 Made
20051106SACPHX 00:25:34 SAC Abdur-Rahim 2 2 Made
20051106SACPHX 00:25:19 SAC Miller 1 2 Made
20051106SACPHX 00:25:19 SAC Miller 2 2 Made
20051106SACPHX 00:14:58 SAC Stojakovic 1 1 Made
20051106SACPHX 00:09:27 SAC K..Thomas 1 2 Made
20051106SACPHX 00:09:27 SAC K..Thomas 2 2 Made
20051106SACPHX 00:09:17 PHX Diaw 1 2 Missed
20051106SACPHX 00:09:17 PHX Diaw 2 2 Made
20051106SACPHX 00:09:03 SAC Abdur-Rahim 1 1 Made
20051106SACPHX 00:06:38 PHX Marion 1 2 Made
20051106SACPHX 00:06:38 PHX Marion 2 2 Missed
20051106SACPHX 00:05:04 SAC Miller 1 2 Made
20051106SACPHX 00:05:04 SAC Miller 2 2 Missed
20051106SACPHX 00:04:43 PHX Nash 1 2 Made
20051106SACPHX 00:04:43 PHX Nash 2 2 Made
20051106SACPHX 00:04:25 SAC Bibby 1 2 Missed
20051106SACPHX 00:04:25 SAC Bibby 2 2 Made
20051106SACPHX 00:03:49 SAC Abdur-Rahim 1 2 Made
20051106SACPHX 00:03:49 SAC Abdur-Rahim 2 2 Made
20051106SACPHX 00:03:06 PHX Marion 1 1 Made
20051106SACPHX 00:02:18 SAC Miller 1 2 Made
20051106SACPHX 00:02:18 SAC Miller 2 2 Made
20051106SACPHX 00:01:23 PHX Barbosa 1 1 Made
20051106SACPHX 00:01:16 SAC Abdur-Rahim 1 2 Missed
20051106SACPHX 00:01:16 SAC Abdur-Rahim 2 2 Missed
20051106SACPHX 00:00:13 SAC Abdur-Rahim 1 2 Made
20051106SACPHX 00:00:13 SAC Abdur-Rahim 2 2 Made
20051107CLETOR 00:46:16 CLE L..James 1 2 Missed
20051107CLETOR 00:46:16 CLE L..James 2 2 Made
20051107CLETOR 00:44:01 TOR M..James 1 2 Made
20051107CLETOR 00:44:01 TOR M..James 2 2 Made
20051107CLETOR 00:40:55 CLE L..James 1 2 Missed
20051107CLETOR 00:40:55 CLE L..James 2 2 Made
20051107CLETOR 00:38:56 TOR Rose T T Missed
20051107CLETOR 00:38:56 CLE L..James 1 2 Missed
20051107CLETOR 00:38:56 CLE L..James 2 2 Made
20051107CLETOR 00:37:57 CLE Ilgauskas 1 2 Made
20051107CLETOR 00:37:57 CLE Ilgauskas 2 2 Made
20051107CLETOR 00:37:45 TOR Rose 1 1 Made
20051107CLETOR 00:37:15 TOR M..James 1 2 Missed
20051107CLETOR 00:37:15 TOR M..James 2 2 Made
20051107CLETOR 00:35:28 CLE Jones T T Made
20051107CLETOR 00:32:03 CLE Ilgauskas 1 1 Made
20051107CLETOR 00:31:21 TOR Rose T T Made
20051107CLETOR 00:29:20 TOR Rose 1 2 Made
20051107CLETOR 00:29:20 TOR Rose 2 2 Made
20051107CLETOR 00:28:58 CLE L..James 1 2 Made
20051107CLETOR 00:28:58 CLE L..James 2 2 Made
20051107CLETOR 00:27:42 CLE Gooden 1 2 Made
20051107CLETOR 00:27:42 CLE Gooden 2 2 Made
20051107CLETOR 00:25:03 TOR Villanueva 1 2 Missed
20051107CLETOR 00:25:03 TOR Villanueva 2 2 Missed
20051107CLETOR 00:24:35 TOR Bosh 1 2 Made
20051107CLETOR 00:24:35 TOR Bosh 2 2 Made
20051107CLETOR 00:22:21 CLE Ilgauskas 1 2 Made
20051107CLETOR 00:22:21 CLE Ilgauskas 2 2 Made
20051107CLETOR 00:19:45 TOR Rose 1 2 Missed
20051107CLETOR 00:19:45 TOR Rose 2 2 Missed
20051107CLETOR 00:16:52 TOR A..Williams 1 2 Made
20051107CLETOR 00:16:52 TOR A..Williams 2 2 Missed
20051107CLETOR 00:16:00 CLE L..James 1 2 Made
20051107CLETOR 00:16:00 CLE L..James 2 2 Made
20051107CLETOR 00:14:04 CLE Jones 1 2 Made
20051107CLETOR 00:14:04 CLE Jones 2 2 Made
20051107CLETOR 00:11:33 TOR Bosh 1 2 Made
20051107CLETOR 00:11:33 TOR Bosh 2 2 Missed
20051107CLETOR 00:08:53 CLE Jones 1 2 Made
20051107CLETOR 00:08:53 CLE Jones 2 2 Made
20051107CLETOR 00:07:58 CLE Hughes 1 2 Made
20051107CLETOR 00:07:58 CLE Hughes 2 2 Made
20051107CLETOR 00:07:11 CLE Hughes 1 2 Made
20051107CLETOR 00:07:11 CLE Hughes 2 2 Missed
20051107CLETOR 00:06:54 TOR Bosh 1 1 Made
20051107CLETOR 00:06:38 CLE Hughes 1 2 Missed
20051107CLETOR 00:06:38 CLE Hughes 2 2 Made
20051107CLETOR 00:05:52 CLE L..James 1 2 Made
20051107CLETOR 00:05:52 CLE L..James 2 2 Made
20051107CLETOR 00:05:03 CLE Gooden 1 2 Made
20051107CLETOR 00:05:03 CLE Gooden 2 2 Made
20051107CLETOR 00:04:53 TOR Rose 1 2 Made
20051107CLETOR 00:04:53 TOR Rose 2 2 Missed
20051107CLETOR 00:03:17 TOR Rose 1 2 Missed
20051107CLETOR 00:03:17 TOR Rose 2 2 Made
20051107CLETOR 00:02:04 TOR M..James 1 2 Made
20051107CLETOR 00:02:04 TOR M..James 2 2 Made
20051107CLETOR 00:01:47 CLE Hughes 1 2 Made
20051107CLETOR 00:01:47 CLE Hughes 2 2 Made
20051107LACMIN 00:44:59 MIN Garnett 1 1 Missed
20051107LACMIN 00:44:18 MIN Szczerbiak 1 2 Made
20051107LACMIN 00:44:18 MIN Szczerbiak 2 2 Made
20051107LACMIN 00:42:22 MIN Hassell 1 2 Made
20051107LACMIN 00:42:22 MIN Hassell 2 2 Made
20051107LACMIN 00:40:53 LAC Kaman 1 1 Made
20051107LACMIN 00:40:15 MIN Szczerbiak 1 2 Made
20051107LACMIN 00:40:15 MIN Szczerbiak 2 2 Made
20051107LACMIN 00:38:30 MIN Garnett 1 2 Made
20051107LACMIN 00:38:30 MIN Garnett 2 2 Made
20051107LACMIN 00:36:13 MIN McCants 1 2 Missed
20051107LACMIN 00:36:13 MIN McCants 2 2 Missed
20051107LACMIN 00:35:41 LAC Mobley 1 2 Made
20051107LACMIN 00:35:41 LAC Mobley 2 2 Made
20051107LACMIN 00:34:00 MIN Griffin 1 2 Missed
20051107LACMIN 00:34:00 MIN Griffin 2 2 Made
20051107LACMIN 00:33:44 LAC Brand 1 2 Made
20051107LACMIN 00:33:44 LAC Brand 2 2 Made
20051107LACMIN 00:30:11 LAC Rebraca 1 2 Made
20051107LACMIN 00:30:11 LAC Rebraca 2 2 Missed
20051107LACMIN 00:28:31 LAC Cassell 1 2 Made
20051107LACMIN 00:28:31 LAC Cassell 2 2 Made
20051107LACMIN 00:27:11 MIN Hudson 1 2 Made
20051107LACMIN 00:26:41 LAC Rebraca 1 2 Missed
20051107LACMIN 00:26:41 LAC Rebraca 2 2 Made
20051107LACMIN 00:26:03 LAC Cassell T T Made
20051107LACMIN 00:24:56 LAC Brand 1 2 Missed
20051107LACMIN 00:24:56 LAC Brand 2 2 Made
20051107LACMIN 00:22:26 LAC Brand 1 2 Missed
20051107LACMIN 00:22:26 LAC Brand 2 2 Missed
20051107LACMIN 00:19:01 MIN Hassell 1 2 Made
20051107LACMIN 00:19:01 MIN Hassell 2 2 Missed
20051107LACMIN 00:10:13 MIN Garnett 1 2 Made
20051107LACMIN 00:10:13 MIN Garnett 2 2 Made
20051107LACMIN 00:07:55 LAC Cassell 1 2 Made
20051107LACMIN 00:07:55 LAC Cassell 2 2 Made
20051107LACMIN 00:06:36 MIN Carter 1 1 Made
20051107LACMIN 00:04:53 LAC Mobley 1 2 Made
20051107LACMIN 00:04:53 LAC Mobley 2 2 Made
20051107LACMIN 00:01:37 LAC Mobley 1 2 Made
20051107LACMIN 00:01:37 LAC Mobley 2 2 Made
20051107LACMIN 00:01:17 MIN Garnett 1 2 Made
20051107LACMIN 00:01:17 MIN Garnett 2 2 Made
20051107LACMIN 00:01:07 LAC Brand 1 2 Missed
20051107LACMIN 00:01:07 LAC Brand 2 2 Made
20051107NJNMIA 00:46:27 MIA Mourning 1 2 Missed
20051107NJNMIA 00:46:27 MIA Mourning 2 2 Made
20051107NJNMIA 00:39:36 NJN Carter 1 2 Made
20051107NJNMIA 00:39:36 NJN Carter 2 2 Made
20051107NJNMIA 00:38:48 NJN Jefferson 1 1 Made
20051107NJNMIA 00:35:46 NJN Jackson 1 1 Made
20051107NJNMIA 00:34:42 NJN Jefferson 1 2 Missed
20051107NJNMIA 00:34:42 NJN Jefferson 2 2 Made
20051107NJNMIA 00:33:01 MIA Kapono 1 2 Made
20051107NJNMIA 00:33:01 MIA Kapono 2 2 Made
20051107NJNMIA 00:25:32 MIA Mourning 1 2 Missed
20051107NJNMIA 00:25:32 MIA Mourning 2 2 Missed
20051107NJNMIA 00:22:03 MIA Wade 1 2 Missed
20051107NJNMIA 00:22:03 MIA Wade 2 2 Made
20051107NJNMIA 00:21:43 MIA Haslem 1 2 Made
20051107NJNMIA 00:21:43 MIA Haslem 2 2 Made
20051107NJNMIA 00:21:26 NJN Collins 1 2 Missed
20051107NJNMIA 00:21:26 NJN Collins 2 2 Missed
20051107NJNMIA 00:20:24 NJN Collins 1 2 Made
20051107NJNMIA 00:20:24 NJN Collins 2 2 Missed
20051107NJNMIA 00:17:37 NJN Collins 1 2 Missed
20051107NJNMIA 00:17:37 NJN Collins 2 2 Missed
20051107NJNMIA 00:15:47 NJN Jefferson 1 2 Made
20051107NJNMIA 00:15:47 NJN Jefferson 2 2 Made
20051107NJNMIA 00:15:30 MIA Wade 1 2 Made
20051107NJNMIA 00:15:30 MIA Wade 2 2 Made
20051107NJNMIA 00:12:27 MIA Walker 1 2 Made
20051107NJNMIA 00:12:27 MIA Walker 2 2 Made
20051107NJNMIA 00:11:39 NJN Jefferson 1 2 Made
20051107NJNMIA 00:11:39 NJN Jefferson 2 2 Made
20051107NJNMIA 00:10:35 NJN Krstic 1 2 Made
20051107NJNMIA 00:10:35 NJN Krstic 2 2 Made
20051107NJNMIA 00:10:14 MIA Payton 1 2 Made
20051107NJNMIA 00:10:14 MIA Payton 2 2 Missed
20051107NJNMIA 00:07:49 MIA Walker 1 2 Made
20051107NJNMIA 00:07:49 MIA Walker 2 2 Made
20051107NJNMIA 00:07:15 NJN Kidd 1 1 Missed
20051107NJNMIA 00:06:58 NJN Kidd 1 2 Made
20051107NJNMIA 00:06:58 NJN Kidd 2 2 Made
20051107NJNMIA 00:05:37 NJN Jackson 1 2 Made
20051107NJNMIA 00:05:37 NJN Jackson 2 2 Made
20051107NJNMIA 00:04:54 MIA Wade 1 2 Missed
20051107NJNMIA 00:04:54 MIA Wade 2 2 Made
20051107NJNMIA 00:04:19 MIA Wade 1 2 Made
20051107NJNMIA 00:04:19 MIA Wade 2 2 Made
20051107NJNMIA 00:02:17 NJN Jefferson 1 2 Made
20051107NJNMIA 00:02:17 NJN Jefferson 2 2 Made
20051107NJNMIA 00:00:05 MIA Wade 1 2 Missed
20051107NJNMIA 00:00:05 MIA Wade 2 2 Made
20051107UTACHA 00:39:38 CHA Brezec 1 2 Made
20051107UTACHA 00:39:38 CHA Brezec 2 2 Made
20051107UTACHA 00:36:01 UTH Okur 1 2 Made
20051107UTACHA 00:36:01 UTH Okur 2 2 Made
20051107UTACHA 00:33:18 UTH Harpring 1 1 Made
20051107UTACHA 00:32:13 UTH Harpring 1 2 Made
20051107UTACHA 00:32:13 UTH Harpring 2 2 Made
20051107UTACHA 00:31:52 UTH Kirilenko T T Missed
20051107UTACHA 00:31:31 UTH Kirilenko 1 2 Made
20051107UTACHA 00:31:31 UTH Kirilenko 2 2 Missed
20051107UTACHA 00:31:27 CHA Felton 1 2 Missed
20051107UTACHA 00:31:27 CHA Felton 2 2 Made
20051107UTACHA 00:28:38 UTH Williams 1 2 Made
20051107UTACHA 00:28:38 UTH Williams 2 2 Missed
20051107UTACHA 00:28:06 CHA Okafor 1 2 Missed
20051107UTACHA 00:28:06 CHA Okafor 2 2 Made
20051107UTACHA 00:26:55 UTH Williams 1 2 Missed
20051107UTACHA 00:26:55 UTH Williams 2 2 Made
20051107UTACHA 00:24:32 CHA Wallace 1 2 Made
20051107UTACHA 00:24:32 CHA Wallace 2 2 Made
20051107UTACHA 00:24:08 UTH Collins 1 1 Made
20051107UTACHA 00:23:09 CHA Okafor 1 2 Made
20051107UTACHA 00:23:09 CHA Okafor 2 2 Made
20051107UTACHA 00:22:16 CHA Wallace 1 2 Missed
20051107UTACHA 00:22:16 CHA Wallace 2 2 Missed
20051107UTACHA 00:20:02 UTH Okur 1 1 Made
20051107UTACHA 00:19:00 UTH Ostertag 1 2 Made
20051107UTACHA 00:19:00 UTH Ostertag 2 2 Made
20051107UTACHA 00:18:10 UTH Giricek 1 2 Made
20051107UTACHA 00:18:10 UTH Giricek 2 2 Made
20051107UTACHA 00:17:36 CHA Ely 1 2 Made
20051107UTACHA 00:17:36 CHA Ely 2 2 Made
20051107UTACHA 00:16:58 CHA May 1 2 Made
20051107UTACHA 00:16:58 CHA May 2 2 Made
20051107UTACHA 00:16:02 UTH Okur 1 2 Made
20051107UTACHA 00:16:02 UTH Okur 2 2 Made
20051107UTACHA 00:14:42 CHA Felton 1 1 Made
20051107UTACHA 00:14:16 CHA Ely 1 2 Made
20051107UTACHA 00:14:16 CHA Ely 2 2 Missed
20051107UTACHA 00:14:09 UTH McLeod 1 2 Missed
20051107UTACHA 00:14:09 UTH McLeod 2 2 Made
20051107UTACHA 00:13:56 CHA May 1 2 Missed
20051107UTACHA 00:13:56 CHA May 2 2 Made
20051107UTACHA 00:13:42 UTH Humphries 1 2 Missed
20051107UTACHA 00:13:42 UTH Humphries 2 2 Missed
20051107UTACHA 00:12:32 CHA Jones 1 2 Made
20051107UTACHA 00:12:32 CHA Jones 2 2 Made
20051107UTACHA 00:12:11 UTH Collins 1 2 Made
20051107UTACHA 00:12:11 UTH Collins 2 2 Missed
20051107UTACHA 00:09:43 UTH Kirilenko 1 2 Missed
20051107UTACHA 00:09:43 UTH Kirilenko 2 2 Made
20051107UTACHA 00:08:40 UTH Kirilenko 1 1 Missed
20051107UTACHA 00:07:28 UTH Kirilenko 1 2 Made
20051107UTACHA 00:07:28 UTH Kirilenko 2 2 Missed
20051107UTACHA 00:05:50 CHA Bogans 1 1 Made
20051107UTACHA 00:05:12 CHA Bogans 1 2 Made
20051107UTACHA 00:05:12 CHA Bogans 2 2 Made
20051107UTACHA 00:04:51 UTH Okur 1 2 Made
20051107UTACHA 00:04:51 UTH Okur 2 2 Made
20051107UTACHA 00:04:43 CHA Knight 1 2 Missed
20051107UTACHA 00:04:43 CHA Knight 2 2 Made
20051107UTACHA 00:04:09 CHA Brezec 1 2 Made
20051107UTACHA 00:04:09 CHA Brezec 2 2 Missed
20051107UTACHA 00:01:32 CHA Okafor 1 2 Missed
20051107UTACHA 00:01:32 CHA Okafor 2 2 Made
20051107UTACHA 00:01:03 CHA Knight 1 2 Made
20051107UTACHA 00:01:03 CHA Knight 2 2 Made
20051107UTACHA 00:00:48 UTH Harpring 1 1 Missed
20051107UTACHA -00:01:49 UTH Palacio 1 2 Missed
20051107UTACHA -00:01:49 UTH Palacio 2 2 Missed
20051107UTACHA -00:04:43 UTH Palacio 1 2 Made
20051107UTACHA -00:04:43 UTH Palacio 2 2 Missed
20051107UTACHA -00:04:56 CHA Carroll 1 2 Made
20051107UTACHA -00:04:56 CHA Carroll 2 2 Made
20051107UTACHA -00:04:57 UTH Williams 1 2 Missed
20051107UTACHA -00:04:57 UTH Williams 2 2 Missed
20051108DETSAC 00:44:06 DET Hamilton 1 2 Missed
20051108DETSAC 00:44:06 DET Hamilton 2 2 Made
20051108DETSAC 00:43:18 DET Billups T T Made
20051108DETSAC 00:40:02 DET Billups T T Made
20051108DETSAC 00:38:44 DET Billups 1 2 Made
20051108DETSAC 00:38:44 DET Billups 2 2 Made
20051108DETSAC 00:36:34 DET R..Wallace 1 2 Made
20051108DETSAC 00:36:34 DET R..Wallace 2 2 Made
20051108DETSAC 00:29:26 SAC Martin 1 2 Made
20051108DETSAC 00:29:26 SAC Martin 2 2 Made
20051108DETSAC 00:28:28 SAC Wells 1 2 Made
20051108DETSAC 00:28:28 SAC Wells 2 2 Made
20051108DETSAC 00:26:17 SAC Bibby T T Made
20051108DETSAC 00:26:12 SAC Williamson 1 2 Missed
20051108DETSAC 00:26:12 SAC Williamson 2 2 Made
20051108DETSAC 00:25:51 SAC Miller 1 2 Made
20051108DETSAC 00:25:51 SAC Miller 2 2 Made
20051108DETSAC 00:20:58 DET Prince 1 2 Made
20051108DETSAC 00:20:58 DET Prince 2 2 Made
20051108DETSAC 00:12:06 SAC Bibby 1 2 Made
20051108DETSAC 00:12:06 SAC Bibby 2 2 Made
20051108DETSAC 00:11:26 DET Hamilton 1 1 Missed
20051108DETSAC 00:10:47 DET Hamilton 1 2 Made
20051108DETSAC 00:10:47 DET Hamilton 2 2 Made
20051108DETSAC 00:09:49 DET B..Wallace 1 2 Missed
20051108DETSAC 00:09:49 DET B..Wallace 2 2 Made
20051108DETSAC 00:07:33 DET B..Wallace 1 2 Made
20051108DETSAC 00:07:33 DET B..Wallace 2 2 Made
20051108DETSAC 00:04:52 SAC Martin 1 2 Made
20051108DETSAC 00:04:52 SAC Martin 2 2 Made
20051108DETSAC 00:03:53 DET Milicic 1 2 Made
20051108DETSAC 00:03:53 DET Milicic 2 2 Made
20051108DETSAC 00:02:19 DET Arroyo 1 2 Missed
20051108DETSAC 00:02:19 DET Arroyo 2 2 Made
20051108DETSAC 00:01:10 SAC Skinner 1 2 Made
20051108DETSAC 00:01:10 SAC Skinner 2 2 Missed
20051108DETSAC 00:00:45 SAC Skinner 1 1 Made
20051108DETSAC 00:00:31 DET Maxiell 1 2 Made
20051108DETSAC 00:00:31 DET Maxiell 2 2 Made
20051108GSWMIL 00:47:49 GOS B..Davis T T Made
20051108GSWMIL 00:44:49 GOS Murphy 1 2 Made
20051108GSWMIL 00:44:49 GOS Murphy 2 2 Made
20051108GSWMIL 00:42:37 MIL Ford 1 2 Missed
20051108GSWMIL 00:42:37 MIL Ford 2 2 Made
20051108GSWMIL 00:38:49 GOS B..Davis T T Made
20051108GSWMIL 00:36:36 MIL Smith 1 2 Made
20051108GSWMIL 00:36:36 MIL Smith 2 2 Made
20051108GSWMIL 00:34:39 MIL Smith 1 1 Missed
20051108GSWMIL 00:32:58 GOS Foyle 1 2 Made
20051108GSWMIL 00:32:58 GOS Foyle 2 2 Made
20051108GSWMIL 00:31:21 GOS Cabarkapa 1 2 Missed
20051108GSWMIL 00:31:21 GOS Cabarkapa 2 2 Made
20051108GSWMIL 00:27:05 GOS Fisher 1 1 Missed
20051108GSWMIL 00:25:14 MIL Bogut 1 1 Made
20051108GSWMIL 00:22:55 GOS Richardson 1 2 Missed
20051108GSWMIL 00:22:55 GOS Richardson 2 2 Made
20051108GSWMIL 00:21:09 GOS Richardson 1 2 Missed
20051108GSWMIL 00:21:09 GOS Richardson 2 2 Made
20051108GSWMIL 00:16:48 GOS Foyle 1 2 Missed
20051108GSWMIL 00:16:48 GOS Foyle 2 2 Made
20051108GSWMIL 00:13:54 GOS B..Davis 1 2 Missed
20051108GSWMIL 00:13:54 GOS B..Davis 2 2 Made
20051108GSWMIL 00:07:36 GOS Fisher 1 2 Made
20051108GSWMIL 00:07:36 GOS Fisher 2 2 Made
20051108GSWMIL 00:07:20 MIL Williams 1 1 Made
20051108GSWMIL 00:07:09 GOS Richardson 1 2 Missed
20051108GSWMIL 00:07:09 GOS Richardson 2 2 Made
20051108GSWMIL 00:05:14 GOS Murphy 1 1 Made
20051108GSWMIL 00:03:09 MIL Magloire 1 2 Missed
20051108GSWMIL 00:03:09 MIL Magloire 2 2 Missed
20051108GSWMIL 00:01:20 GOS Fisher 1 2 Made
20051108GSWMIL 00:01:20 GOS Fisher 2 2 Made
20051108GSWMIL 00:01:14 MIL Redd 1 2 Made
20051108GSWMIL 00:01:14 MIL Redd 2 2 Made
20051108GSWMIL 00:00:15 GOS Richardson 1 2 Made
20051108GSWMIL 00:00:15 GOS Richardson 2 2 Made
20051108LALATL 00:47:43 LAL K..Brown 1 1 Made
20051108LALATL 00:47:25 ATL Pachulia 1 1 Made
20051108LALATL 00:47:03 ATL Childress 1 1 Made
20051108LALATL 00:45:34 LAL Bryant 1 1 Missed
20051108LALATL 00:42:41 LAL Parker 1 2 Made
20051108LALATL 00:42:41 LAL Parker 2 2 Missed
20051108LALATL 00:42:30 ATL Johnson 1 1 Missed
20051108LALATL 00:41:28 ATL Childress 1 2 Made
20051108LALATL 00:41:28 ATL Childress 2 2 Missed
20051108LALATL 00:39:55 LAL Bryant 1 2 Made
20051108LALATL 00:39:55 LAL Bryant 2 2 Made
20051108LALATL 00:39:43 LAL Bryant 1 2 Made
20051108LALATL 00:39:43 LAL Bryant 2 2 Made
20051108LALATL 00:38:35 ATL Williams 1 2 Made
20051108LALATL 00:38:35 ATL Williams 2 2 Made
20051108LALATL 00:38:01 ATL Johnson 1 2 Missed
20051108LALATL 00:38:01 ATL Johnson 2 2 Made
20051108LALATL 00:37:46 LAL K..Brown 1 2 Missed
20051108LALATL 00:37:46 LAL K..Brown 2 2 Missed
20051108LALATL 00:37:11 LAL Bryant 1 2 Missed
20051108LALATL 00:37:11 LAL Bryant 2 2 Made
20051108LALATL 00:36:45 LAL Bryant 1 1 Made
20051108LALATL 00:34:37 LAL Odom 1 2 Missed
20051108LALATL 00:34:37 LAL Odom 2 2 Made
20051108LALATL 00:33:40 LAL Parker 1 2 Missed
20051108LALATL 00:33:40 LAL Parker 2 2 Made
20051108LALATL 00:33:08 LAL Odom 1 2 Missed
20051108LALATL 00:33:08 LAL Odom 2 2 Made
20051108LALATL 00:31:39 ATL Childress 1 2 Missed
20051108LALATL 00:31:39 ATL Childress 2 2 Missed
20051108LALATL 00:31:07 ATL Pachulia 1 1 Made
20051108LALATL 00:30:21 LAL Bryant 1 2 Missed
20051108LALATL 00:30:21 LAL Bryant 2 2 Made
20051108LALATL 00:28:03 ATL Johnson 1 2 Missed
20051108LALATL 00:28:03 ATL Johnson 2 2 Made
20051108LALATL 00:27:30 ATL Harrington 1 2 Made
20051108LALATL 00:27:30 ATL Harrington 2 2 Missed
20051108LALATL 00:25:55 ATL J..Smith 1 2 Made
20051108LALATL 00:25:55 ATL J..Smith 2 2 Made
20051108LALATL 00:25:44 LAL George 1 2 Made
20051108LALATL 00:25:44 LAL George 2 2 Made
20051108LALATL 00:13:08 LAL Parker 1 1 Made
20051108LALATL 00:10:12 ATL Harrington 1 2 Made
20051108LALATL 00:10:12 ATL Harrington 2 2 Made
20051108LALATL 00:09:07 ATL Harrington 1 1 Made
20051108LALATL 00:08:30 ATL Johnson 1 1 Made
20051108LALATL 00:08:01 ATL Lue T T Made
20051108LALATL 00:07:54 LAL Bryant 1 1 Missed
20051108LALATL 00:06:12 LAL Odom 1 2 Missed
20051108LALATL 00:06:12 LAL Odom 2 2 Missed
20051108LALATL 00:05:12 LAL Odom 1 2 Made
20051108LALATL 00:05:12 LAL Odom 2 2 Made
20051108LALATL 00:04:08 LAL Parker 2 2 Made
20051108LALATL 00:04:08 LAL Parker 1 1 Missed
20051108LALATL 00:02:46 ATL Pachulia 1 1 Made
20051108LALATL 00:02:12 LAL Odom 1 2 Made
20051108LALATL 00:02:12 LAL Odom 2 2 Made
20051108LALATL 00:00:22 ATL Childress 1 2 Made
20051108LALATL 00:00:22 ATL Childress 2 2 Made
20051108ORLHOU 00:46:23 HOU Ming 1 2 Made
20051108ORLHOU 00:46:23 HOU Ming 2 2 Made
20051108ORLHOU 00:44:58 HOU Anderson T T Made
20051108ORLHOU 00:42:40 ORL Stevenson 1 2 Missed
20051108ORLHOU 00:42:40 ORL Stevenson 2 2 Made
20051108ORLHOU 00:33:57 HOU Mutombo 1 2 Made
20051108ORLHOU 00:33:57 HOU Mutombo 2 2 Made
20051108ORLHOU 00:33:36 ORL Cato 1 2 Missed
20051108ORLHOU 00:33:36 ORL Cato 2 2 Made
20051108ORLHOU 00:28:55 HOU Head 1 2 Made
20051108ORLHOU 00:28:55 HOU Head 2 2 Made
20051108ORLHOU 00:27:16 ORL D..Howard 1 2 Made
20051108ORLHOU 00:27:16 ORL D..Howard 2 2 Missed
20051108ORLHOU 00:27:01 ORL D..Howard 1 2 Missed
20051108ORLHOU 00:27:01 ORL D..Howard 2 2 Made
20051108ORLHOU 00:25:19 ORL Francis 1 1 Missed
20051108ORLHOU 00:20:49 ORL Stevenson 1 2 Made
20051108ORLHOU 00:20:49 ORL Stevenson 2 2 Made
20051108ORLHOU 00:19:03 ORL Turkoglu T T Made
20051108ORLHOU 00:18:16 ORL Turkoglu T T Made
20051108ORLHOU 00:18:05 ORL Francis 1 1 Missed
20051108ORLHOU 00:15:11 ORL Stevenson 1 2 Made
20051108ORLHOU 00:15:11 ORL Stevenson 2 2 Made
20051108ORLHOU 00:14:53 HOU Ming 1 2 Made
20051108ORLHOU 00:14:53 HOU Ming 2 2 Made
20051108ORLHOU 00:13:38 ORL D..Howard 1 2 Made
20051108ORLHOU 00:13:38 ORL D..Howard 2 2 Made
20051108ORLHOU 00:13:25 HOU Ming 1 2 Made
20051108ORLHOU 00:13:25 HOU Ming 2 2 Missed
20051108ORLHOU 00:11:46 HOU Swift 1 2 Made
20051108ORLHOU 00:11:46 HOU Swift 2 2 Made
20051108ORLHOU 00:09:06 HOU Barry 1 2 Made
20051108ORLHOU 00:09:06 HOU Barry 2 2 Made
20051108ORLHOU 00:08:01 HOU Barry 1 2 Made
20051108ORLHOU 00:08:01 HOU Barry 2 2 Made
20051108ORLHOU 00:06:47 ORL Francis 1 2 Made
20051108ORLHOU 00:06:47 ORL Francis 2 2 Made
20051108ORLHOU 00:03:39 HOU Anderson 1 2 Made
20051108ORLHOU 00:03:39 HOU Anderson 2 2 Made
20051108ORLHOU 00:00:01 ORL Stevenson 1 2 Missed
20051108ORLHOU 00:00:01 ORL Stevenson 2 2 Made
20051108SEAMEM 00:47:09 MEM Wright 1 1 Missed
20051108SEAMEM 00:46:11 MEM Gasol 1 2 Made
20051108SEAMEM 00:46:11 MEM Gasol 2 2 Made
20051108SEAMEM 00:44:09 SEA Potapenko 1 2 Missed
20051108SEAMEM 00:44:09 SEA Potapenko 2 2 Missed
20051108SEAMEM 00:43:54 MEM Gasol 1 2 Missed
20051108SEAMEM 00:43:54 MEM Gasol 2 2 Missed
20051108SEAMEM 00:42:56 SEA R..Lewis 1 2 Missed
20051108SEAMEM 00:42:56 SEA R..Lewis 2 2 Made
20051108SEAMEM 00:41:49 SEA R..Lewis 1 2 Made
20051108SEAMEM 00:41:49 SEA R..Lewis 2 2 Made
20051108SEAMEM 00:41:16 SEA R..Lewis 1 2 Made
20051108SEAMEM 00:41:16 SEA R..Lewis 2 2 Made
20051108SEAMEM 00:37:19 MEM Battier 1 2 Made
20051108SEAMEM 00:37:19 MEM Battier 2 2 Missed
20051108SEAMEM 00:36:25 SEA Wilkins 1 2 Made
20051108SEAMEM 00:36:25 SEA Wilkins 2 2 Made
20051108SEAMEM 00:33:23 SEA Fortson 1 2 Made
20051108SEAMEM 00:33:23 SEA Fortson 2 2 Missed
20051108SEAMEM 00:31:59 MEM Roberts 1 2 Made
20051108SEAMEM 00:31:59 MEM Roberts 2 2 Made
20051108SEAMEM 00:26:51 SEA Allen 1 2 Made
20051108SEAMEM 00:26:51 SEA Allen 2 2 Made
20051108SEAMEM 00:26:24 SEA Evans 1 2 Made
20051108SEAMEM 00:26:24 SEA Evans 2 2 Made
20051108SEAMEM 00:24:41 MEM Gasol 1 2 Missed
20051108SEAMEM 00:24:41 MEM Gasol 2 2 Missed
20051108SEAMEM 00:12:26 SEA Collison 1 2 Made
20051108SEAMEM 00:12:26 SEA Collison 2 2 Made
20051108SEAMEM 00:12:05 MEM Jackson 1 2 Made
20051108SEAMEM 00:12:05 MEM Jackson 2 2 Missed
20051108SEAMEM 00:10:05 MEM Jackson 1 2 Made
20051108SEAMEM 00:10:05 MEM Jackson 2 2 Missed
20051108SEAMEM 00:09:49 SEA Cleaves 1 2 Made
20051108SEAMEM 00:09:49 SEA Cleaves 2 2 Missed
20051108SEAMEM 00:06:29 SEA Murray 1 2 Missed
20051108SEAMEM 00:06:29 SEA Murray 2 2 Missed
20051108SEAMEM 00:06:01 MEM Miller 1 2 Missed
20051108SEAMEM 00:06:01 MEM Miller 2 2 Missed
20051108SEAMEM 00:03:13 MEM Gasol 1 2 Made
20051108SEAMEM 00:03:13 MEM Gasol 2 2 Made
20051108SEAMEM 00:02:11 MEM Warrick 1 2 Missed
20051108SEAMEM 00:02:11 MEM Warrick 2 2 Made
20051108SEAMEM 00:01:57 SEA Cleaves 1 2 Made
20051108SEAMEM 00:01:57 SEA Cleaves 2 2 Made
20051108SEAMEM 00:00:46 MEM D..Jones 1 2 Made
20051108SEAMEM 00:00:46 MEM D..Jones 2 2 Made
20051108SEAMEM 00:00:31 SEA Wilkins 1 2 Made
20051108SEAMEM 00:00:31 SEA Wilkins 2 2 Missed
20051107SASCHI 00:47:37 SAN Duncan 1 2 Made
20051107SASCHI 00:47:37 SAN Duncan 2 2 Made
20051107SASCHI 00:42:52 CHI Chandler 1 1 Made
20051107SASCHI 00:42:42 SAN Parker 1 2 Made
20051107SASCHI 00:42:42 SAN Parker 2 2 Missed
20051107SASCHI 00:37:01 CHI Sweetney 1 2 Made
20051107SASCHI 00:37:01 CHI Sweetney 2 2 Made
20051107SASCHI 00:33:47 CHI Nocioni 2 2 Made
20051107SASCHI 00:33:47 CHI Nocioni 1 1 Made
20051107SASCHI 00:33:12 CHI Gordon 1 2 Missed
20051107SASCHI 00:33:12 CHI Gordon 2 2 Made
20051107SASCHI 00:32:46 CHI Harrington 2 2 Missed
20051107SASCHI 00:32:46 CHI Harrington 1 2 Made
20051107SASCHI 00:32:25 CHI Harrington 1 2 Missed
20051107SASCHI 00:32:25 CHI Harrington 2 2 Made
20051107SASCHI 00:23:13 CHI Hinrich 1 2 Made
20051107SASCHI 00:23:13 CHI Hinrich 2 2 Missed
20051107SASCHI 00:22:35 SAN Bowen 1 1 Missed
20051107SASCHI 00:22:09 SAN Parker 1 2 Made
20051107SASCHI 00:22:09 SAN Parker 2 2 Missed
20051107SASCHI 00:21:40 CHI Hinrich 1 2 Made
20051107SASCHI 00:21:40 CHI Hinrich 2 2 Made
20051107SASCHI 00:19:22 SAN Ginobili T T Missed
20051107SASCHI 00:15:35 SAN Parker 1 2 Made
20051107SASCHI 00:15:35 SAN Parker 2 2 Made
20051107SASCHI 00:14:36 CHI Deng 1 2 Made
20051107SASCHI 00:14:36 CHI Deng 2 2 Made
20051107SASCHI 00:12:42 SAN Mohammed 1 1 Made
20051107SASCHI 00:10:49 CHI Deng 1 2 Missed
20051107SASCHI 00:10:49 CHI Deng 2 2 Made
20051107SASCHI 00:09:00 SAN Ginobili 1 2 Missed
20051107SASCHI 00:09:00 SAN Ginobili 2 2 Made
20051107SASCHI 00:08:44 CHI Hinrich 1 2 Made
20051107SASCHI 00:08:44 CHI Hinrich 2 2 Made
20051107SASCHI 00:04:14 CHI Sweetney 1 2 Made
20051107SASCHI 00:04:14 CHI Sweetney 2 2 Made
20051107SASCHI 00:03:57 SAN Duncan 1 2 Made
20051107SASCHI 00:03:57 SAN Duncan 2 2 Made
20051107SASCHI 00:02:49 CHI Deng 1 2 Made
20051107SASCHI 00:02:49 CHI Deng 2 2 Made
20051107SASCHI 00:02:07 SAN Duncan 1 2 Made
20051107SASCHI 00:02:07 SAN Duncan 2 2 Made
20051107SASCHI 00:01:03 SAN Parker 1 2 Made
20051107SASCHI 00:01:03 SAN Parker 2 2 Made
20051107SASCHI -00:00:30 SAN Parker 1 2 Made
20051107SASCHI -00:00:30 SAN Parker 2 2 Made
20051107SASCHI -00:04:29 SAN Parker 1 2 Made
20051107SASCHI -00:04:29 SAN Parker 2 2 Made
20051109DALPHI 00:46:09 DAL Dampier 1 2 Made
20051109DALPHI 00:46:09 DAL Dampier 2 2 Made
20051109DALPHI 00:43:18 DAL Nowitzki T T Missed
20051109DALPHI 00:42:45 PHL Iverson 1 2 Missed
20051109DALPHI 00:42:45 PHL Iverson 2 2 Made
20051109DALPHI 00:41:13 PHL Thomas 1 2 Made
20051109DALPHI 00:41:13 PHL Thomas 2 2 Missed
20051109DALPHI 00:39:35 PHL Iverson 1 1 Made
20051109DALPHI 00:38:53 DAL Diop 1 1 Missed
20051109DALPHI 00:38:44 PHL Iverson 1 2 Made
20051109DALPHI 00:38:44 PHL Iverson 2 2 Made
20051109DALPHI 00:38:26 DAL Daniels 1 2 Made
20051109DALPHI 00:38:26 DAL Daniels 2 2 Made
20051109DALPHI 00:37:32 PHL Webber 1 2 Made
20051109DALPHI 00:37:32 PHL Webber 2 2 Made
20051109DALPHI 00:36:22 DAL D..Harris 1 2 Made
20051109DALPHI 00:36:22 DAL D..Harris 2 2 Made
20051109DALPHI 00:34:50 DAL Diop 1 2 Missed
20051109DALPHI 00:34:50 DAL Diop 2 2 Missed
20051109DALPHI 00:29:44 DAL Nowitzki 1 2 Made
20051109DALPHI 00:29:44 DAL Nowitzki 2 2 Made
20051109DALPHI 00:29:30 PHL Iguodala 1 2 Made
20051109DALPHI 00:29:30 PHL Iguodala 2 2 Made
20051109DALPHI 00:27:04 DAL Nowitzki 1 2 Made
20051109DALPHI 00:27:04 DAL Nowitzki 2 2 Made
20051109DALPHI 00:19:05 PHL Iguodala 1 2 Made
20051109DALPHI 00:19:05 PHL Iguodala 2 2 Made
20051109DALPHI 00:16:35 DAL Dampier 1 2 Made
20051109DALPHI 00:16:35 DAL Dampier 2 2 Made
20051109DALPHI 00:15:19 PHL Iverson 1 2 Made
20051109DALPHI 00:15:19 PHL Iverson 2 2 Made
20051109DALPHI 00:14:56 DAL Dampier 1 2 Made
20051109DALPHI 00:14:56 DAL Dampier 2 2 Missed
20051109DALPHI 00:12:15 PHL Iverson 1 1 Missed
20051109DALPHI 00:12:05 PHL Iguodala 1 2 Made
20051109DALPHI 00:12:05 PHL Iguodala 2 2 Made
20051109DALPHI 00:11:19 PHL Iverson 1 1 Made
20051109DALPHI 00:08:00 DAL Howard 1 2 Missed
20051109DALPHI 00:08:00 DAL Howard 2 2 Made
20051109DALPHI 00:07:47 PHL Salmons 1 1 Made
20051109DALPHI 00:07:35 DAL Daniels 1 2 Missed
20051109DALPHI 00:07:35 DAL Daniels 2 2 Made
20051109DALPHI 00:07:06 DAL Daniels 1 2 Made
20051109DALPHI 00:07:06 DAL Daniels 2 2 Missed
20051109DALPHI 00:06:49 PHL Webber 1 2 Made
20051109DALPHI 00:06:49 PHL Webber 2 2 Made
20051109DALPHI 00:06:22 PHL Iguodala 1 2 Made
20051109DALPHI 00:06:22 PHL Iguodala 2 2 Made
20051109DALPHI 00:06:11 DAL Howard 1 2 Missed
20051109DALPHI 00:06:11 DAL Howard 2 2 Made
20051109DALPHI 00:05:10 DAL Horn 1 2 Made
20051109DALPHI 00:05:10 DAL Horn 2 2 Missed
20051109DALPHI 00:04:20 PHL Webber 1 2 Made
20051109DALPHI 00:04:20 PHL Webber 2 2 Missed
20051109DALPHI 00:02:20 PHL Iverson 1 2 Made
20051109DALPHI 00:02:20 PHL Iverson 2 2 Made
20051109DALPHI 00:01:10 DAL Howard 1 2 Made
20051109DALPHI 00:01:10 DAL Howard 2 2 Made
20051109GSWCHI 00:43:44 CHI Nocioni 1 2 Made
20051109GSWCHI 00:43:44 CHI Nocioni 2 2 Missed
20051109GSWCHI 00:41:29 GOS Murphy 1 2 Made
20051109GSWCHI 00:41:29 GOS Murphy 2 2 Made
20051109GSWCHI 00:41:14 CHI Harrington 1 2 Made
20051109GSWCHI 00:41:14 CHI Harrington 2 2 Missed
20051109GSWCHI 00:37:54 CHI Harrington 1 1 Missed
20051109GSWCHI 00:37:35 CHI Chandler 1 2 Missed
20051109GSWCHI 00:37:35 CHI Chandler 2 2 Missed
20051109GSWCHI 00:34:08 GOS Taft 1 2 Missed
20051109GSWCHI 00:34:08 GOS Taft 2 2 Made
20051109GSWCHI 00:30:54 GOS Murphy 1 1 Made
20051109GSWCHI 00:30:40 CHI Sweetney 1 2 Made
20051109GSWCHI 00:30:40 CHI Sweetney 2 2 Made
20051109GSWCHI 00:29:07 CHI Hinrich 1 2 Made
20051109GSWCHI 00:29:07 CHI Hinrich 2 2 Made
20051109GSWCHI 00:28:18 GOS Davis 1 2 Made
20051109GSWCHI 00:28:18 GOS Davis 2 2 Made
20051109GSWCHI 00:27:19 GOS Richardson 1 2 Made
20051109GSWCHI 00:27:19 GOS Richardson 2 2 Made
20051109GSWCHI 00:24:37 GOS Dunleavy 1 2 Made
20051109GSWCHI 00:24:37 GOS Dunleavy 2 2 Missed
20051109GSWCHI 00:22:25 GOS Davis 1 2 Made
20051109GSWCHI 00:22:25 GOS Davis 2 2 Made
20051109GSWCHI 00:21:40 CHI Piatkowski 1 1 Missed
20051109GSWCHI 00:17:47 CHI Songaila 1 2 Made
20051109GSWCHI 00:17:47 CHI Songaila 2 2 Made
20051109GSWCHI 00:16:57 CHI Hinrich 1 1 Made
20051109GSWCHI 00:15:44 GOS Fisher 1 3 Made
20051109GSWCHI 00:15:44 GOS Fisher 2 3 Made
20051109GSWCHI 00:15:44 GOS Fisher 3 3 Missed
20051109GSWCHI 00:13:03 CHI Sweetney 1 2 Missed
20051109GSWCHI 00:13:03 CHI Sweetney 2 2 Made
20051109GSWCHI 00:12:51 GOS Pietrus 1 2 Missed
20051109GSWCHI 00:12:51 GOS Pietrus 2 2 Made
20051109GSWCHI 00:08:56 GOS Pietrus 1 1 Made
20051109GSWCHI 00:06:30 CHI Hinrich 1 2 Missed
20051109GSWCHI 00:06:30 CHI Hinrich 2 2 Made
20051109GSWCHI 00:03:24 CHI Nocioni 1 2 Missed
20051109GSWCHI 00:03:24 CHI Nocioni 2 2 Made
20051109GSWCHI 00:02:08 GOS Davis 1 1 Missed
20051109GSWCHI 00:01:43 CHI Gordon 1 3 Made
20051109GSWCHI 00:01:43 CHI Gordon 2 3 Made
20051109GSWCHI 00:01:43 CHI Gordon 3 3 Made
20051109GSWCHI 00:00:06 CHI Sweetney 1 2 Made
20051109GSWCHI 00:00:06 CHI Sweetney 2 2 Made
20051109LACWAS 00:44:24 LAC Mobley 1 2 Made
20051109LACWAS 00:44:24 LAC Mobley 2 2 Made
20051109LACWAS 00:44:21 WAS Arenas 1 1 Made
20051109LACWAS 00:42:58 LAC Kaman 1 2 Made
20051109LACWAS 00:42:58 LAC Kaman 2 2 Made
20051109LACWAS 00:38:42 WAS Jamison 1 2 Made
20051109LACWAS 00:38:42 WAS Jamison 2 2 Made
20051109LACWAS 00:36:27 LAC Wilcox 1 2 Made
20051109LACWAS 00:36:27 LAC Wilcox 2 2 Made
20051109LACWAS 00:36:01 LAC Ewing 1 2 Missed
20051109LACWAS 00:36:01 LAC Ewing 2 2 Made
20051109LACWAS 00:34:02 WAS Thomas 1 2 Made
20051109LACWAS 00:34:02 WAS Thomas 2 2 Made
20051109LACWAS 00:31:40 WAS Butler 1 2 Made
20051109LACWAS 00:31:40 WAS Butler 2 2 Made
20051109LACWAS 00:31:04 LAC Maggette 1 2 Made
20051109LACWAS 00:31:04 LAC Maggette 2 2 Made
20051109LACWAS 00:30:39 WAS Arenas T T Made
20051109LACWAS 00:28:44 WAS Butler 1 2 Made
20051109LACWAS 00:28:44 WAS Butler 2 2 Made
20051109LACWAS 00:24:26 WAS Arenas 1 2 Made
20051109LACWAS 00:24:26 WAS Arenas 2 2 Made
20051109LACWAS 00:23:17 WAS Hayes 1 1 Made
20051109LACWAS 00:18:13 LAC Ross 1 2 Made
20051109LACWAS 00:18:13 LAC Ross 2 2 Made
20051109LACWAS 00:17:56 WAS Hayes 1 2 Missed
20051109LACWAS 00:17:56 WAS Hayes 2 2 Made
20051109LACWAS 00:16:35 WAS Arenas 1 2 Missed
20051109LACWAS 00:16:35 WAS Arenas 2 2 Made
20051109LACWAS 00:14:55 WAS Butler 1 2 Made
20051109LACWAS 00:14:55 WAS Butler 2 2 Made
20051109LACWAS 00:13:50 LAC Brand 1 2 Missed
20051109LACWAS 00:13:50 LAC Brand 2 2 Made
20051109LACWAS 00:13:12 LAC Brand 1 2 Made
20051109LACWAS 00:13:12 LAC Brand 2 2 Made
20051109LACWAS 00:12:56 WAS Butler 1 1 Made
20051109LACWAS 00:11:44 WAS Arenas 1 2 Made
20051109LACWAS 00:11:44 WAS Arenas 2 2 Made
20051109LACWAS 00:10:52 WAS Butler 1 2 Missed
20051109LACWAS 00:10:52 WAS Butler 2 2 Made
20051109LACWAS 00:08:43 LAC Wilcox 1 1 Made
20051109LACWAS 00:04:37 WAS Jamison 1 2 Missed
20051109LACWAS 00:04:37 WAS Jamison 2 2 Made
20051109LACWAS 00:04:08 WAS Butler 1 1 Made
20051109LACWAS 00:03:39 WAS Haywood 1 2 Missed
20051109LACWAS 00:03:39 WAS Haywood 2 2 Missed
20051109LACWAS 00:02:24 LAC Maggette 1 2 Made
20051109LACWAS 00:02:24 LAC Maggette 2 2 Missed
20051109LACWAS 00:00:23 LAC Maggette 1 2 Made
20051109LACWAS 00:00:23 LAC Maggette 2 2 Made
20051109LALMIN 00:44:44 LAL Brown 1 2 Made
20051109LALMIN 00:44:44 LAL Brown 2 2 Made
20051109LALMIN 00:35:34 MIN Griffin 1 1 Made
20051109LALMIN 00:27:04 MIN Szczerbiak T T Made
20051109LALMIN 00:25:55 MIN Hassell 1 2 Made
20051109LALMIN 00:25:55 MIN Hassell 2 2 Made
20051109LALMIN 00:25:42 LAL Odom 1 2 Missed
20051109LALMIN 00:25:42 LAL Odom 2 2 Made
20051109LALMIN 00:25:21 MIN Hassell 1 1 Made
20051109LALMIN 00:24:28 LAL Bryant 1 2 Made
20051109LALMIN 00:24:28 LAL Bryant 2 2 Made
20051109LALMIN 00:23:03 MIN Hassell 1 1 Made
20051109LALMIN 00:15:20 MIN Hudson 1 2 Made
20051109LALMIN 00:15:20 MIN Hudson 2 2 Made
20051109LALMIN 00:14:56 MIN Garnett 1 1 Missed
20051109LALMIN 00:13:34 MIN Hudson 1 2 Made
20051109LALMIN 00:13:34 MIN Hudson 2 2 Made
20051109LALMIN 00:09:49 MIN Garnett 1 2 Made
20051109LALMIN 00:09:49 MIN Garnett 2 2 Missed
20051109LALMIN 00:08:59 MIN Szczerbiak 1 2 Made
20051109LALMIN 00:08:59 MIN Szczerbiak 2 2 Made
20051109LALMIN 00:04:34 MIN Szczerbiak 1 2 Made
20051109LALMIN 00:04:34 MIN Szczerbiak 2 2 Made
20051109LALMIN 00:01:55 LAL Bryant 1 2 Missed
20051109LALMIN 00:01:55 LAL Bryant 2 2 Made
20051109LALMIN 00:01:28 LAL Bryant 1 2 Missed
20051109LALMIN 00:01:28 LAL Bryant 2 2 Made
20051109LALMIN 00:01:19 LAL Odom 1 2 Missed
20051109LALMIN 00:01:19 LAL Odom 2 2 Made
20051109LALMIN 00:00:42 LAL Brown 1 2 Missed
20051109LALMIN 00:00:42 LAL Brown 2 2 Missed
20051109LALMIN 00:00:11 MIN Carter 1 2 Made
20051109LALMIN 00:00:11 MIN Carter 2 2 Made
20051109MEMBOS 00:40:46 BOS Blount 1 1 Made
20051109MEMBOS 00:39:42 BOS West 1 2 Made
20051109MEMBOS 00:39:42 BOS West 2 2 Made
20051109MEMBOS 00:38:48 BOS Pierce 1 2 Made
20051109MEMBOS 00:38:48 BOS Pierce 2 2 Made
20051109MEMBOS 00:36:22 BOS Reed 1 2 Made
20051109MEMBOS 00:36:22 BOS Reed 2 2 Missed
20051109MEMBOS 00:36:05 MEM Jackson 1 2 Made
20051109MEMBOS 00:36:05 MEM Jackson 2 2 Missed
20051109MEMBOS 00:35:49 MEM D..Jones 1 2 Made
20051109MEMBOS 00:35:49 MEM D..Jones 2 2 Made
20051109MEMBOS 00:35:01 BOS Perkins 1 2 Made
20051109MEMBOS 00:35:01 BOS Perkins 2 2 Made
20051109MEMBOS 00:31:54 MEM Roberts 1 1 Missed
20051109MEMBOS 00:31:38 MEM Roberts 1 2 Missed
20051109MEMBOS 00:31:38 MEM Roberts 2 2 Missed
20051109MEMBOS 00:31:12 MEM Jackson 1 2 Made
20051109MEMBOS 00:31:12 MEM Jackson 2 2 Made
20051109MEMBOS 00:28:11 BOS Pierce 1 2 Missed
20051109MEMBOS 00:28:11 BOS Pierce 2 2 Made
20051109MEMBOS 00:27:40 MEM Stoudamire 1 2 Made
20051109MEMBOS 00:27:40 MEM Stoudamire 2 2 Made
20051109MEMBOS 00:27:33 BOS Davis 1 2 Missed
20051109MEMBOS 00:27:33 BOS Davis 2 2 Made
20051109MEMBOS 00:25:12 BOS Pierce 1 2 Made
20051109MEMBOS 00:25:12 BOS Pierce 2 2 Made
20051109MEMBOS 00:22:32 MEM Wright 1 2 Missed
20051109MEMBOS 00:22:32 MEM Wright 2 2 Missed
20051109MEMBOS 00:19:49 BOS Pierce 1 2 Made
20051109MEMBOS 00:19:49 BOS Pierce 2 2 Made
20051109MEMBOS 00:18:17 BOS Pierce 1 2 Missed
20051109MEMBOS 00:18:17 BOS Pierce 2 2 Made
20051109MEMBOS 00:14:54 BOS West 1 2 Made
20051109MEMBOS 00:14:54 BOS West 2 2 Missed
20051109MEMBOS 00:13:20 BOS Blount 1 1 Missed
20051109MEMBOS 00:12:14 MEM Roberts 1 2 Missed
20051109MEMBOS 00:12:14 MEM Roberts 2 2 Missed
20051109MEMBOS 00:10:35 BOS Davis 1 2 Made
20051109MEMBOS 00:10:35 BOS Davis 2 2 Made
20051109MEMBOS 00:08:25 MEM Roberts 1 2 Missed
20051109MEMBOS 00:08:25 MEM Roberts 2 2 Missed
20051109MEMBOS 00:05:01 MEM Wright 1 1 Made
20051109MEMBOS 00:04:46 MEM Stoudamire 1 1 Made
20051109MEMBOS 00:03:53 MEM Battier 1 2 Missed
20051109MEMBOS 00:03:53 MEM Battier 2 2 Made
20051109MEMBOS 00:03:42 BOS Davis 1 2 Made
20051109MEMBOS 00:03:42 BOS Davis 2 2 Made
20051109MEMBOS 00:03:22 MEM Gasol 1 1 Missed
20051109MEMBOS 00:02:32 MEM Wright 1 2 Missed
20051109MEMBOS 00:02:32 MEM Wright 2 2 Missed
20051109MEMBOS 00:01:08 MEM E..Jones 1 2 Made
20051109MEMBOS 00:01:08 MEM E..Jones 2 2 Made
20051109MIAIND 00:45:03 IND J..O'Neal 1 2 Made
20051109MIAIND 00:45:03 IND J..O'Neal 2 2 Made
20051109MIAIND 00:44:37 IND Tinsley 1 2 Missed
20051109MIAIND 00:44:37 IND Tinsley 2 2 Missed
20051109MIAIND 00:43:20 MIA Wade 1 2 Made
20051109MIAIND 00:43:20 MIA Wade 2 2 Made
20051109MIAIND 00:41:18 MIA Wade 1 1 Made
20051109MIAIND 00:40:15 IND Harrison 1 2 Missed
20051109MIAIND 00:40:15 IND Harrison 2 2 Made
20051109MIAIND 00:39:17 MIA Wade 1 1 Missed
20051109MIAIND 00:39:00 IND Jackson 1 2 Made
20051109MIAIND 00:39:00 IND Jackson 2 2 Made
20051109MIAIND 00:38:41 IND Jackson 1 2 Missed
20051109MIAIND 00:38:41 IND Jackson 2 2 Made
20051109MIAIND 00:37:59 MIA Wade 1 2 Made
20051109MIAIND 00:37:59 MIA Wade 2 2 Made
20051109MIAIND 00:37:06 MIA Simien 1 2 Made
20051109MIAIND 00:37:06 MIA Simien 2 2 Made
20051109MIAIND 00:36:06 MIA Simien 1 2 Made
20051109MIAIND 00:36:06 MIA Simien 2 2 Missed
20051109MIAIND 00:35:41 MIA Mourning 1 2 Made
20051109MIAIND 00:35:41 MIA Mourning 2 2 Missed
20051109MIAIND 00:32:19 IND Pollard 1 2 Made
20051109MIAIND 00:32:19 IND Pollard 2 2 Made
20051109MIAIND 00:31:41 MIA A..Walker 1 1 Missed
20051109MIAIND 00:31:03 IND Jasikevicius 1 3 Made
20051109MIAIND 00:31:03 IND Jasikevicius 2 3 Made
20051109MIAIND 00:31:03 IND Jasikevicius 3 3 Made
20051109MIAIND 00:29:05 MIA Wade T T Missed
20051109MIAIND 00:28:14 IND Artest 1 2 Missed
20051109MIAIND 00:28:14 IND Artest 2 2 Missed
20051109MIAIND 00:28:01 MIA Mourning 1 2 Made
20051109MIAIND 00:28:01 MIA Mourning 2 2 Missed
20051109MIAIND 00:26:32 MIA Haslem 1 2 Made
20051109MIAIND 00:26:32 MIA Haslem 2 2 Made
20051109MIAIND 00:23:18 MIA Haslem 1 2 Missed
20051109MIAIND 00:23:18 MIA Haslem 2 2 Made
20051109MIAIND 00:21:44 MIA Williams T T Made
20051109MIAIND 00:21:18 IND Artest 1 1 Missed
20051109MIAIND 00:19:47 IND Croshere T T Made
20051109MIAIND 00:19:23 IND Artest 1 2 Missed
20051109MIAIND 00:18:05 IND J..O'Neal 1 2 Made
20051109MIAIND 00:18:05 IND J..O'Neal 2 2 Made
20051109MIAIND 00:17:40 IND Artest 1 2 Made
20051109MIAIND 00:17:40 IND Artest 2 2 Missed
20051109MIAIND 00:14:37 IND J..O'Neal 1 2 Made
20051109MIAIND 00:14:37 IND J..O'Neal 2 2 Missed
20051109MIAIND 00:13:30 IND Artest 1 2 Made
20051109MIAIND 00:13:30 IND Artest 2 2 Made
20051109MIAIND 00:12:15 MIA A..Walker 1 2 Made
20051109MIAIND 00:12:15 MIA A..Walker 2 2 Missed
20051109MIAIND 00:11:47 IND Artest 1 2 Made
20051109MIAIND 00:11:47 IND Artest 2 2 Made
20051109MIAIND 00:08:40 MIA Payton 1 2 Made
20051109MIAIND 00:08:40 MIA Payton 2 2 Made
20051109MIAIND 00:07:54 MIA Wade 1 2 Made
20051109MIAIND 00:07:54 MIA Wade 2 2 Made
20051109MIAIND 00:07:43 IND J..O'Neal 1 2 Made
20051109MIAIND 00:07:43 IND J..O'Neal 2 2 Made
20051109MIAIND 00:05:16 MIA A..Walker 1 1 Missed
20051109MIAIND 00:02:00 IND Jones 1 2 Missed
20051109MIAIND 00:02:00 IND Jones 2 2 Made
20051109MIAIND 00:00:53 IND Artest 1 2 Made
20051109MIAIND 00:00:53 IND Artest 2 2 Made
20051109MIAIND 00:00:01 IND Jackson 1 2 Made
20051109MIAIND 00:00:01 IND Jackson 2 2 Made
20051109NYKPOR 00:46:08 NYK Marbury 1 2 Made
20051109NYKPOR 00:46:08 NYK Marbury 2 2 Made
20051109NYKPOR 00:45:40 NYK Curry 1 2 Missed
20051109NYKPOR 00:45:40 NYK Curry 2 2 Made
20051109NYKPOR 00:45:20 POR Przybilla 1 2 Missed
20051109NYKPOR 00:45:20 POR Przybilla 2 2 Missed
20051109NYKPOR 00:41:06 NYK Taylor 1 1 Made
20051109NYKPOR 00:40:04 NYK Crawford 1 2 Missed
20051109NYKPOR 00:40:04 NYK Crawford 2 2 Made
20051109NYKPOR 00:38:04 NYK Taylor 1 2 Made
20051109NYKPOR 00:38:04 NYK Taylor 2 2 Made
20051109NYKPOR 00:37:27 NYK Marbury 1 2 Made
20051109NYKPOR 00:37:27 NYK Marbury 2 2 Missed
20051109NYKPOR 00:37:11 POR Patterson 1 2 Made
20051109NYKPOR 00:37:11 POR Patterson 2 2 Made
20051109NYKPOR 00:35:25 POR Patterson 1 1 Missed
20051109NYKPOR 00:33:32 NYK Marbury 1 2 Made
20051109NYKPOR 00:33:32 NYK Marbury 2 2 Missed
20051109NYKPOR 00:33:07 NYK Rose 1 2 Made
20051109NYKPOR 00:33:07 NYK Rose 2 2 Made
20051109NYKPOR 00:32:51 POR Patterson 1 2 Made
20051109NYKPOR 00:32:51 POR Patterson 2 2 Made
20051109NYKPOR 00:31:11 NYK Robinson 1 2 Made
20051109NYKPOR 00:31:11 NYK Robinson 2 2 Missed
20051109NYKPOR 00:30:54 POR Randolph 1 1 Made
20051109NYKPOR 00:28:58 POR Miles 1 2 Missed
20051109NYKPOR 00:28:58 POR Miles 2 2 Missed
20051109NYKPOR 00:28:44 NYK Curry 1 2 Missed
20051109NYKPOR 00:28:44 NYK Curry 2 2 Missed
20051109NYKPOR 00:28:30 POR Miles 1 2 Missed
20051109NYKPOR 00:28:30 POR Miles 2 2 Made
20051109NYKPOR 00:27:20 POR Miles 1 2 Made
20051109NYKPOR 00:27:20 POR Miles 2 2 Missed
20051109NYKPOR 00:26:52 POR Randolph 1 2 Made
20051109NYKPOR 00:26:52 POR Randolph 2 2 Missed
20051109NYKPOR 00:21:37 POR Randolph T T Made
20051109NYKPOR 00:21:37 POR Randolph 1 1 Made
20051109NYKPOR 00:14:07 NYK Curry 1 2 Made
20051109NYKPOR 00:14:07 NYK Curry 2 2 Made
20051109NYKPOR 00:13:36 NYK Marbury 1 2 Made
20051109NYKPOR 00:13:36 NYK Marbury 2 2 Made
20051109NYKPOR 00:13:08 NYK Crawford 1 2 Missed
20051109NYKPOR 00:13:08 NYK Crawford 2 2 Made
20051109NYKPOR 00:11:24 NYK Curry 1 1 Made
20051109NYKPOR 00:09:58 POR Telfair 1 2 Made
20051109NYKPOR 00:09:58 POR Telfair 2 2 Missed
20051109NYKPOR 00:08:32 POR Randolph 1 1 Made
20051109NYKPOR 00:07:46 NYK Curry 1 2 Made
20051109NYKPOR 00:07:46 NYK Curry 2 2 Made
20051109NYKPOR 00:07:17 POR Patterson 1 2 Missed
20051109NYKPOR 00:07:17 POR Patterson 2 2 Made
20051109NYKPOR 00:06:15 NYK Crawford T T Made
20051109NYKPOR 00:04:46 POR Randolph 1 2 Made
20051109NYKPOR 00:04:46 POR Randolph 2 2 Made
20051109NYKPOR 00:03:54 NYK Ariza 1 2 Made
20051109NYKPOR 00:03:54 NYK Ariza 2 2 Made
20051109NYKPOR 00:02:56 POR Miles 1 2 Made
20051109NYKPOR 00:02:56 POR Miles 2 2 Missed
20051109NYKPOR 00:02:44 NYK Robinson 1 2 Made
20051109NYKPOR 00:02:44 NYK Robinson 2 2 Missed
20051109NYKPOR 00:02:26 POR Miles 1 2 Made
20051109NYKPOR 00:02:26 POR Miles 2 2 Made
20051109NYKPOR 00:01:51 NYK Frye 1 2 Made
20051109NYKPOR 00:01:51 NYK Frye 2 2 Made
20051109NYKPOR 00:01:39 POR Miles 1 2 Missed
20051109NYKPOR 00:01:39 POR Miles 2 2 Made
20051109ORLNOK 00:46:34 NOK Nachbar 1 2 Made
20051109ORLNOK 00:46:34 NOK Nachbar 2 2 Made
20051109ORLNOK 00:40:39 ORL Francis 1 2 Made
20051109ORLNOK 00:40:39 ORL Francis 2 2 Made
20051109ORLNOK 00:37:22 NOK Mason 1 2 Made
20051109ORLNOK 00:37:22 NOK Mason 2 2 Made
20051109ORLNOK 00:37:03 ORL Nelson T T Made
20051109ORLNOK 00:36:00 ORL Howard 1 2 Made
20051109ORLNOK 00:36:00 ORL Howard 2 2 Made
20051109ORLNOK 00:31:37 ORL Garrity 1 3 Made
20051109ORLNOK 00:31:37 ORL Garrity 2 3 Missed
20051109ORLNOK 00:31:37 ORL Garrity 3 3 Made
20051109ORLNOK 00:30:58 NOK Claxton 1 2 Made
20051109ORLNOK 00:30:58 NOK Claxton 2 2 Made
20051109ORLNOK 00:29:53 ORL Turkoglu 1 2 Made
20051109ORLNOK 00:29:53 ORL Turkoglu 2 2 Made
20051109ORLNOK 00:26:27 NOK Paul 1 2 Made
20051109ORLNOK 00:26:27 NOK Paul 2 2 Made
20051109ORLNOK 00:25:33 ORL Stevenson 1 2 Made
20051109ORLNOK 00:25:33 ORL Stevenson 2 2 Made
20051109ORLNOK 00:23:18 NOK J..Smith 1 2 Made
20051109ORLNOK 00:23:18 NOK J..Smith 2 2 Made
20051109ORLNOK 00:22:12 ORL Turkoglu 1 2 Made
20051109ORLNOK 00:22:12 ORL Turkoglu 2 2 Made
20051109ORLNOK 00:21:02 ORL Francis 1 2 Made
20051109ORLNOK 00:21:02 ORL Francis 2 2 Made
20051109ORLNOK 00:20:06 NOK J..Smith 1 2 Made
20051109ORLNOK 00:20:06 NOK J..Smith 2 2 Made
20051109ORLNOK 00:19:51 ORL Stevenson 1 2 Made
20051109ORLNOK 00:19:51 ORL Stevenson 2 2 Missed
20051109ORLNOK 00:18:50 ORL Howard 1 2 Made
20051109ORLNOK 00:18:50 ORL Howard 2 2 Missed
20051109ORLNOK 00:17:20 ORL Francis 1 2 Made
20051109ORLNOK 00:17:20 ORL Francis 2 2 Missed
20051109ORLNOK 00:14:28 ORL Howard 1 2 Missed
20051109ORLNOK 00:14:28 ORL Howard 2 2 Made
20051109ORLNOK 00:13:46 ORL Francis 1 1 Made
20051109ORLNOK 00:13:28 NOK Claxton 1 2 Missed
20051109ORLNOK 00:13:28 NOK Claxton 2 2 Made
20051109ORLNOK 00:12:04 NOK Claxton 1 1 Missed
20051109ORLNOK 00:08:26 ORL Cato 1 2 Made
20051109ORLNOK 00:08:26 ORL Cato 2 2 Made
20051109ORLNOK 00:04:54 ORL Howard 1 2 Made
20051109ORLNOK 00:04:54 ORL Howard 2 2 Made
20051109ORLNOK 00:01:44 NOK Brown 1 1 Made
20051109ORLNOK 00:01:23 NOK Claxton 1 2 Missed
20051109ORLNOK 00:01:23 NOK Claxton 2 2 Made
20051109ORLNOK 00:00:08 ORL Stevenson 1 2 Made
20051109ORLNOK 00:00:08 ORL Stevenson 2 2 Made
20051109ORLNOK 00:00:03 ORL Francis 1 2 Made
20051109ORLNOK 00:00:03 ORL Francis 2 2 Made
20051109SACDEN 00:41:52 DEN Camby 1 2 Missed
20051109SACDEN 00:41:52 DEN Camby 2 2 Missed
20051109SACDEN 00:40:29 SAC Stojakovic 1 2 Made
20051109SACDEN 00:40:29 SAC Stojakovic 2 2 Made
20051109SACDEN 00:39:53 DEN Anthony 1 2 Made
20051109SACDEN 00:39:53 DEN Anthony 2 2 Made
20051109SACDEN 00:38:03 DEN Najera 1 2 Made
20051109SACDEN 00:38:03 DEN Najera 2 2 Made
20051109SACDEN 00:37:53 SAC K..Martin 1 2 Made
20051109SACDEN 00:37:53 SAC K..Martin 2 2 Made
20051109SACDEN 00:36:53 DEN A..Miller 1 1 Made
20051109SACDEN 00:36:42 SAC Hart 1 2 Made
20051109SACDEN 00:36:42 SAC Hart 2 2 Missed
20051109SACDEN 00:34:47 DEN Najera 1 2 Made
20051109SACDEN 00:34:47 DEN Najera 2 2 Made
20051109SACDEN 00:33:10 DEN Najera 1 1 Made
20051109SACDEN 00:26:37 DEN Camby 1 2 Made
20051109SACDEN 00:26:37 DEN Camby 2 2 Made
20051109SACDEN 00:26:17 DEN Anthony 1 1 Made
20051109SACDEN 00:25:56 SAC B..Miller 1 1 Made
20051109SACDEN 00:24:44 SAC B..Miller 1 2 Missed
20051109SACDEN 00:24:44 SAC B..Miller 2 2 Made
20051109SACDEN 00:22:56 DEN Anthony 1 2 Missed
20051109SACDEN 00:22:56 DEN Anthony 2 2 Made
20051109SACDEN 00:22:37 SAC Abdur-Rahim 1 2 Made
20051109SACDEN 00:22:37 SAC Abdur-Rahim 2 2 Made
20051109SACDEN 00:20:30 DEN Lenard 1 2 Missed
20051109SACDEN 00:20:30 DEN Lenard 2 2 Made
20051109SACDEN 00:18:44 SAC B..Miller 1 2 Made
20051109SACDEN 00:18:44 SAC B..Miller 2 2 Made
20051109SACDEN 00:17:54 DEN A..Miller 1 2 Made
20051109SACDEN 00:17:54 DEN A..Miller 2 2 Made
20051109SACDEN 00:15:43 DEN Lenard 1 2 Made
20051109SACDEN 00:15:43 DEN Lenard 2 2 Missed
20051109SACDEN 00:15:30 SAC B..Miller 1 2 Made
20051109SACDEN 00:15:30 SAC B..Miller 2 2 Made
20051109SACDEN 00:12:58 SAC B..Miller 1 2 Made
20051109SACDEN 00:12:58 SAC B..Miller 2 2 Made
20051109SACDEN 00:11:25 SAC Abdur-Rahim 1 2 Missed
20051109SACDEN 00:11:25 SAC Abdur-Rahim 2 2 Missed
20051109SACDEN 00:11:10 DEN K..Martin 1 2 Missed
20051109SACDEN 00:11:10 DEN K..Martin 2 2 Made
20051109SACDEN 00:10:51 SAC Skinner 1 2 Made
20051109SACDEN 00:10:51 SAC Skinner 2 2 Missed
20051109SACDEN 00:10:50 SAC Abdur-Rahim 1 2 Missed
20051109SACDEN 00:10:50 SAC Abdur-Rahim 2 2 Made
20051109SACDEN 00:07:12 DEN Anthony 1 2 Made
20051109SACDEN 00:07:12 DEN Anthony 2 2 Made
20051109SACDEN 00:06:27 SAC Stojakovic 1 2 Made
20051109SACDEN 00:06:27 SAC Stojakovic 2 2 Made
20051109SACDEN 00:05:12 SAC Wells 1 2 Made
20051109SACDEN 00:05:12 SAC Wells 2 2 Missed
20051109SACDEN 00:03:29 DEN Camby 1 2 Made
20051109SACDEN 00:03:29 DEN Camby 2 2 Made
20051109SACDEN 00:01:47 SAC Sampson 1 2 Missed
20051109SACDEN 00:01:47 SAC Sampson 2 2 Missed
20051109SASCHA 00:43:12 SAN Parker 1 1 Made
20051109SASCHA 00:43:03 CHA Okafor 1 2 Missed
20051109SASCHA 00:43:03 CHA Okafor 2 2 Made
20051109SASCHA 00:33:26 CHA Okafor 1 2 Made
20051109SASCHA 00:33:26 CHA Okafor 2 2 Made
20051109SASCHA 00:30:50 CHA Felton 1 2 Made
20051109SASCHA 00:30:50 CHA Felton 2 2 Made
20051109SASCHA 00:30:39 SAN Duncan 1 2 Made
20051109SASCHA 00:30:39 SAN Duncan 2 2 Made
20051109SASCHA 00:28:49 SAN Duncan 1 2 Made
20051109SASCHA 00:28:49 SAN Duncan 2 2 Made
20051109SASCHA 00:28:31 SAN Bowen 1 2 Made
20051109SASCHA 00:28:31 SAN Bowen 2 2 Made
20051109SASCHA 00:26:55 CHA Felton 1 1 Missed
20051109SASCHA 00:25:47 CHA Okafor 1 2 Missed
20051109SASCHA 00:25:47 CHA Okafor 2 2 Missed
20051109SASCHA 00:25:31 CHA Brezec T T Made
20051109SASCHA 00:22:38 CHA Wallace 1 2 Missed
20051109SASCHA 00:22:38 CHA Wallace 2 2 Made
20051109SASCHA 00:22:23 SAN Duncan 1 1 Made
20051109SASCHA 00:19:34 SAN Duncan 1 2 Made
20051109SASCHA 00:19:34 SAN Duncan 2 2 Made
20051109SASCHA 00:16:28 CHA Wallace 1 1 Made
20051109SASCHA 00:14:03 SAN Parker 1 2 Missed
20051109SASCHA 00:14:03 SAN Parker 2 2 Missed
20051109SASCHA 00:13:42 SAN Exel 1 2 Made
20051109SASCHA 00:13:42 SAN Exel 2 2 Made
20051109SASCHA 00:13:15 SAN Exel T T Made
20051109SASCHA 00:13:10 CHA Ely 1 2 Made
20051109SASCHA 00:13:10 CHA Ely 2 2 Made
20051109SASCHA 00:11:07 CHA May 1 2 Missed
20051109SASCHA 00:11:07 CHA May 2 2 Missed
20051109SASCHA 00:02:23 SAN Duncan 1 1 Missed
20051109SASCHA 00:02:14 CHA Wallace 1 2 Missed
20051109SASCHA 00:02:14 CHA Wallace 2 2 Made
20051109SASCHA 00:00:25 SAN Ginobili 1 2 Missed
20051109SASCHA 00:00:25 SAN Ginobili 2 2 Made
20051109SASCHA 00:00:17 SAN Ginobili 1 2 Made
20051109SASCHA 00:00:17 SAN Ginobili 2 2 Made
20051109SEACLE 00:46:53 CLE James 1 1 Made
20051109SEACLE 00:42:10 SEA Evans 1 2 Missed
20051109SEACLE 00:42:10 SEA Evans 2 2 Made
20051109SEACLE 00:39:04 CLE James 1 2 Made
20051109SEACLE 00:39:04 CLE James 2 2 Made
20051109SEACLE 00:37:59 CLE Gooden 1 2 Made
20051109SEACLE 00:37:59 CLE Gooden 2 2 Made
20051109SEACLE 00:37:06 CLE Gooden 1 2 Made
20051109SEACLE 00:37:06 CLE Gooden 2 2 Made
20051109SEACLE 00:36:04 CLE James 1 2 Made
20051109SEACLE 00:36:04 CLE James 2 2 Made
20051109SEACLE 00:35:22 SEA Murray 1 2 Made
20051109SEACLE 00:35:22 SEA Murray 2 2 Missed
20051109SEACLE 00:34:40 SEA Fortson 1 1 Made
20051109SEACLE 00:31:18 CLE Marshall 1 2 Made
20051109SEACLE 00:31:18 CLE Marshall 2 2 Made
20051109SEACLE 00:29:19 CLE James 1 2 Made
20051109SEACLE 00:29:19 CLE James 2 2 Made
20051109SEACLE 00:29:04 SEA Fortson 1 2 Missed
20051109SEACLE 00:29:04 SEA Fortson 2 2 Missed
20051109SEACLE 00:28:07 CLE James 1 2 Made
20051109SEACLE 00:28:07 CLE James 2 2 Made
20051109SEACLE 00:27:14 CLE Gooden 1 2 Made
20051109SEACLE 00:27:14 CLE Gooden 2 2 Made
20051109SEACLE 00:26:57 SEA Allen 1 2 Missed
20051109SEACLE 00:26:57 SEA Allen 2 2 Made
20051109SEACLE 00:25:42 CLE Henderson 1 2 Made
20051109SEACLE 00:25:42 CLE Henderson 2 2 Made
20051109SEACLE 00:24:50 SEA Allen 1 2 Missed
20051109SEACLE 00:24:50 SEA Allen 2 2 Made
20051109SEACLE 00:16:40 CLE Gooden 1 1 Made
20051109SEACLE 00:15:08 CLE Marshall 1 2 Made
20051109SEACLE 00:15:08 CLE Marshall 2 2 Made
20051109SEACLE 00:14:46 CLE Hughes 1 2 Made
20051109SEACLE 00:14:46 CLE Hughes 2 2 Made
20051109SEACLE 00:13:42 CLE James 1 2 Made
20051109SEACLE 00:13:42 CLE James 2 2 Made
20051109SEACLE 00:12:47 CLE Marshall 1 2 Made
20051109SEACLE 00:12:47 CLE Marshall 2 2 Made
20051109SEACLE 00:11:04 SEA Wilkins 1 2 Made
20051109SEACLE 00:11:04 SEA Wilkins 2 2 Made
20051109SEACLE 00:08:16 CLE Henderson 1 2 Missed
20051109SEACLE 00:08:16 CLE Henderson 2 2 Made
20051109SEACLE 00:07:02 CLE Pavlovic 1 1 Made
20051109SEACLE 00:03:17 CLE Pavlovic 1 2 Missed
20051109SEACLE 00:03:17 CLE Pavlovic 2 2 Made
20051109UTANJN 00:44:44 NJN Kidd T T Made
20051109UTANJN 00:42:14 NJN Jefferson 1 2 Made
20051109UTANJN 00:42:14 NJN Jefferson 2 2 Made
20051109UTANJN 00:41:51 UTH Humphries 1 1 Made
20051109UTANJN 00:39:29 NJN Krstic 1 2 Made
20051109UTANJN 00:39:29 NJN Krstic 2 2 Missed
20051109UTANJN 00:38:39 NJN Jefferson 1 2 Made
20051109UTANJN 00:38:39 NJN Jefferson 2 2 Made
20051109UTANJN 00:37:30 NJN Krstic 1 2 Made
20051109UTANJN 00:37:30 NJN Krstic 2 2 Missed
20051109UTANJN 00:35:25 UTH Harpring 1 2 Missed
20051109UTANJN 00:35:25 UTH Harpring 2 2 Made
20051109UTANJN 00:33:41 NJN Jackson 1 1 Made
20051109UTANJN 00:31:36 UTH Kirilenko 1 1 Made
20051109UTANJN 00:31:18 UTH Williams 1 2 Made
20051109UTANJN 00:31:18 UTH Williams 2 2 Missed
20051109UTANJN 00:28:58 UTH Harpring 1 2 Made
20051109UTANJN 00:28:58 UTH Harpring 2 2 Made
20051109UTANJN 00:28:45 NJN Carter 1 2 Made
20051109UTANJN 00:28:45 NJN Carter 2 2 Made
20051109UTANJN 00:28:13 UTH Kirilenko 1 2 Made
20051109UTANJN 00:28:13 UTH Kirilenko 2 2 Made
20051109UTANJN 00:20:32 NJN Jefferson 1 2 Missed
20051109UTANJN 00:20:32 NJN Jefferson 2 2 Made
20051109UTANJN 00:19:10 NJN Jefferson 1 2 Made
20051109UTANJN 00:19:10 NJN Jefferson 2 2 Missed
20051109UTANJN 00:18:45 UTH Kirilenko 1 2 Made
20051109UTANJN 00:18:45 UTH Kirilenko 2 2 Made
20051109UTANJN 00:18:04 NJN Krstic 1 2 Made
20051109UTANJN 00:18:04 NJN Krstic 2 2 Made
20051109UTANJN 00:14:22 NJN Carter 1 2 Made
20051109UTANJN 00:14:22 NJN Carter 2 2 Made
20051109UTANJN 00:12:54 NJN Jefferson 1 2 Made
20051109UTANJN 00:12:54 NJN Jefferson 2 2 Made
20051109UTANJN 00:12:13 NJN Planinic 1 2 Missed
20051109UTANJN 00:12:13 NJN Planinic 2 2 Made
20051109UTANJN 00:12:00 UTH McLeod 1 2 Made
20051109UTANJN 00:12:00 UTH McLeod 2 2 Made
20051109UTANJN 00:10:47 UTH Palacio 1 2 Made
20051109UTANJN 00:10:47 UTH Palacio 2 2 Made
20051109UTANJN 00:08:43 UTH J..Collins 1 2 Made
20051109UTANJN 00:08:43 UTH J..Collins 2 2 Missed
20051109UTANJN 00:06:20 NJN J..Collins 1 2 Missed
20051109UTANJN 00:06:20 NJN J..Collins 2 2 Made
20051109UTANJN 00:00:24 NJN Jefferson 1 2 Missed
20051109UTANJN 00:00:24 NJN Jefferson 2 2 Made
20051109UTANJN 00:00:18 NJN Planinic 1 2 Missed
20051109UTANJN 00:00:18 NJN Planinic 2 2 Missed
20051109UTANJN 00:00:07 NJN Murray 1 2 Missed
20051109UTANJN 00:00:07 NJN Murray 2 2 Missed
20051110DETPHX 00:42:41 PHX Nash 1 2 Made
20051110DETPHX 00:42:41 PHX Nash 2 2 Made
20051110DETPHX 00:40:06 DET Billups 1 2 Made
20051110DETPHX 00:40:06 DET Billups 2 2 Made
20051110DETPHX 00:39:23 DET B..Wallace 1 1 Made
20051110DETPHX 00:39:00 DET Billups 1 1 Made
20051110DETPHX 00:34:47 PHX Barbosa 1 2 Missed
20051110DETPHX 00:34:47 PHX Barbosa 2 2 Made
20051110DETPHX 00:31:34 DET Hamilton T T Missed
20051110DETPHX 00:28:37 DET Billups 1 2 Missed
20051110DETPHX 00:28:37 DET Billups 2 2 Made
20051110DETPHX 00:25:37 PHX Nash T T Made
20051110DETPHX 00:25:00 DET R..Wallace 1 2 Made
20051110DETPHX 00:25:00 DET R..Wallace 2 2 Made
20051110DETPHX 00:24:42 DET B..Wallace 1 2 Missed
20051110DETPHX 00:24:42 DET B..Wallace 2 2 Missed
20051110DETPHX 00:24:09 DET Billups 1 2 Made
20051110DETPHX 00:24:09 DET Billups 2 2 Made
20051110DETPHX 00:20:52 PHX Nash 1 1 Made
20051110DETPHX 00:19:29 DET Prince 1 2 Made
20051110DETPHX 00:19:29 DET Prince 2 2 Made
20051110DETPHX 00:18:56 DET Prince 1 2 Made
20051110DETPHX 00:18:56 DET Prince 2 2 Made
20051110DETPHX 00:16:16 PHX Nash T T Made
20051110DETPHX 00:15:39 PHX Jones 1 2 Made
20051110DETPHX 00:15:39 PHX Jones 2 2 Missed
20051110DETPHX 00:14:38 PHX Grant 1 2 Made
20051110DETPHX 00:14:38 PHX Grant 2 2 Made
20051110DETPHX 00:13:37 PHX Barbosa 1 2 Made
20051110DETPHX 00:13:37 PHX Barbosa 2 2 Made
20051110DETPHX 00:12:24 DET Prince 1 2 Missed
20051110DETPHX 00:12:24 DET Prince 2 2 Made
20051110DETPHX 00:10:03 DET Arroyo 1 2 Missed
20051110DETPHX 00:10:03 DET Arroyo 2 2 Made
20051110DETPHX 00:09:52 PHX Diaw 1 1 Made
20051110DETPHX 00:09:15 PHX Jones 1 1 Made
20051110DETPHX 00:08:58 DET Hamilton T T Made
20051110DETPHX 00:08:10 DET Hamilton T T Missed
20051110DETPHX 00:07:45 PHX Barbosa 1 1 Made
20051110DETPHX 00:04:04 DET B..Wallace 1 2 Made
20051110DETPHX 00:04:04 DET B..Wallace 2 2 Made
20051110HOUMIA 00:43:51 MIA Mourning 1 2 Made
20051110HOUMIA 00:43:51 MIA Mourning 2 2 Missed
20051110HOUMIA 00:37:44 MIA Haslem 1 2 Missed
20051110HOUMIA 00:37:44 MIA Haslem 2 2 Made
20051110HOUMIA 00:37:23 HOU Mutombo 1 2 Made
20051110HOUMIA 00:37:23 HOU Mutombo 2 2 Missed
20051110HOUMIA 00:37:09 MIA Payton 1 2 Made
20051110HOUMIA 00:37:09 MIA Payton 2 2 Made
20051110HOUMIA 00:36:48 HOU D..Anderson 1 1 Missed
20051110HOUMIA 00:36:33 MIA Wade 1 2 Made
20051110HOUMIA 00:36:33 MIA Wade 2 2 Missed
20051110HOUMIA 00:36:09 HOU Wesley 1 2 Missed
20051110HOUMIA 00:36:09 HOU Wesley 2 2 Made
20051110HOUMIA 00:33:36 HOU Swift 1 1 Missed
20051110HOUMIA 00:33:01 HOU Ming 1 1 Missed
20051110HOUMIA 00:31:13 HOU Ming 1 2 Made
20051110HOUMIA 00:31:13 HOU Ming 2 2 Made
20051110HOUMIA 00:29:30 HOU Ming 1 2 Made
20051110HOUMIA 00:29:30 HOU Ming 2 2 Missed
20051110HOUMIA 00:29:14 MIA Wade 1 2 Made
20051110HOUMIA 00:29:14 MIA Wade 2 2 Made
20051110HOUMIA 00:27:56 HOU Ming 1 2 Missed
20051110HOUMIA 00:27:56 HOU Ming 2 2 Made
20051110HOUMIA 00:20:28 MIA Williams T T Missed
20051110HOUMIA 00:18:35 MIA Haslem 1 1 Missed
20051110HOUMIA 00:16:36 HOU Howard 1 2 Missed
20051110HOUMIA 00:16:36 HOU Howard 2 2 Made
20051110HOUMIA 00:14:46 HOU D..Anderson T T Made
20051110HOUMIA 00:14:03 MIA Walker 1 2 Missed
20051110HOUMIA 00:14:03 MIA Walker 2 2 Missed
20051110HOUMIA 00:12:24 HOU D..Anderson 1 1 Made
20051110HOUMIA 00:11:01 HOU Swift 1 2 Made
20051110HOUMIA 00:11:01 HOU Swift 2 2 Made
20051110HOUMIA 00:07:15 HOU Head 1 2 Missed
20051110HOUMIA 00:07:15 HOU Head 2 2 Made
20051110HOUMIA 00:07:05 MIA Williams 1 1 Made
20051110HOUMIA 00:00:22 HOU D..Anderson 1 2 Made
20051110HOUMIA 00:00:22 HOU D..Anderson 2 2 Made
20051110HOUMIA 00:00:15 MIA Wade 1 2 Made
20051110HOUMIA 00:00:15 MIA Wade 2 2 Made
20051110HOUMIA 00:00:04 MIA Payton 1 2 Made
20051110HOUMIA 00:00:04 MIA Payton 2 2 Made
20051110HOUMIA 00:00:01 HOU D..Anderson 1 3 Missed
20051110HOUMIA 00:00:01 HOU D..Anderson 2 3 Made
20051110HOUMIA 00:00:01 HOU D..Anderson 3 3 Made
20051110HOUMIA 00:00:01 MIA Payton 1 2 Missed
20051110HOUMIA 00:00:01 MIA Payton 2 2 Made
20051110LACATL 00:44:39 LAC Ross 1 2 Missed
20051110LACATL 00:44:39 LAC Ross 2 2 Made
20051110LACATL 00:44:18 LAC Cassell 1 2 Made
20051110LACATL 00:44:18 LAC Cassell 2 2 Made
20051110LACATL 00:43:31 LAC Brand 1 2 Made
20051110LACATL 00:43:31 LAC Brand 2 2 Made
20051110LACATL 00:42:33 ATL Johnson 1 2 Missed
20051110LACATL 00:42:33 ATL Johnson 2 2 Made
20051110LACATL 00:40:54 LAC Kaman 1 1 Made
20051110LACATL 00:40:19 ATL Pachulia 1 2 Made
20051110LACATL 00:40:19 ATL Pachulia 2 2 Made
20051110LACATL 00:37:49 LAC Mobley T T Missed
20051110LACATL 00:35:34 LAC Maggette 1 2 Made
20051110LACATL 00:35:34 LAC Maggette 2 2 Made
20051110LACATL 00:32:32 LAC Rebraca 1 2 Made
20051110LACATL 00:32:32 LAC Rebraca 2 2 Made
20051110LACATL 00:28:30 LAC Wilcox 1 2 Made
20051110LACATL 00:28:30 LAC Wilcox 2 2 Missed
20051110LACATL 00:27:44 LAC Wilcox 1 2 Missed
20051110LACATL 00:27:44 LAC Wilcox 2 2 Made
20051110LACATL 00:26:59 LAC Brand 1 2 Missed
20051110LACATL 00:26:59 LAC Brand 2 2 Missed
20051110LACATL 00:26:38 LAC Maggette 1 2 Made
20051110LACATL 00:26:38 LAC Maggette 2 2 Made
20051110LACATL 00:24:53 LAC Cassell 1 2 Missed
20051110LACATL 00:24:53 LAC Cassell 2 2 Made
20051110LACATL 00:24:41 ATL Stoudamire 1 2 Made
20051110LACATL 00:24:41 ATL Stoudamire 2 2 Made
20051110LACATL 00:23:10 ATL Pachulia 1 2 Made
20051110LACATL 00:23:10 ATL Pachulia 2 2 Made
20051110LACATL 00:22:36 ATL Childress 1 2 Missed
20051110LACATL 00:22:36 ATL Childress 2 2 Missed
20051110LACATL 00:21:16 LAC Brand 1 2 Made
20051110LACATL 00:21:16 LAC Brand 2 2 Made
20051110LACATL 00:18:31 ATL Johnson 1 2 Made
20051110LACATL 00:18:31 ATL Johnson 2 2 Made
20051110LACATL 00:17:21 ATL Williams 1 1 Made
20051110LACATL 00:15:31 ATL Pachulia 1 2 Missed
20051110LACATL 00:15:31 ATL Pachulia 2 2 Made
20051110LACATL 00:13:24 LAC Ross 1 2 Made
20051110LACATL 00:13:24 LAC Ross 2 2 Made
20051110LACATL 00:10:53 LAC Maggette 1 1 Made
20051110LACATL 00:10:37 ATL Johnson 1 1 Made
20051110LACATL 00:08:28 ATL Williams 1 1 Made
20051110LACATL 00:05:36 LAC Kaman 1 2 Made
20051110LACATL 00:05:36 LAC Kaman 2 2 Made
20051110LACATL 00:04:19 ATL Pachulia 1 2 Missed
20051110LACATL 00:04:19 ATL Pachulia 2 2 Made
20051110LACATL 00:04:03 ATL Pachulia 1 2 Missed
20051110LACATL 00:04:03 ATL Pachulia 2 2 Missed
20051110LACATL 00:03:29 LAC Cassell 1 2 Made
20051110LACATL 00:03:29 LAC Cassell 2 2 Made
20051110LACATL 00:03:20 ATL Harrington 1 2 Made
20051110LACATL 00:03:20 ATL Harrington 2 2 Made
20051110LACATL 00:01:59 ATL Stoudamire 1 2 Made
20051110LACATL 00:01:59 ATL Stoudamire 2 2 Made
20051110LACATL 00:01:06 ATL Pachulia 1 2 Made
20051110LACATL 00:01:06 ATL Pachulia 2 2 Made
20051110LACATL 00:00:52 LAC Cassell 1 2 Made
20051110LACATL 00:00:52 LAC Cassell 2 2 Made
20051110LACATL 00:00:26 LAC Brand 1 2 Made
20051110LACATL 00:00:26 LAC Brand 2 2 Missed
20051111DALCHA 00:46:58 CHA Brezec 1 2 Missed
20051111DALCHA 00:46:58 CHA Brezec 2 2 Made
20051111DALCHA 00:45:58 CHA Okafor 1 2 Missed
20051111DALCHA 00:45:58 CHA Okafor 2 2 Missed
20051111DALCHA 00:44:59 DAL Christie 1 2 Made
20051111DALCHA 00:44:59 DAL Christie 2 2 Made
20051111DALCHA 00:44:23 CHA Knight 1 2 Missed
20051111DALCHA 00:44:23 CHA Knight 2 2 Made
20051111DALCHA 00:43:00 CHA Okafor 1 2 Made
20051111DALCHA 00:43:00 CHA Okafor 2 2 Made
20051111DALCHA 00:37:09 CHA Ely 1 2 Made
20051111DALCHA 00:37:09 CHA Ely 2 2 Made
20051111DALCHA 00:36:20 CHA May 1 2 Missed
20051111DALCHA 00:36:20 CHA May 2 2 Made
20051111DALCHA 00:34:47 DAL Horn 1 2 Missed
20051111DALCHA 00:34:47 DAL Horn 2 2 Made
20051111DALCHA 00:33:15 CHA Ely 1 2 Made
20051111DALCHA 00:33:15 CHA Ely 2 2 Made
20051111DALCHA 00:27:41 CHA Okafor 1 2 Missed
20051111DALCHA 00:27:41 CHA Okafor 2 2 Missed
20051111DALCHA 00:26:56 DAL Howard 1 2 Made
20051111DALCHA 00:26:56 DAL Howard 2 2 Made
20051111DALCHA 00:26:16 CHA Voskuhl T T Made
20051111DALCHA 00:25:26 CHA Bogans 1 2 Made
20051111DALCHA 00:25:26 CHA Bogans 2 2 Made
20051111DALCHA 00:24:32 DAL Horn 1 2 Missed
20051111DALCHA 00:24:32 DAL Horn 2 2 Made
20051111DALCHA 00:24:18 CHA Ely 1 2 Missed
20051111DALCHA 00:24:18 CHA Ely 2 2 Made
20051111DALCHA 00:22:58 CHA Bogans 1 2 Made
20051111DALCHA 00:22:58 CHA Bogans 2 2 Made
20051111DALCHA 00:22:19 DAL Nowitzki 1 1 Made
20051111DALCHA 00:21:34 DAL Nowitzki 1 2 Made
20051111DALCHA 00:21:34 DAL Nowitzki 2 2 Made
20051111DALCHA 00:19:07 CHA Bogans 1 2 Made
20051111DALCHA 00:19:07 CHA Bogans 2 2 Missed
20051111DALCHA 00:18:39 CHA Okafor 1 1 Made
20051111DALCHA 00:18:24 DAL D..Harris 1 2 Made
20051111DALCHA 00:18:24 DAL D..Harris 2 2 Made
20051111DALCHA 00:17:55 DAL Howard 1 2 Made
20051111DALCHA 00:17:55 DAL Howard 2 2 Made
20051111DALCHA 00:17:19 CHA Knight 1 2 Made
20051111DALCHA 00:17:19 CHA Knight 2 2 Made
20051111DALCHA 00:16:58 DAL Horn 1 2 Made
20051111DALCHA 00:16:58 DAL Horn 2 2 Made
20051111DALCHA 00:16:49 CHA Rush 1 2 Missed
20051111DALCHA 00:16:49 CHA Rush 2 2 Missed
20051111DALCHA 00:15:46 CHA Carroll 1 2 Made
20051111DALCHA 00:15:46 CHA Carroll 2 2 Missed
20051111DALCHA 00:15:10 DAL D..Harris 1 2 Made
20051111DALCHA 00:15:10 DAL D..Harris 2 2 Missed
20051111DALCHA 00:14:50 DAL D..Harris 1 1 Made
20051111DALCHA 00:14:40 CHA Carroll 1 2 Made
20051111DALCHA 00:14:40 CHA Carroll 2 2 Made
20051111DALCHA 00:14:25 DAL Diop 1 2 Made
20051111DALCHA 00:14:25 DAL Diop 2 2 Made
20051111DALCHA 00:13:29 DAL D..Harris 1 2 Made
20051111DALCHA 00:13:29 DAL D..Harris 2 2 Made
20051111DALCHA 00:12:02 DAL Horn 1 2 Made
20051111DALCHA 00:12:02 DAL Horn 2 2 Made
20051111DALCHA 00:09:51 DAL D..Harris 1 2 Missed
20051111DALCHA 00:09:51 DAL D..Harris 2 2 Made
20051111DALCHA 00:08:57 CHA May 1 2 Made
20051111DALCHA 00:08:57 CHA May 2 2 Made
20051111DALCHA 00:05:43 DAL Nowitzki 1 2 Missed
20051111DALCHA 00:05:43 DAL Nowitzki 2 2 Made
20051111DALCHA 00:05:36 CHA Knight 1 2 Made
20051111DALCHA 00:05:36 CHA Knight 2 2 Made
20051111DALCHA 00:05:06 CHA Ely 1 2 Made
20051111DALCHA 00:05:06 CHA Ely 2 2 Made
20051111DALCHA 00:04:25 CHA Ely 1 2 Made
20051111DALCHA 00:04:25 CHA Ely 2 2 Missed
20051111DALCHA 00:03:51 CHA Bogans 1 2 Made
20051111DALCHA 00:03:51 CHA Bogans 2 2 Made
20051111DALCHA 00:03:20 CHA Rush 1 2 Made
20051111DALCHA 00:03:20 CHA Rush 2 2 Made
20051111DALCHA 00:01:45 CHA Carroll 1 2 Made
20051111DALCHA 00:01:45 CHA Carroll 2 2 Made
20051111DALCHA 00:01:11 CHA May 1 2 Made
20051111DALCHA 00:01:11 CHA May 2 2 Missed
20051111DALCHA 00:00:44 CHA May 1 2 Made
20051111DALCHA 00:00:44 CHA May 2 2 Made
20051111DENSAC 00:44:59 SAC Bibby 1 2 Missed
20051111DENSAC 00:44:59 SAC Bibby 2 2 Made
20051111DENSAC 00:42:28 DEN Anthony 1 2 Made
20051111DENSAC 00:41:56 SAC Abdur-Rahim 1 2 Made
20051111DENSAC 00:41:56 SAC Abdur-Rahim 2 2 Missed
20051111DENSAC 00:40:17 SAC Wells 1 2 Made
20051111DENSAC 00:40:17 SAC Wells 2 2 Made
20051111DENSAC 00:39:01 SAC Stojakovic 1 2 Made
20051111DENSAC 00:39:01 SAC Stojakovic 2 2 Made
20051111DENSAC 00:37:25 SAC Stojakovic 1 2 Made
20051111DENSAC 00:37:25 SAC Stojakovic 2 2 Made
20051111DENSAC 00:36:52 SAC Stojakovic T T Made
20051111DENSAC 00:35:11 SAC Thomas 1 1 Made
20051111DENSAC 00:34:01 SAC Thomas 1 1 Made
20051111DENSAC 00:32:20 SAC Wells 1 1 Made
20051111DENSAC 00:32:05 DEN K..Martin 1 2 Made
20051111DENSAC 00:32:05 DEN K..Martin 2 2 Made
20051111DENSAC 00:31:08 DEN Anthony 1 2 Missed
20051111DENSAC 00:31:08 DEN Anthony 2 2 Made
20051111DENSAC 00:29:12 SAC Abdur-Rahim 1 2 Missed
20051111DENSAC 00:29:12 SAC Abdur-Rahim 2 2 Made
20051111DENSAC 00:28:58 DEN Anthony T T Made
20051111DENSAC 00:27:47 SAC B..Miller 1 2 Made
20051111DENSAC 00:27:47 SAC B..Miller 2 2 Made
20051111DENSAC 00:27:14 SAC Stojakovic 1 2 Made
20051111DENSAC 00:27:14 SAC Stojakovic 2 2 Made
20051111DENSAC 00:26:42 SAC K..Martin 1 2 Made
20051111DENSAC 00:26:42 SAC K..Martin 2 2 Made
20051111DENSAC 00:26:05 DEN Elson 1 2 Made
20051111DENSAC 00:26:05 DEN Elson 2 2 Made
20051111DENSAC 00:24:46 DEN Camby 1 1 Made
20051111DENSAC 00:21:05 DEN K..Martin 1 2 Made
20051111DENSAC 00:21:05 DEN K..Martin 2 2 Made
20051111DENSAC 00:19:44 SAC Stojakovic T T Made
20051111DENSAC 00:17:26 DEN K..Martin 1 2 Made
20051111DENSAC 00:17:26 DEN K..Martin 2 2 Missed
20051111DENSAC 00:16:37 SAC Wells 1 2 Made
20051111DENSAC 00:16:37 SAC Wells 2 2 Missed
20051111DENSAC 00:13:23 DEN A..Miller 1 2 Missed
20051111DENSAC 00:13:23 DEN A..Miller 2 2 Missed
20051111DENSAC 00:13:11 DEN Boykins 1 2 Made
20051111DENSAC 00:13:11 DEN Boykins 2 2 Made
20051111DENSAC 00:10:54 SAC Hart 1 2 Missed
20051111DENSAC 00:10:54 SAC Hart 2 2 Made
20051111DENSAC 00:05:44 DEN A..Miller 1 2 Made
20051111DENSAC 00:05:44 DEN A..Miller 2 2 Made
20051111DENSAC 00:05:02 SAC Wells 1 2 Missed
20051111DENSAC 00:05:02 SAC Wells 2 2 Made
20051111DENSAC 00:03:54 DEN K..Martin 1 2 Made
20051111DENSAC 00:03:54 DEN K..Martin 2 2 Made
20051111DENSAC 00:03:39 DEN Camby 1 2 Missed
20051111DENSAC 00:03:39 DEN Camby 2 2 Made
20051111DENSAC 00:02:06 SAC Abdur-Rahim 1 2 Made
20051111DENSAC 00:02:06 SAC Abdur-Rahim 2 2 Made
20051111DENSAC 00:01:23 DEN A..Miller 1 2 Missed
20051111DENSAC 00:01:23 DEN A..Miller 2 2 Made
20051111DETPOR 00:45:30 DET Prince 1 1 Made
20051111DETPOR 00:42:57 DET Hamilton 1 2 Made
20051111DETPOR 00:42:57 DET Hamilton 2 2 Made
20051111DETPOR 00:39:42 DET Billups 1 2 Made
20051111DETPOR 00:39:42 DET Billups 2 2 Made
20051111DETPOR 00:37:20 POR Patterson 1 2 Missed
20051111DETPOR 00:37:20 POR Patterson 2 2 Missed
20051111DETPOR 00:36:52 POR Dixon 1 2 Made
20051111DETPOR 00:36:52 POR Dixon 2 2 Made
20051111DETPOR 00:36:01 DET McDyess 1 2 Missed
20051111DETPOR 00:36:01 DET McDyess 2 2 Made
20051111DETPOR 00:32:51 POR Miles 1 1 Made
20051111DETPOR 00:31:27 DET Arroyo 1 2 Missed
20051111DETPOR 00:31:27 DET Arroyo 2 2 Made
20051111DETPOR 00:28:21 POR Telfair 1 2 Made
20051111DETPOR 00:28:21 POR Telfair 2 2 Made
20051111DETPOR 00:26:30 POR Randolph T T Made
20051111DETPOR 00:25:43 POR Miles 1 2 Missed
20051111DETPOR 00:25:43 POR Miles 2 2 Made
20051111DETPOR 00:19:58 POR Randolph 1 2 Made
20051111DETPOR 00:19:58 POR Randolph 2 2 Made
20051111DETPOR 00:16:57 DET B..Wallace 1 1 Missed
20051111DETPOR 00:14:44 POR Miles 1 2 Made
20051111DETPOR 00:14:44 POR Miles 2 2 Missed
20051111DETPOR 00:13:10 DET Billups 1 2 Made
20051111DETPOR 00:13:10 DET Billups 2 2 Made
20051111DETPOR 00:12:42 DET Billups 1 2 Made
20051111DETPOR 00:12:42 DET Billups 2 2 Made
20051111DETPOR 00:09:59 POR Dixon 1 2 Made
20051111DETPOR 00:09:59 POR Dixon 2 2 Missed
20051111DETPOR 00:08:54 POR Jack 1 2 Missed
20051111DETPOR 00:08:54 POR Jack 2 2 Made
20051111DETPOR 00:04:56 POR Ratliff 1 2 Missed
20051111DETPOR 00:04:56 POR Ratliff 2 2 Made
20051111DETPOR 00:04:40 DET B..Wallace 1 1 Missed
20051111DETPOR 00:03:13 POR Dixon 1 1 Made
20051111DETPOR 00:00:17 POR Dixon 1 2 Made
20051111DETPOR 00:00:17 POR Dixon 2 2 Made
20051111DETPOR 00:00:14 DET Billups 1 1 Missed
20051111DETPOR 00:00:09 DET Billups 1 2 Made
20051111DETPOR 00:00:09 DET Billups 2 2 Made
20051111LALPHI 00:46:07 LAL Mihm 1 2 Made
20051111LALPHI 00:46:07 LAL Mihm 2 2 Made
20051111LALPHI 00:43:02 PHL Iverson 1 2 Made
20051111LALPHI 00:43:02 PHL Iverson 2 2 Missed
20051111LALPHI 00:42:20 PHL Iverson 1 2 Missed
20051111LALPHI 00:42:20 PHL Iverson 2 2 Made
20051111LALPHI 00:40:03 PHL Iverson 1 2 Made
20051111LALPHI 00:40:03 PHL Iverson 2 2 Made
20051111LALPHI 00:37:45 LAL Mihm 1 2 Made
20051111LALPHI 00:37:45 LAL Mihm 2 2 Made
20051111LALPHI 00:36:56 PHL Salmons 1 2 Made
20051111LALPHI 00:36:56 PHL Salmons 2 2 Made
20051111LALPHI 00:36:44 LAL Bryant 2 2 Made
20051111LALPHI 00:36:44 LAL Bryant 1 1 Missed
20051111LALPHI 00:36:11 PHL Salmons 1 1 Made
20051111LALPHI 00:36:04 LAL Odom 1 2 Made
20051111LALPHI 00:36:04 LAL Odom 2 2 Made
20051111LALPHI 00:32:42 PHL Iverson 1 2 Made
20051111LALPHI 00:32:42 PHL Iverson 2 2 Made
20051111LALPHI 00:25:31 PHL Korver 1 1 Made
20051111LALPHI 00:19:16 LAL Parker 1 2 Made
20051111LALPHI 00:19:16 LAL Parker 2 2 Missed
20051111LALPHI 00:16:49 LAL Bryant 1 1 Made
20051111LALPHI 00:10:52 PHL Iverson 1 2 Made
20051111LALPHI 00:10:52 PHL Iverson 2 2 Made
20051111LALPHI 00:09:54 LAL Profit 1 2 Missed
20051111LALPHI 00:09:54 LAL Profit 2 2 Missed
20051111LALPHI 00:09:37 PHL Iverson 1 2 Made
20051111LALPHI 00:09:37 PHL Iverson 2 2 Made
20051111LALPHI 00:06:48 PHL Iguodala 1 2 Missed
20051111LALPHI 00:06:48 PHL Iguodala 2 2 Made
20051111LALPHI 00:05:32 PHL Webber 1 2 Made
20051111LALPHI 00:05:32 PHL Webber 2 2 Made
20051111LALPHI 00:02:46 PHL Iverson 1 2 Missed
20051111LALPHI 00:02:46 PHL Iverson 2 2 Missed
20051111LALPHI 00:01:04 LAL Bryant 1 1 Made
20051111LALPHI 00:00:04 PHL Iverson 1 2 Made
20051111LALPHI 00:00:04 PHL Iverson 2 2 Made
20051111MEMCLE 00:39:14 MEM E..Jones 1 1 Made
20051111MEMCLE 00:35:40 CLE Ilgauskas 1 2 Made
20051111MEMCLE 00:35:40 CLE Ilgauskas 2 2 Made
20051111MEMCLE 00:35:19 CLE James 1 2 Made
20051111MEMCLE 00:35:19 CLE James 2 2 Made
20051111MEMCLE 00:32:48 CLE James 1 2 Made
20051111MEMCLE 00:32:48 CLE James 2 2 Made
20051111MEMCLE 00:32:01 MEM E..Jones 1 2 Missed
20051111MEMCLE 00:32:01 MEM E..Jones 2 2 Missed
20051111MEMCLE 00:22:32 CLE Hughes 1 1 Made
20051111MEMCLE 00:20:17 MEM E..Jones 1 3 Made
20051111MEMCLE 00:20:17 MEM E..Jones 2 3 Made
20051111MEMCLE 00:20:17 MEM E..Jones 3 3 Missed
20051111MEMCLE 00:17:34 CLE Ilgauskas 1 2 Made
20051111MEMCLE 00:17:34 CLE Ilgauskas 2 2 Made
20051111MEMCLE 00:15:43 CLE Marshall 1 2 Made
20051111MEMCLE 00:15:43 CLE Marshall 2 2 Missed
20051111MEMCLE 00:14:30 MEM Gasol 2 2 Missed
20051111MEMCLE 00:14:30 MEM Gasol 1 2 Made
20051111MEMCLE 00:14:11 CLE Ilgauskas 1 2 Made
20051111MEMCLE 00:14:11 CLE Ilgauskas 2 2 Made
20051111MEMCLE 00:13:58 MEM Warrick 1 2 Missed
20051111MEMCLE 00:13:58 MEM Warrick 2 2 Missed
20051111MEMCLE 00:13:10 MEM D..Jones 1 2 Made
20051111MEMCLE 00:13:10 MEM D..Jones 2 2 Made
20051111MEMCLE 00:09:43 MEM Warrick 1 1 Missed
20051111MEMCLE 00:06:56 CLE Gooden 1 2 Made
20051111MEMCLE 00:06:56 CLE Gooden 2 2 Made
20051111MEMCLE 00:06:43 MEM Warrick 1 2 Missed
20051111MEMCLE 00:06:43 MEM Warrick 2 2 Made
20051111MEMCLE 00:06:23 CLE James 1 2 Made
20051111MEMCLE 00:06:23 CLE James 2 2 Made
20051111MEMCLE 00:02:14 CLE Hamilton 1 2 Made
20051111MEMCLE 00:02:14 CLE Hamilton 2 2 Missed
20051111MEMCLE 00:01:47 MEM D..Jones 1 2 Made
20051111MEMCLE 00:01:47 MEM D..Jones 2 2 Made
20051111NJNIND 00:42:35 IND Artest 1 2 Made
20051111NJNIND 00:42:35 IND Artest 2 2 Made
20051111NJNIND 00:42:13 IND O'Neal 1 1 Made
20051111NJNIND 00:37:45 IND S..Jackson T T Made
20051111NJNIND 00:36:51 NJN Krstic 1 2 Made
20051111NJNIND 00:36:51 NJN Krstic 2 2 Made
20051111NJNIND 00:35:22 IND Granger 1 2 Made
20051111NJNIND 00:35:22 IND Granger 2 2 Made
20051111NJNIND 00:31:52 IND Artest 1 2 Made
20051111NJNIND 00:31:52 IND Artest 2 2 Made
20051111NJNIND 00:30:59 IND O'Neal 1 1 Made
20051111NJNIND 00:27:50 IND Artest 1 2 Missed
20051111NJNIND 00:27:50 IND Artest 2 2 Missed
20051111NJNIND 00:27:21 NJN Kidd T T Made
20051111NJNIND 00:26:57 IND O'Neal 1 2 Made
20051111NJNIND 00:26:57 IND O'Neal 2 2 Made
20051111NJNIND 00:24:01 IND A..Johnson 1 2 Made
20051111NJNIND 00:24:01 IND A..Johnson 2 2 Made
20051111NJNIND 00:19:15 NJN Krstic 1 2 Made
20051111NJNIND 00:19:15 NJN Krstic 2 2 Missed
20051111NJNIND 00:17:07 IND O'Neal 1 1 Missed
20051111NJNIND 00:15:05 IND Jones 1 2 Missed
20051111NJNIND 00:15:05 IND Jones 2 2 Missed
20051111NJNIND 00:14:13 NJN McInnis 1 1 Made
20051111NJNIND 00:13:26 IND Artest 1 2 Made
20051111NJNIND 00:13:26 IND Artest 2 2 Missed
20051111NJNIND 00:10:02 NJN Padgett 1 2 Made
20051111NJNIND 00:10:02 NJN Padgett 2 2 Made
20051111NJNIND 00:06:19 NJN Murray 1 2 Missed
20051111NJNIND 00:06:19 NJN Murray 2 2 Made
20051111NJNIND 00:06:00 IND Artest 1 2 Made
20051111NJNIND 00:06:00 IND Artest 2 2 Made
20051111NJNIND 00:04:36 NJN M..Jackson 1 2 Made
20051111NJNIND 00:04:36 NJN M..Jackson 2 2 Missed
20051111NJNIND 00:04:20 NJN M..Jackson 1 2 Missed
20051111NJNIND 00:04:20 NJN M..Jackson 2 2 Made
20051111NJNIND 00:03:17 NJN M..Jackson 1 2 Made
20051111NJNIND 00:03:17 NJN M..Jackson 2 2 Made
20051111NJNIND 00:02:19 IND S..Jackson 1 2 Made
20051111NJNIND 00:02:19 IND S..Jackson 2 2 Made
20051111NJNIND 00:01:05 IND Walker 1 2 Made
20051111NJNIND 00:01:05 IND Walker 2 2 Made
20051111NJNIND 00:00:26 NJN Murray 1 2 Made
20051111NJNIND 00:00:26 NJN Murray 2 2 Made
20051111NYKGSW 00:46:35 GOS Dunleavy 1 2 Made
20051111NYKGSW 00:46:35 GOS Dunleavy 2 2 Made
20051111NYKGSW 00:45:35 NYK Curry 1 2 Made
20051111NYKGSW 00:45:35 NYK Curry 2 2 Made
20051111NYKGSW 00:45:09 NYK Marbury 1 2 Missed
20051111NYKGSW 00:45:09 NYK Marbury 2 2 Missed
20051111NYKGSW 00:44:41 NYK Crawford T T Made
20051111NYKGSW 00:42:35 NYK Curry 1 1 Made
20051111NYKGSW 00:41:32 NYK Curry 1 2 Missed
20051111NYKGSW 00:41:32 NYK Curry 2 2 Made
20051111NYKGSW 00:36:01 GOS Pietrus 1 2 Missed
20051111NYKGSW 00:36:01 GOS Pietrus 2 2 Made
20051111NYKGSW 00:35:23 GOS Murphy 1 2 Made
20051111NYKGSW 00:35:23 GOS Murphy 2 2 Made
20051111NYKGSW 00:33:58 GOS Foyle 1 2 Missed
20051111NYKGSW 00:33:58 GOS Foyle 2 2 Made
20051111NYKGSW 00:32:49 GOS Cabarkapa 1 2 Made
20051111NYKGSW 00:32:49 GOS Cabarkapa 2 2 Made
20051111NYKGSW 00:30:11 GOS J..Richardson 1 2 Missed
20051111NYKGSW 00:30:11 GOS J..Richardson 2 2 Missed
20051111NYKGSW 00:25:22 GOS B..Davis 1 2 Missed
20051111NYKGSW 00:25:22 GOS B..Davis 2 2 Made
20051111NYKGSW 00:24:05 NYK Crawford T T Made
20051111NYKGSW 00:21:00 GOS J..Richardson 1 2 Made
20051111NYKGSW 00:21:00 GOS J..Richardson 2 2 Made
20051111NYKGSW 00:20:22 GOS Dunleavy 1 1 Missed
20051111NYKGSW 00:18:18 GOS J..Richardson 1 2 Made
20051111NYKGSW 00:18:18 GOS J..Richardson 2 2 Missed
20051111NYKGSW 00:15:02 GOS B..Davis 1 2 Made
20051111NYKGSW 00:15:02 GOS B..Davis 2 2 Made
20051111NYKGSW 00:10:43 NYK Marbury 1 2 Made
20051111NYKGSW 00:10:43 NYK Marbury 2 2 Missed
20051111NYKGSW 00:10:13 NYK Frye 1 2 Made
20051111NYKGSW 00:10:13 NYK Frye 2 2 Made
20051111NYKGSW 00:08:44 GOS Pietrus 1 2 Made
20051111NYKGSW 00:08:44 GOS Pietrus 2 2 Made
20051111NYKGSW 00:05:48 GOS B..Davis 1 1 Made
20051111NYKGSW 00:04:51 NYK A..Davis 1 2 Made
20051111NYKGSW 00:04:51 NYK A..Davis 2 2 Made
20051111NYKGSW 00:03:10 GOS Fisher T T Made
20051111NYKGSW 00:03:10 NYK Curry 1 2 Made
20051111NYKGSW 00:03:10 NYK Curry 2 2 Made
20051111NYKGSW 00:02:40 NYK Crawford 1 2 Made
20051111NYKGSW 00:02:40 NYK Crawford 2 2 Made
20051111NYKGSW 00:00:11 GOS B..Davis 1 2 Missed
20051111NYKGSW 00:00:11 GOS B..Davis 2 2 Made
20051111SASBOS 00:28:26 SAN Duncan 1 2 Made
20051111SASBOS 00:28:26 SAN Duncan 2 2 Made
20051111SASBOS 00:28:14 BOS Jefferson 1 1 Missed
20051111SASBOS 00:25:44 SAN Bowen 1 2 Missed
20051111SASBOS 00:25:44 SAN Bowen 2 2 Made
20051111SASBOS 00:22:23 BOS Blount 1 2 Made
20051111SASBOS 00:22:23 BOS Blount 2 2 Missed
20051111SASBOS 00:22:05 SAN Ginobili 1 2 Made
20051111SASBOS 00:22:05 SAN Ginobili 2 2 Made
20051111SASBOS 00:21:00 BOS Pierce 1 2 Made
20051111SASBOS 00:21:00 BOS Pierce 2 2 Made
20051111SASBOS 00:20:22 SAN Ginobili 1 1 Made
20051111SASBOS 00:19:43 SAN Duncan 1 2 Made
20051111SASBOS 00:19:43 SAN Duncan 2 2 Made
20051111SASBOS 00:18:58 BOS Pierce 1 1 Missed
20051111SASBOS 00:18:07 SAN Sanders 1 2 Made
20051111SASBOS 00:18:07 SAN Sanders 2 2 Made
20051111SASBOS 00:16:35 SAN Parker 1 2 Missed
20051111SASBOS 00:16:35 SAN Parker 2 2 Made
20051111SASBOS 00:14:45 SAN Exel 1 2 Missed
20051111SASBOS 00:14:45 SAN Exel 2 2 Missed
20051111SASBOS 00:14:25 BOS Pierce 1 2 Made
20051111SASBOS 00:14:25 BOS Pierce 2 2 Made
20051111SASBOS 00:12:35 SAN Duncan 1 2 Made
20051111SASBOS 00:12:35 SAN Duncan 2 2 Made
20051111SASBOS 00:09:00 SAN Ginobili 2 2 Made
20051111SASBOS 00:09:00 SAN Ginobili 1 1 Missed
20051111SASBOS 00:05:49 BOS Jefferson 1 1 Missed
20051111SASBOS 00:04:52 SAN Parker 1 2 Made
20051111SASBOS 00:04:52 SAN Parker 2 2 Made
20051111SASBOS 00:03:53 SAN Marks T T Made
20051111SASBOS 00:03:53 BOS Gomes 1 2 Missed
20051111SASBOS 00:03:53 BOS Gomes 2 2 Missed
20051111SASBOS 00:03:21 BOS Gomes 1 2 Made
20051111SASBOS 00:03:21 BOS Gomes 2 2 Made
20051111SASBOS 00:02:35 BOS Greene 1 2 Made
20051111SASBOS 00:02:35 BOS Greene 2 2 Missed
20051111SEAWAS 00:43:43 WAS Jeffries 1 2 Made
20051111SEAWAS 00:43:43 WAS Jeffries 2 2 Made
20051111SEAWAS 00:41:27 WAS Jamison 1 2 Made
20051111SEAWAS 00:41:27 WAS Jamison 2 2 Made
20051111SEAWAS 00:38:43 WAS Butler 1 1 Made
20051111SEAWAS 00:37:44 WAS Daniels 1 1 Made
20051111SEAWAS 00:36:43 SEA Radmanovic 1 1 Missed
20051111SEAWAS 00:36:35 WAS Arenas 1 2 Missed
20051111SEAWAS 00:36:35 WAS Arenas 2 2 Made
20051111SEAWAS 00:34:44 SEA Allen 1 2 Made
20051111SEAWAS 00:34:44 SEA Allen 2 2 Made
20051111SEAWAS 00:34:34 WAS Daniels 1 2 Made
20051111SEAWAS 00:34:34 WAS Daniels 2 2 Made
20051111SEAWAS 00:32:54 WAS Arenas T T Made
20051111SEAWAS 00:32:48 WAS Arenas 1 1 Made
20051111SEAWAS 00:32:25 WAS Thomas 1 2 Made
20051111SEAWAS 00:32:25 WAS Thomas 2 2 Missed
20051111SEAWAS 00:32:13 SEA Ridnour 1 2 Made
20051111SEAWAS 00:32:13 SEA Ridnour 2 2 Made
20051111SEAWAS 00:30:37 WAS Butler 1 2 Made
20051111SEAWAS 00:30:37 WAS Butler 2 2 Made
20051111SEAWAS 00:29:59 SEA Ridnour 1 2 Made
20051111SEAWAS 00:29:59 SEA Ridnour 2 2 Made
20051111SEAWAS 00:28:48 SEA Evans 1 2 Missed
20051111SEAWAS 00:28:48 SEA Evans 2 2 Missed
20051111SEAWAS 00:28:32 SEA Allen 1 2 Made
20051111SEAWAS 00:28:32 SEA Allen 2 2 Made
20051111SEAWAS 00:28:04 WAS Arenas 1 2 Made
20051111SEAWAS 00:28:04 WAS Arenas 2 2 Made
20051111SEAWAS 00:27:50 WAS Haywood 1 2 Made
20051111SEAWAS 00:27:50 WAS Haywood 2 2 Missed
20051111SEAWAS 00:27:16 WAS Jamison 1 1 Made
20051111SEAWAS 00:26:22 WAS Haywood 1 2 Missed
20051111SEAWAS 00:26:22 WAS Haywood 2 2 Made
20051111SEAWAS 00:26:20 SEA Ridnour 1 2 Made
20051111SEAWAS 00:26:20 SEA Ridnour 2 2 Made
20051111SEAWAS 00:25:20 SEA Allen 1 2 Made
20051111SEAWAS 00:25:20 SEA Allen 2 2 Made
20051111SEAWAS 00:24:55 SEA Allen T T Made
20051111SEAWAS 00:24:55 SEA Ridnour 1 2 Made
20051111SEAWAS 00:24:55 SEA Ridnour 2 2 Made
20051111SEAWAS 00:24:39 SEA Allen T T Made
20051111SEAWAS 00:24:39 SEA Moore 1 2 Made
20051111SEAWAS 00:24:39 SEA Moore 2 2 Missed
20051111SEAWAS 00:24:06 SEA Evans 1 2 Missed
20051111SEAWAS 00:24:06 SEA Evans 2 2 Made
20051111SEAWAS 00:24:01 WAS Arenas 1 1 Made
20051111SEAWAS 00:22:00 SEA Evans 1 2 Made
20051111SEAWAS 00:22:00 SEA Evans 2 2 Missed
20051111SEAWAS 00:21:03 SEA Potapenko 1 2 Made
20051111SEAWAS 00:21:03 SEA Potapenko 2 2 Made
20051111SEAWAS 00:19:07 WAS Jamison 1 2 Made
20051111SEAWAS 00:19:07 WAS Jamison 2 2 Made
20051111SEAWAS 00:16:15 WAS Daniels 1 2 Made
20051111SEAWAS 00:16:15 WAS Daniels 2 2 Missed
20051111SEAWAS 00:16:01 SEA Collison 1 2 Missed
20051111SEAWAS 00:16:01 SEA Collison 2 2 Made
20051111SEAWAS 00:15:35 WAS Butler 1 1 Made
20051111SEAWAS 00:14:22 SEA R..Lewis 1 2 Missed
20051111SEAWAS 00:14:22 SEA R..Lewis 2 2 Made
20051111SEAWAS 00:13:12 WAS Butler 1 2 Made
20051111SEAWAS 00:13:12 WAS Butler 2 2 Made
20051111SEAWAS 00:12:48 WAS Atkins 1 2 Made
20051111SEAWAS 00:12:48 WAS Atkins 2 2 Made
20051111SEAWAS 00:12:40 SEA Collison 1 2 Made
20051111SEAWAS 00:12:40 SEA Collison 2 2 Made
20051111SEAWAS 00:10:25 SEA Murray 1 2 Made
20051111SEAWAS 00:10:25 SEA Murray 2 2 Missed
20051111SEAWAS 00:08:41 WAS Storey 1 2 Made
20051111SEAWAS 00:08:41 WAS Storey 2 2 Missed
20051111SEAWAS 00:05:03 WAS Atkins T T Made
20051111SEAWAS 00:02:16 WAS Storey 1 2 Made
20051111SEAWAS 00:02:16 WAS Storey 2 2 Missed
20051111SEAWAS 00:01:14 SEA Wilkins 1 2 Missed
20051111SEAWAS 00:01:14 SEA Wilkins 2 2 Made
20051111SEAWAS 00:00:45 WAS Blatche 1 1 Made
20051111SEAWAS 00:00:14 WAS Storey 1 2 Missed
20051111SEAWAS 00:00:14 WAS Storey 2 2 Made
20051111UTATOR 00:44:43 UTH Kirilenko 1 2 Missed
20051111UTATOR 00:44:43 UTH Kirilenko 2 2 Missed
20051111UTATOR 00:43:11 TOR James 1 2 Made
20051111UTATOR 00:43:11 TOR James 2 2 Made
20051111UTATOR 00:36:38 TOR Calderon 1 2 Missed
20051111UTATOR 00:36:38 TOR Calderon 2 2 Missed
20051111UTATOR 00:36:29 UTH D..Williams 1 2 Made
20051111UTATOR 00:36:29 UTH D..Williams 2 2 Made
20051111UTATOR 00:34:10 TOR Peterson 1 2 Missed
20051111UTATOR 00:34:10 TOR Peterson 2 2 Missed
20051111UTATOR 00:29:04 TOR James 1 2 Made
20051111UTATOR 00:29:04 TOR James 2 2 Made
20051111UTATOR 00:26:24 TOR Bosh 1 2 Made
20051111UTATOR 00:26:24 TOR Bosh 2 2 Made
20051111UTATOR 00:25:23 UTH Harpring 1 1 Made
20051111UTATOR 00:24:08 UTH Okur 1 2 Missed
20051111UTATOR 00:24:08 UTH Okur 2 2 Made
20051111UTATOR 00:22:31 TOR Bosh 1 2 Made
20051111UTATOR 00:22:31 TOR Bosh 2 2 Made
20051111UTATOR 00:21:36 TOR Graham 1 2 Made
20051111UTATOR 00:21:36 TOR Graham 2 2 Made
20051111UTATOR 00:20:22 UTH Okur 1 2 Made
20051111UTATOR 00:20:22 UTH Okur 2 2 Made
20051111UTATOR 00:19:43 UTH Okur 1 2 Made
20051111UTATOR 00:19:43 UTH Okur 2 2 Missed
20051111UTATOR 00:19:34 UTH Kirilenko 1 2 Made
20051111UTATOR 00:19:34 UTH Kirilenko 2 2 Missed
20051111UTATOR 00:19:14 TOR Bosh 1 2 Made
20051111UTATOR 00:19:14 TOR Bosh 2 2 Made
20051111UTATOR 00:18:16 TOR James 1 2 Missed
20051111UTATOR 00:18:16 TOR James 2 2 Missed
20051111UTATOR 00:15:38 TOR Bosh 1 2 Made
20051111UTATOR 00:15:38 TOR Bosh 2 2 Made
20051111UTATOR 00:15:04 TOR Bosh 1 2 Made
20051111UTATOR 00:15:04 TOR Bosh 2 2 Made
20051111UTATOR 00:14:12 UTH Collins 1 2 Missed
20051111UTATOR 00:14:12 UTH Collins 2 2 Made
20051111UTATOR 00:13:32 UTH Harpring 1 2 Missed
20051111UTATOR 00:13:32 UTH Harpring 2 2 Missed
20051111UTATOR 00:13:12 TOR Rose 1 2 Made
20051111UTATOR 00:13:12 TOR Rose 2 2 Made
20051111UTATOR 00:12:25 TOR Calderon 1 1 Made
20051111UTATOR 00:12:01 UTH D..Williams 1 2 Made
20051111UTATOR 00:12:01 UTH D..Williams 2 2 Missed
20051111UTATOR 00:10:08 TOR Bosh 1 2 Missed
20051111UTATOR 00:10:08 TOR Bosh 2 2 Missed
20051111UTATOR 00:09:27 UTH Okur 1 1 Made
20051111UTATOR 00:08:38 UTH Harpring 1 2 Made
20051111UTATOR 00:08:38 UTH Harpring 2 2 Made
20051111UTATOR 00:08:07 TOR Rose T T Made
20051111UTATOR 00:07:05 UTH Owens 1 2 Made
20051111UTATOR 00:07:05 UTH Owens 2 2 Made
20051111UTATOR 00:06:10 TOR Bosh 1 1 Made
20051111UTATOR 00:05:16 UTH Collins 1 2 Made
20051111UTATOR 00:05:16 UTH Collins 2 2 Made
20051111UTATOR 00:01:50 UTH Okur 1 2 Made
20051111UTATOR 00:01:50 UTH Okur 2 2 Made
20051111UTATOR 00:00:51 UTH Okur 1 2 Made
20051111UTATOR 00:00:51 UTH Okur 2 2 Made
20051111UTATOR 00:00:22 UTH Kirilenko 1 2 Made
20051111UTATOR 00:00:22 UTH Kirilenko 2 2 Made
20051112CHAMIA 00:47:08 MIA Mourning 1 2 Missed
20051112CHAMIA 00:47:08 MIA Mourning 2 2 Made
20051112CHAMIA 00:45:25 CHA Knight 1 2 Made
20051112CHAMIA 00:45:25 CHA Knight 2 2 Made
20051112CHAMIA 00:44:35 MIA Mourning 1 2 Missed
20051112CHAMIA 00:44:35 MIA Mourning 2 2 Made
20051112CHAMIA 00:42:34 CHA Rush 1 1 Made
20051112CHAMIA 00:41:00 CHA Knight 1 2 Missed
20051112CHAMIA 00:41:00 CHA Knight 2 2 Made
20051112CHAMIA 00:39:10 MIA Haslem 1 2 Made
20051112CHAMIA 00:39:10 MIA Haslem 2 2 Made
20051112CHAMIA 00:38:48 MIA Wade 1 2 Missed
20051112CHAMIA 00:38:48 MIA Wade 2 2 Missed
20051112CHAMIA 00:38:15 CHA May 1 2 Made
20051112CHAMIA 00:38:15 CHA May 2 2 Made
20051112CHAMIA 00:36:38 MIA Wade 1 2 Made
20051112CHAMIA 00:36:38 MIA Wade 2 2 Made
20051112CHAMIA 00:36:29 CHA Rush 1 2 Missed
20051112CHAMIA 00:36:29 CHA Rush 2 2 Missed
20051112CHAMIA 00:36:26 CHA May 1 2 Made
20051112CHAMIA 00:36:26 CHA May 2 2 Made
20051112CHAMIA 00:35:50 CHA Okafor 1 2 Missed
20051112CHAMIA 00:35:50 CHA Okafor 2 2 Made
20051112CHAMIA 00:35:33 CHA Carroll 1 2 Made
20051112CHAMIA 00:35:33 CHA Carroll 2 2 Missed
20051112CHAMIA 00:34:09 CHA Okafor 1 2 Missed
20051112CHAMIA 00:34:09 CHA Okafor 2 2 Made
20051112CHAMIA 00:31:58 CHA Okafor 1 2 Made
20051112CHAMIA 00:31:58 CHA Okafor 2 2 Made
20051112CHAMIA 00:30:33 MIA Wade 1 2 Made
20051112CHAMIA 00:30:33 MIA Wade 2 2 Made
20051112CHAMIA 00:27:06 CHA Okafor 1 2 Made
20051112CHAMIA 00:27:06 CHA Okafor 2 2 Missed
20051112CHAMIA 00:25:40 CHA Brezec 1 2 Made
20051112CHAMIA 00:25:40 CHA Brezec 2 2 Missed
20051112CHAMIA 00:25:18 MIA Walker 1 2 Missed
20051112CHAMIA 00:25:18 MIA Walker 2 2 Missed
20051112CHAMIA 00:21:12 CHA Okafor 1 2 Made
20051112CHAMIA 00:21:12 CHA Okafor 2 2 Missed
20051112CHAMIA 00:17:31 MIA Mourning 1 2 Made
20051112CHAMIA 00:17:31 MIA Mourning 2 2 Made
20051112CHAMIA 00:14:06 CHA Felton 1 2 Missed
20051112CHAMIA 00:14:06 CHA Felton 2 2 Made
20051112CHAMIA 00:10:32 MIA Wade 1 2 Made
20051112CHAMIA 00:10:32 MIA Wade 2 2 Missed
20051112CHAMIA 00:07:36 CHA A..Anderson 1 2 Made
20051112CHAMIA 00:07:36 CHA A..Anderson 2 2 Made
20051112CHAMIA 00:05:29 CHA A..Anderson 1 2 Made
20051112CHAMIA 00:05:29 CHA A..Anderson 2 2 Made
20051112CHAMIA 00:02:31 CHA May 1 2 Made
20051112CHAMIA 00:02:31 CHA May 2 2 Made
20051112CHAMIA 00:02:10 CHA May 1 1 Made
20051112CHAMIA 00:01:27 CHA May 1 2 Made
20051112CHAMIA 00:01:27 CHA May 2 2 Missed
20051112CHAMIA 00:01:18 MIA Walsh 1 2 Missed
20051112CHAMIA 00:01:18 MIA Walsh 2 2 Missed
20051112CHAMIA 00:00:23 MIA Payton 1 2 Made
20051112CHAMIA 00:00:23 MIA Payton 2 2 Made
20051112CHAMIA 00:00:04 MIA Williams 1 2 Made
20051112CHAMIA 00:00:04 MIA Williams 2 2 Made
20051112DALNOK 00:46:27 NOK J..Smith 1 2 Made
20051112DALNOK 00:46:27 NOK J..Smith 2 2 Made
20051112DALNOK 00:43:22 NOK West 1 1 Made
20051112DALNOK 00:43:04 DAL Daniels 1 1 Made
20051112DALNOK 00:41:32 DAL Nowitzki 1 2 Missed
20051112DALNOK 00:41:32 DAL Nowitzki 2 2 Made
20051112DALNOK 00:36:41 NOK Claxton 1 2 Made
20051112DALNOK 00:36:41 NOK Claxton 2 2 Made
20051112DALNOK 00:36:07 NOK Claxton 1 2 Made
20051112DALNOK 00:36:07 NOK Claxton 2 2 Made
20051112DALNOK 00:33:40 NOK Andersen 1 2 Made
20051112DALNOK 00:33:40 NOK Andersen 2 2 Missed
20051112DALNOK 00:33:32 DAL Daniels 1 2 Made
20051112DALNOK 00:33:32 DAL Daniels 2 2 Made
20051112DALNOK 00:28:45 DAL Daniels 1 2 Made
20051112DALNOK 00:28:45 DAL Daniels 2 2 Missed
20051112DALNOK 00:26:56 DAL Nowitzki 1 1 Made
20051112DALNOK 00:26:19 DAL Nowitzki 1 2 Made
20051112DALNOK 00:26:19 DAL Nowitzki 2 2 Missed
20051112DALNOK 00:25:00 NOK J..Smith 1 2 Made
20051112DALNOK 00:25:00 NOK J..Smith 2 2 Made
20051112DALNOK 00:24:18 NOK J..Smith 1 2 Missed
20051112DALNOK 00:24:18 NOK J..Smith 2 2 Made
20051112DALNOK 00:23:24 DAL Christie 1 2 Made
20051112DALNOK 00:23:24 DAL Christie 2 2 Missed
20051112DALNOK 00:23:01 NOK Nachbar 1 1 Made
20051112DALNOK 00:22:42 DAL Dampier 1 2 Made
20051112DALNOK 00:22:42 DAL Dampier 2 2 Made
20051112DALNOK 00:19:27 DAL Nowitzki 1 2 Made
20051112DALNOK 00:19:27 DAL Nowitzki 2 2 Made
20051112DALNOK 00:17:12 DAL Terry 1 2 Made
20051112DALNOK 00:17:12 DAL Terry 2 2 Made
20051112DALNOK 00:16:58 NOK Paul 1 2 Made
20051112DALNOK 00:16:58 NOK Paul 2 2 Made
20051112DALNOK 00:15:59 NOK Mason 1 2 Made
20051112DALNOK 00:15:59 NOK Mason 2 2 Made
20051112DALNOK 00:13:31 DAL Daniels 1 2 Made
20051112DALNOK 00:13:31 DAL Daniels 2 2 Made
20051112DALNOK 00:10:00 DAL Horn 1 2 Made
20051112DALNOK 00:10:00 DAL Horn 2 2 Made
20051112DALNOK 00:08:35 DAL D..Harris 1 2 Made
20051112DALNOK 00:08:35 DAL D..Harris 2 2 Made
20051112DALNOK 00:08:23 NOK Claxton 1 2 Made
20051112DALNOK 00:08:23 NOK Claxton 2 2 Made
20051112DALNOK 00:02:56 NOK Claxton 1 2 Missed
20051112DALNOK 00:02:56 NOK Claxton 2 2 Made
20051112DALNOK 00:01:15 NOK Paul 1 2 Missed
20051112DALNOK 00:01:15 NOK Paul 2 2 Made
20051112DALNOK 00:00:27 NOK Paul 1 1 Made
20051112DALNOK 00:00:19 DAL Nowitzki 1 2 Made
20051112DALNOK 00:00:19 DAL Nowitzki 2 2 Made
20051112DALNOK 00:00:13 DAL D..Harris 1 2 Made
20051112DALNOK 00:00:13 DAL D..Harris 2 2 Missed
20051112DALNOK 00:00:04 DAL Terry 1 2 Made
20051112DALNOK 00:00:04 DAL Terry 2 2 Made
20051112GSWPHX 00:44:00 GOS Davis 1 2 Made
20051112GSWPHX 00:44:00 GOS Davis 2 2 Missed
20051112GSWPHX 00:41:58 GOS Davis 1 2 Missed
20051112GSWPHX 00:41:58 GOS Davis 2 2 Made
20051112GSWPHX 00:38:59 GOS Murphy 1 2 Made
20051112GSWPHX 00:38:59 GOS Murphy 2 2 Made
20051112GSWPHX 00:37:19 PHX Marion 1 1 Missed
20051112GSWPHX 00:37:05 GOS Pietrus 1 2 Missed
20051112GSWPHX 00:37:05 GOS Pietrus 2 2 Made
20051112GSWPHX 00:36:31 PHX Barbosa 1 2 Made
20051112GSWPHX 00:36:31 PHX Barbosa 2 2 Made
20051112GSWPHX 00:33:08 GOS Cabarkapa 1 2 Made
20051112GSWPHX 00:33:08 GOS Cabarkapa 2 2 Made
20051112GSWPHX 00:32:50 PHX Marion 1 1 Missed
20051112GSWPHX 00:31:40 GOS Davis 1 2 Missed
20051112GSWPHX 00:31:40 GOS Davis 2 2 Made
20051112GSWPHX 00:30:21 GOS Fisher 1 2 Made
20051112GSWPHX 00:30:21 GOS Fisher 2 2 Made
20051112GSWPHX 00:27:30 PHX Bell 1 2 Made
20051112GSWPHX 00:27:30 PHX Bell 2 2 Missed
20051112GSWPHX 00:23:33 GOS Pietrus 1 2 Missed
20051112GSWPHX 00:23:33 GOS Pietrus 2 2 Made
20051112GSWPHX 00:22:56 PHX Barbosa 1 2 Made
20051112GSWPHX 00:22:56 PHX Barbosa 2 2 Made
20051112GSWPHX 00:21:07 GOS Davis 1 2 Made
20051112GSWPHX 00:21:07 GOS Davis 2 2 Made
20051112GSWPHX 00:20:05 GOS Pietrus 1 2 Made
20051112GSWPHX 00:20:05 GOS Pietrus 2 2 Made
20051112GSWPHX 00:18:21 PHX Marion 1 2 Made
20051112GSWPHX 00:18:21 PHX Marion 2 2 Made
20051112GSWPHX 00:17:01 GOS Pietrus 1 2 Made
20051112GSWPHX 00:17:01 GOS Pietrus 2 2 Missed
20051112GSWPHX 00:14:14 PHX Bell 1 2 Made
20051112GSWPHX 00:14:14 PHX Bell 2 2 Made
20051112GSWPHX 00:09:04 PHX Diaw 1 2 Missed
20051112GSWPHX 00:09:04 PHX Diaw 2 2 Made
20051112GSWPHX 00:07:41 PHX Diaw 1 2 Missed
20051112GSWPHX 00:07:41 PHX Diaw 2 2 Made
20051112GSWPHX 00:06:57 GOS Fisher T T Made
20051112GSWPHX 00:04:05 PHX Nash 1 2 Made
20051112GSWPHX 00:04:05 PHX Nash 2 2 Made
20051112GSWPHX 00:03:51 GOS Davis 1 2 Missed
20051112GSWPHX 00:03:51 GOS Davis 2 2 Made
20051112GSWPHX 00:02:08 PHX Diaw 1 2 Made
20051112GSWPHX 00:02:08 PHX Diaw 2 2 Made
20051112GSWPHX 00:01:06 PHX Nash 1 2 Made
20051112GSWPHX 00:01:06 PHX Nash 2 2 Made
20051112HOUNJN 00:45:57 NJN Jefferson 1 2 Made
20051112HOUNJN 00:45:57 NJN Jefferson 2 2 Made
20051112HOUNJN 00:41:16 HOU Ming 1 2 Made
20051112HOUNJN 00:41:16 HOU Ming 2 2 Missed
20051112HOUNJN 00:40:33 HOU Wesley 1 2 Made
20051112HOUNJN 00:40:33 HOU Wesley 2 2 Made
20051112HOUNJN 00:38:46 HOU Ming 1 1 Made
20051112HOUNJN 00:38:27 NJN Robinson 1 2 Made
20051112HOUNJN 00:38:27 NJN Robinson 2 2 Made
20051112HOUNJN 00:34:31 NJN McInnis 1 2 Made
20051112HOUNJN 00:34:31 NJN McInnis 2 2 Made
20051112HOUNJN 00:34:07 HOU McGrady 1 1 Made
20051112HOUNJN 00:28:19 HOU Ming 1 2 Made
20051112HOUNJN 00:28:19 HOU Ming 2 2 Made
20051112HOUNJN 00:25:57 HOU Alston 1 2 Made
20051112HOUNJN 00:25:57 HOU Alston 2 2 Missed
20051112HOUNJN 00:25:47 NJN Kidd 1 2 Made
20051112HOUNJN 00:25:47 NJN Kidd 2 2 Made
20051112HOUNJN 00:25:24 HOU Alston T T Made
20051112HOUNJN 00:24:33 HOU McGrady 1 2 Made
20051112HOUNJN 00:24:33 HOU McGrady 2 2 Made
20051112HOUNJN 00:24:06 HOU Wesley 1 2 Made
20051112HOUNJN 00:24:06 HOU Wesley 2 2 Made
20051112HOUNJN 00:24:01 NJN Jefferson 1 2 Missed
20051112HOUNJN 00:24:01 NJN Jefferson 2 2 Made
20051112HOUNJN 00:21:29 HOU Ming 1 2 Made
20051112HOUNJN 00:21:29 HOU Ming 2 2 Made
20051112HOUNJN 00:18:47 HOU Alston T T Made
20051112HOUNJN 00:18:42 HOU Ming 1 2 Made
20051112HOUNJN 00:18:42 HOU Ming 2 2 Made
20051112HOUNJN 00:17:54 NJN Jefferson 1 2 Missed
20051112HOUNJN 00:17:54 NJN Jefferson 2 2 Made
20051112HOUNJN 00:14:30 NJN Jefferson 1 2 Made
20051112HOUNJN 00:14:30 NJN Jefferson 2 2 Made
20051112HOUNJN 00:13:46 NJN Carter 1 2 Missed
20051112HOUNJN 00:13:46 NJN Carter 2 2 Made
20051112HOUNJN 00:12:51 NJN Jackson 1 2 Made
20051112HOUNJN 00:12:51 NJN Jackson 2 2 Made
20051112HOUNJN 00:12:16 NJN Jefferson 1 2 Made
20051112HOUNJN 00:12:16 NJN Jefferson 2 2 Made
20051112HOUNJN 00:11:10 HOU McGrady 1 2 Made
20051112HOUNJN 00:11:10 HOU McGrady 2 2 Missed
20051112HOUNJN 00:09:23 NJN Carter 1 2 Made
20051112HOUNJN 00:09:23 NJN Carter 2 2 Made
20051112HOUNJN 00:07:08 NJN Krstic 1 2 Missed
20051112HOUNJN 00:07:08 NJN Krstic 2 2 Made
20051112HOUNJN 00:03:25 NJN Jefferson 1 2 Made
20051112HOUNJN 00:03:25 NJN Jefferson 2 2 Made
20051112HOUNJN 00:02:47 HOU McGrady 1 1 Made
20051112HOUNJN 00:00:27 NJN McInnis 1 2 Made
20051112HOUNJN 00:00:27 NJN McInnis 2 2 Made
20051112INDMIL 00:46:59 IND Artest 1 2 Made
20051112INDMIL 00:46:59 IND Artest 2 2 Made
20051112INDMIL 00:44:44 IND Pollard 1 1 Made
20051112INDMIL 00:40:35 IND O'Neal 1 1 Made
20051112INDMIL 00:39:43 IND O'Neal 1 2 Made
20051112INDMIL 00:39:43 IND O'Neal 2 2 Made
20051112INDMIL 00:39:16 IND Jackson 1 1 Made
20051112INDMIL 00:39:04 MIL Smith 1 2 Missed
20051112INDMIL 00:39:04 MIL Smith 2 2 Missed
20051112INDMIL 00:38:12 MIL Ford 1 1 Missed
20051112INDMIL 00:38:03 IND Jones 1 2 Made
20051112INDMIL 00:38:03 IND Jones 2 2 Made
20051112INDMIL 00:36:19 IND Artest 1 2 Made
20051112INDMIL 00:36:19 IND Artest 2 2 Missed
20051112INDMIL 00:31:17 MIL Redd 1 2 Made
20051112INDMIL 00:31:17 MIL Redd 2 2 Made
20051112INDMIL 00:30:47 MIL Ford 1 2 Made
20051112INDMIL 00:30:47 MIL Ford 2 2 Made
20051112INDMIL 00:29:57 MIL Magloire 1 2 Missed
20051112INDMIL 00:29:57 MIL Magloire 2 2 Made
20051112INDMIL 00:29:42 IND Jackson 1 2 Missed
20051112INDMIL 00:29:42 IND Jackson 2 2 Made
20051112INDMIL 00:29:08 IND Jackson T T Made
20051112INDMIL 00:26:13 MIL Simmons 1 2 Missed
20051112INDMIL 00:26:13 MIL Simmons 2 2 Missed
20051112INDMIL 00:25:08 IND O'Neal 1 2 Made
20051112INDMIL 00:25:08 IND O'Neal 2 2 Made
20051112INDMIL 00:24:31 MIL Ford 1 1 Missed
20051112INDMIL 00:21:50 MIL Redd 1 2 Missed
20051112INDMIL 00:21:50 MIL Redd 2 2 Made
20051112INDMIL 00:18:27 IND Jackson 1 2 Made
20051112INDMIL 00:18:27 IND Jackson 2 2 Missed
20051112INDMIL 00:18:07 MIL Redd 1 2 Made
20051112INDMIL 00:18:07 MIL Redd 2 2 Made
20051112INDMIL 00:17:34 IND Croshere 1 2 Missed
20051112INDMIL 00:17:34 IND Croshere 2 2 Missed
20051112INDMIL 00:16:48 MIL Smith 1 2 Made
20051112INDMIL 00:16:48 MIL Smith 2 2 Made
20051112INDMIL 00:15:39 MIL Ford 1 2 Made
20051112INDMIL 00:15:39 MIL Ford 2 2 Made
20051112INDMIL 00:14:49 IND Jones 1 1 Made
20051112INDMIL 00:11:21 MIL Williams 1 2 Made
20051112INDMIL 00:11:21 MIL Williams 2 2 Made
20051112INDMIL 00:10:40 IND Artest 1 2 Made
20051112INDMIL 00:10:40 IND Artest 2 2 Made
20051112INDMIL 00:09:56 MIL Bogut 1 2 Made
20051112INDMIL 00:09:56 MIL Bogut 2 2 Made
20051112INDMIL 00:09:00 IND Jasikevicius 1 2 Made
20051112INDMIL 00:09:00 IND Jasikevicius 2 2 Made
20051112INDMIL 00:08:26 IND Artest 1 2 Made
20051112INDMIL 00:08:26 IND Artest 2 2 Made
20051112INDMIL 00:08:09 MIL Magloire 1 2 Made
20051112INDMIL 00:08:09 MIL Magloire 2 2 Missed
20051112INDMIL 00:07:24 IND O'Neal 1 2 Made
20051112INDMIL 00:07:24 IND O'Neal 2 2 Missed
20051112INDMIL 00:06:04 MIL Magloire 1 2 Missed
20051112INDMIL 00:06:04 MIL Magloire 2 2 Made
20051112INDMIL 00:04:39 MIL Redd 1 2 Made
20051112INDMIL 00:04:39 MIL Redd 2 2 Missed
20051112INDMIL 00:04:03 IND Jasikevicius 1 2 Made
20051112INDMIL 00:04:03 IND Jasikevicius 2 2 Made
20051112INDMIL 00:03:29 MIL Simmons 1 2 Made
20051112INDMIL 00:03:29 MIL Simmons 2 2 Made
20051112INDMIL 00:02:08 MIL Redd 1 2 Made
20051112INDMIL 00:02:08 MIL Redd 2 2 Made
20051112INDMIL 00:02:01 IND Jackson 1 2 Missed
20051112INDMIL 00:02:01 IND Jackson 2 2 Made
20051112INDMIL 00:01:22 IND O'Neal 1 2 Missed
20051112INDMIL 00:01:22 IND O'Neal 2 2 Made
20051112INDMIL 00:01:01 IND Artest 1 2 Missed
20051112INDMIL 00:01:01 IND Artest 2 2 Missed
20051112INDMIL 00:00:49 MIL Redd 1 2 Made
20051112INDMIL 00:00:49 MIL Redd 2 2 Made
20051112INDMIL 00:00:41 IND A..Johnson 1 2 Missed
20051112INDMIL 00:00:41 IND A..Johnson 2 2 Missed
20051112INDMIL 00:00:30 IND Artest 1 2 Missed
20051112INDMIL 00:00:30 IND Artest 2 2 Made
20051112INDMIL 00:00:24 IND Artest 1 2 Missed
20051112INDMIL 00:00:24 IND Artest 2 2 Made
20051112INDMIL 00:00:14 IND Jackson 1 2 Missed
20051112INDMIL 00:00:14 IND Jackson 2 2 Made
20051112INDMIL 00:00:07 MIL Redd 1 3 Made
20051112INDMIL 00:00:07 MIL Redd 2 3 Made
20051112INDMIL 00:00:07 MIL Redd 3 3 Made
20051112INDMIL 00:00:07 IND Jones 1 2 Made
20051112INDMIL 00:00:07 IND Jones 2 2 Missed
20051112MEMATL 00:45:01 ATL Childress 1 2 Missed
20051112MEMATL 00:45:01 ATL Childress 2 2 Missed
20051112MEMATL 00:42:12 MEM Gasol 1 2 Made
20051112MEMATL 00:42:12 MEM Gasol 2 2 Made
20051112MEMATL 00:41:02 MEM Battier 1 2 Made
20051112MEMATL 00:41:02 MEM Battier 2 2 Made
20051112MEMATL 00:40:04 ATL Pachulia 1 2 Made
20051112MEMATL 00:40:04 ATL Pachulia 2 2 Made
20051112MEMATL 00:39:23 MEM Miller 1 2 Missed
20051112MEMATL 00:39:23 MEM Miller 2 2 Made
20051112MEMATL 00:36:51 ATL J..Smith 1 2 Made
20051112MEMATL 00:36:51 ATL J..Smith 2 2 Made
20051112MEMATL 00:34:54 MEM Warrick 1 2 Missed
20051112MEMATL 00:34:54 MEM Warrick 2 2 Made
20051112MEMATL 00:32:52 ATL Edwards 1 1 Missed
20051112MEMATL 00:30:18 MEM Gasol 1 2 Made
20051112MEMATL 00:30:18 MEM Gasol 2 2 Missed
20051112MEMATL 00:26:00 MEM Battier 1 2 Missed
20051112MEMATL 00:26:00 MEM Battier 2 2 Made
20051112MEMATL 00:24:45 ATL J..Smith 1 2 Made
20051112MEMATL 00:24:45 ATL J..Smith 2 2 Made
20051112MEMATL 00:24:27 MEM Gasol 1 1 Made
20051112MEMATL 00:22:19 ATL Pachulia 1 2 Made
20051112MEMATL 00:22:19 ATL Pachulia 2 2 Made
20051112MEMATL 00:20:46 MEM Gasol 1 2 Missed
20051112MEMATL 00:16:49 MEM Jackson 1 2 Made
20051112MEMATL 00:16:49 MEM Jackson 2 2 Made
20051112MEMATL 00:14:21 MEM Gasol 1 2 Made
20051112MEMATL 00:14:21 MEM Gasol 2 2 Made
20051112MEMATL 00:14:09 ATL Johnson 1 2 Made
20051112MEMATL 00:14:09 ATL Johnson 2 2 Made
20051112MEMATL 00:09:42 ATL Williams 1 2 Made
20051112MEMATL 00:09:42 ATL Williams 2 2 Made
20051112MEMATL 00:07:09 MEM Miller 1 2 Made
20051112MEMATL 00:07:09 MEM Miller 2 2 Made
20051112MEMATL 00:06:40 MEM Gasol 1 2 Made
20051112MEMATL 00:06:40 MEM Gasol 2 2 Made
20051112MEMATL 00:06:29 ATL Pachulia 1 2 Made
20051112MEMATL 00:06:29 ATL Pachulia 2 2 Made
20051112MEMATL 00:05:00 MEM Battier 1 2 Made
20051112MEMATL 00:05:00 MEM Battier 2 2 Missed
20051112MEMATL 00:03:58 MEM Miller 1 2 Made
20051112MEMATL 00:03:58 MEM Miller 2 2 Made
20051112MEMATL 00:00:11 ATL Pachulia 1 2 Missed
20051112MEMATL 00:00:11 ATL Pachulia 2 2 Missed
20051112SASWAS 00:47:28 WAS Arenas 1 2 Made
20051112SASWAS 00:47:28 WAS Arenas 2 2 Made
20051112SASWAS 00:37:18 SAN Duncan 1 2 Made
20051112SASWAS 00:37:18 SAN Duncan 2 2 Made
20051112SASWAS 00:34:01 SAN Ginobili 1 2 Made
20051112SASWAS 00:34:01 SAN Ginobili 2 2 Made
20051112SASWAS 00:32:33 SAN Ginobili 1 2 Made
20051112SASWAS 00:32:33 SAN Ginobili 2 2 Made
20051112SASWAS 00:28:23 WAS Butler 1 2 Made
20051112SASWAS 00:28:23 WAS Butler 2 2 Missed
20051112SASWAS 00:28:06 SAN Ginobili 1 2 Made
20051112SASWAS 00:28:06 SAN Ginobili 2 2 Made
20051112SASWAS 00:27:27 WAS Butler 1 1 Made
20051112SASWAS 00:26:30 WAS Daniels 1 2 Missed
20051112SASWAS 00:26:30 WAS Daniels 2 2 Made
20051112SASWAS 00:25:56 WAS Butler 1 2 Missed
20051112SASWAS 00:25:56 WAS Butler 2 2 Made
20051112SASWAS 00:25:11 WAS Arenas 1 2 Missed
20051112SASWAS 00:25:11 WAS Arenas 2 2 Missed
20051112SASWAS 00:24:14 SAN Parker 1 2 Made
20051112SASWAS 00:24:14 SAN Parker 2 2 Made
20051112SASWAS 00:23:42 WAS Arenas 1 2 Made
20051112SASWAS 00:23:42 WAS Arenas 2 2 Made
20051112SASWAS 00:17:25 SAN Ginobili 1 2 Made
20051112SASWAS 00:17:25 SAN Ginobili 2 2 Made
20051112SASWAS 00:17:21 WAS Arenas 1 2 Made
20051112SASWAS 00:17:21 WAS Arenas 2 2 Made
20051112SASWAS 00:16:03 WAS Arenas 1 2 Made
20051112SASWAS 00:16:03 WAS Arenas 2 2 Missed
20051112SASWAS 00:14:40 SAN Duncan 1 2 Missed
20051112SASWAS 00:14:40 SAN Duncan 2 2 Made
20051112SASWAS 00:12:35 SAN Duncan 1 2 Missed
20051112SASWAS 00:12:35 SAN Duncan 2 2 Made
20051112SASWAS 00:12:21 WAS Arenas 1 2 Missed
20051112SASWAS 00:12:21 WAS Arenas 2 2 Missed
20051112SASWAS 00:09:15 WAS Arenas 1 2 Made
20051112SASWAS 00:09:15 WAS Arenas 2 2 Made
20051112SASWAS 00:07:09 WAS Butler 1 2 Made
20051112SASWAS 00:07:09 WAS Butler 2 2 Made
20051112SASWAS 00:06:38 SAN Duncan 1 2 Missed
20051112SASWAS 00:06:38 SAN Duncan 2 2 Made
20051112SASWAS 00:04:53 SAN Exel 1 2 Made
20051112SASWAS 00:04:53 SAN Exel 2 2 Made
20051112SASWAS 00:04:38 SAN Exel T T Made
20051112SASWAS 00:03:05 SAN Parker 1 1 Made
20051112SASWAS 00:02:40 WAS Daniels 1 2 Made
20051112SASWAS 00:02:40 WAS Daniels 2 2 Made
20051112UTACHI 00:45:48 UTH Okur 1 2 Made
20051112UTACHI 00:45:48 UTH Okur 2 2 Made
20051112UTACHI 00:42:27 CHI Chandler 1 2 Made
20051112UTACHI 00:42:27 CHI Chandler 2 2 Made
20051112UTACHI 00:41:33 UTH Kirilenko 1 2 Made
20051112UTACHI 00:41:33 UTH Kirilenko 2 2 Made
20051112UTACHI 00:40:10 UTH Okur 1 2 Made
20051112UTACHI 00:40:10 UTH Okur 2 2 Missed
20051112UTACHI 00:39:37 CHI Deng 1 1 Made
20051112UTACHI 00:38:52 UTH Okur T T Made
20051112UTACHI 00:34:51 CHI Deng 1 2 Made
20051112UTACHI 00:34:51 CHI Deng 2 2 Made
20051112UTACHI 00:34:33 UTH Humphries 1 2 Missed
20051112UTACHI 00:34:33 UTH Humphries 2 2 Missed
20051112UTACHI 00:33:52 UTH Owens 1 2 Missed
20051112UTACHI 00:33:52 UTH Owens 2 2 Made
20051112UTACHI 00:32:13 CHI Gordon 1 2 Missed
20051112UTACHI 00:32:13 CHI Gordon 2 2 Made
20051112UTACHI 00:27:08 CHI Hinrich 1 2 Made
20051112UTACHI 00:27:08 CHI Hinrich 2 2 Missed
20051112UTACHI 00:25:48 UTH Brown 1 2 Made
20051112UTACHI 00:25:48 UTH Brown 2 2 Missed
20051112UTACHI 00:19:13 UTH Okur 1 2 Made
20051112UTACHI 00:19:13 UTH Okur 2 2 Missed
20051112UTACHI 00:17:57 CHI Nocioni 1 2 Made
20051112UTACHI 00:17:57 CHI Nocioni 2 2 Made
20051112UTACHI 00:17:23 CHI Sweetney 1 2 Made
20051112UTACHI 00:17:23 CHI Sweetney 2 2 Made
20051112UTACHI 00:16:15 UTH Okur 1 2 Made
20051112UTACHI 00:16:15 UTH Okur 2 2 Missed
20051112UTACHI 00:15:55 CHI Deng 1 2 Made
20051112UTACHI 00:15:55 CHI Deng 2 2 Made
20051112UTACHI 00:12:59 UTH McLeod 1 2 Made
20051112UTACHI 00:12:59 UTH McLeod 2 2 Made
20051112UTACHI 00:06:58 UTH Palacio 1 2 Made
20051112UTACHI 00:06:58 UTH Palacio 2 2 Made
20051112UTACHI 00:06:39 UTH Collins 1 2 Made
20051112UTACHI 00:06:39 UTH Collins 2 2 Missed
20051112UTACHI 00:05:21 UTH Palacio 1 2 Made
20051112UTACHI 00:05:21 UTH Palacio 2 2 Made
20051112UTACHI 00:04:28 CHI Hinrich 1 1 Made
20051112UTACHI 00:02:44 UTH Collins 1 2 Made
20051112UTACHI 00:02:44 UTH Collins 2 2 Made
20051112UTACHI 00:01:45 CHI Hinrich 1 2 Made
20051112UTACHI 00:01:45 CHI Hinrich 2 2 Made
20051112UTACHI 00:01:02 UTH Collins 1 2 Made
20051112UTACHI 00:01:02 UTH Collins 2 2 Missed
20051112UTACHI 00:00:43 CHI Chandler 1 2 Made
20051112UTACHI 00:00:43 CHI Chandler 2 2 Missed
20051112UTACHI 00:00:24 CHI Nocioni 1 2 Missed
20051112UTACHI 00:00:24 CHI Nocioni 2 2 Missed
20051112UTACHI 00:00:15 UTH Okur 1 2 Made
20051112UTACHI 00:00:15 UTH Okur 2 2 Made
20051112UTACHI 00:00:09 CHI Deng 1 2 Missed
20051112UTACHI 00:00:09 CHI Deng 2 2 Made
20051112UTACHI 00:00:04 CHI Nocioni 1 2 Made
20051112UTACHI 00:00:04 CHI Nocioni 2 2 Missed
20051113CLEORL 00:40:15 ORL Turkoglu T T Made
20051113CLEORL 00:38:35 ORL Stevenson 1 1 Made
20051113CLEORL 00:31:54 ORL Cato 1 2 Made
20051113CLEORL 00:31:54 ORL Cato 2 2 Made
20051113CLEORL 00:30:21 CLE Gooden 1 2 Made
20051113CLEORL 00:30:21 CLE Gooden 2 2 Made
20051113CLEORL 00:29:04 CLE James 1 2 Missed
20051113CLEORL 00:29:04 CLE James 2 2 Made
20051113CLEORL 00:26:07 CLE Hughes 1 1 Made
20051113CLEORL 00:24:28 ORL Stevenson 1 2 Made
20051113CLEORL 00:24:28 ORL Stevenson 2 2 Made
20051113CLEORL 00:23:09 CLE Gooden 1 2 Made
20051113CLEORL 00:23:09 CLE Gooden 2 2 Missed
20051113CLEORL 00:22:29 ORL Stevenson 1 2 Made
20051113CLEORL 00:22:29 ORL Stevenson 2 2 Made
20051113CLEORL 00:18:20 ORL Howard 1 1 Made
20051113CLEORL 00:18:08 CLE Hughes 1 1 Made
20051113CLEORL 00:17:16 ORL Turkoglu 1 2 Made
20051113CLEORL 00:17:16 ORL Turkoglu 2 2 Made
20051113CLEORL 00:17:01 CLE James 1 1 Missed
20051113CLEORL 00:15:28 ORL Howard 1 2 Made
20051113CLEORL 00:15:28 ORL Howard 2 2 Missed
20051113CLEORL 00:10:51 ORL Francis 1 2 Made
20051113CLEORL 00:10:51 ORL Francis 2 2 Made
20051113CLEORL 00:10:36 CLE Jones T T Missed
20051113CLEORL 00:09:08 CLE Ilgauskas 1 2 Made
20051113CLEORL 00:09:08 CLE Ilgauskas 2 2 Made
20051113CLEORL 00:06:57 ORL Nelson 1 2 Missed
20051113CLEORL 00:06:57 ORL Nelson 2 2 Made
20051113CLEORL 00:06:39 ORL Nelson 1 2 Made
20051113CLEORL 00:06:39 ORL Nelson 2 2 Made
20051113CLEORL 00:05:40 ORL Turkoglu 1 2 Made
20051113CLEORL 00:05:40 ORL Turkoglu 2 2 Made
20051113CLEORL 00:04:51 CLE James 1 1 Made
20051113CLEORL 00:01:14 ORL Francis 1 2 Made
20051113CLEORL 00:01:14 ORL Francis 2 2 Made
20051113CLEORL 00:01:02 CLE Hughes 1 2 Missed
20051113CLEORL 00:01:02 CLE Hughes 2 2 Made
20051113CLEORL 00:00:18 ORL Francis 1 2 Made
20051113CLEORL 00:00:18 ORL Francis 2 2 Made
20051113CLEORL -00:02:51 ORL Howard 1 1 Made
20051113CLEORL -00:03:02 CLE Hughes 1 2 Missed
20051113CLEORL -00:03:02 CLE Hughes 2 2 Made
20051113CLEORL -00:03:25 CLE James 1 2 Made
20051113CLEORL -00:03:25 CLE James 2 2 Missed
20051113CLEORL -00:04:00 CLE James 1 1 Made
20051113CLEORL -00:04:29 CLE James 1 2 Missed
20051113CLEORL -00:04:29 CLE James 2 2 Made
20051113CLEORL -00:04:38 CLE Ilgauskas 1 2 Made
20051113CLEORL -00:04:38 CLE Ilgauskas 2 2 Made
20051113CLEORL -00:04:44 ORL Francis 1 2 Made
20051113CLEORL -00:04:44 ORL Francis 2 2 Made
20051113CLEORL -00:04:44 CLE James 1 2 Made
20051113CLEORL -00:04:44 CLE James 2 2 Made
20051113HOUBOS 00:40:58 BOS Pierce 1 2 Made
20051113HOUBOS 00:40:58 BOS Pierce 2 2 Made
20051113HOUBOS 00:40:17 HOU McGrady 1 1 Missed
20051113HOUBOS 00:36:03 HOU Ming 1 1 Missed
20051113HOUBOS 00:35:18 HOU Head 1 2 Made
20051113HOUBOS 00:35:18 HOU Head 2 2 Made
20051113HOUBOS 00:34:29 HOU Swift 1 2 Made
20051113HOUBOS 00:34:29 HOU Swift 2 2 Missed
20051113HOUBOS 00:33:02 HOU Barry T T Missed
20051113HOUBOS 00:30:47 HOU Barry 1 2 Made
20051113HOUBOS 00:30:47 HOU Barry 2 2 Made
20051113HOUBOS 00:30:38 HOU Wesley 1 2 Made
20051113HOUBOS 00:30:38 HOU Wesley 2 2 Made
20051113HOUBOS 00:27:51 HOU McGrady 1 2 Made
20051113HOUBOS 00:27:51 HOU McGrady 2 2 Made
20051113HOUBOS 00:25:27 HOU Wesley 1 2 Missed
20051113HOUBOS 00:25:27 HOU Wesley 2 2 Made
20051113HOUBOS 00:18:52 HOU Anderson 1 2 Made
20051113HOUBOS 00:18:52 HOU Anderson 2 2 Missed
20051113HOUBOS 00:14:43 HOU Barry 1 2 Made
20051113HOUBOS 00:14:43 HOU Barry 2 2 Made
20051113HOUBOS 00:14:00 HOU Wesley 1 2 Made
20051113HOUBOS 00:14:00 HOU Wesley 2 2 Made
20051113HOUBOS 00:13:51 BOS Blount 1 2 Made
20051113HOUBOS 00:13:51 BOS Blount 2 2 Missed
20051113HOUBOS 00:13:29 BOS Pierce 1 2 Made
20051113HOUBOS 00:13:29 BOS Pierce 2 2 Made
20051113HOUBOS 00:13:20 BOS Pierce 1 2 Made
20051113HOUBOS 00:13:20 BOS Pierce 2 2 Made
20051113HOUBOS 00:13:05 HOU Swift 1 2 Missed
20051113HOUBOS 00:13:05 HOU Swift 2 2 Made
20051113HOUBOS 00:12:03 HOU Head 1 2 Missed
20051113HOUBOS 00:12:03 HOU Head 2 2 Missed
20051113HOUBOS 00:10:25 HOU Swift 1 2 Missed
20051113HOUBOS 00:10:25 HOU Swift 2 2 Made
20051113HOUBOS 00:09:25 BOS Gomes 1 2 Made
20051113HOUBOS 00:09:25 BOS Gomes 2 2 Made
20051113HOUBOS 00:08:59 BOS LaFrentz T T Made
20051113HOUBOS 00:06:55 BOS Davis 1 2 Made
20051113HOUBOS 00:06:55 BOS Davis 2 2 Made
20051113HOUBOS 00:04:32 HOU Ming 1 2 Made
20051113HOUBOS 00:04:32 HOU Ming 2 2 Made
20051113HOUBOS 00:03:29 BOS LaFrentz 1 1 Missed
20051113HOUBOS 00:02:09 HOU Wesley 1 2 Made
20051113HOUBOS 00:02:09 HOU Wesley 2 2 Made
20051113HOUBOS 00:00:57 HOU Head 1 2 Made
20051113HOUBOS 00:00:57 HOU Head 2 2 Missed
20051113HOUBOS 00:00:33 HOU Swift 1 2 Missed
20051113HOUBOS 00:00:33 HOU Swift 2 2 Missed
20051113LACPHI 00:44:57 PHL Webber 1 2 Missed
20051113LACPHI 00:44:57 PHL Webber 2 2 Made
20051113LACPHI 00:43:05 LAC Mobley 1 1 Made
20051113LACPHI 00:42:01 PHL Hunter 1 2 Missed
20051113LACPHI 00:42:01 PHL Hunter 2 2 Made
20051113LACPHI 00:41:19 LAC Mobley 1 2 Missed
20051113LACPHI 00:41:19 LAC Mobley 2 2 Made
20051113LACPHI 00:40:57 PHL Iguodala 1 2 Missed
20051113LACPHI 00:40:57 PHL Iguodala 2 2 Made
20051113LACPHI 00:40:16 PHL Iguodala 1 2 Made
20051113LACPHI 00:40:16 PHL Iguodala 2 2 Made
20051113LACPHI 00:39:03 LAC Brand 1 2 Made
20051113LACPHI 00:39:03 LAC Brand 2 2 Made
20051113LACPHI 00:38:35 LAC Maggette 1 1 Made
20051113LACPHI 00:38:25 PHL Iverson 1 2 Made
20051113LACPHI 00:38:25 PHL Iverson 2 2 Made
20051113LACPHI 00:37:19 LAC Maggette 1 2 Made
20051113LACPHI 00:37:19 LAC Maggette 2 2 Made
20051113LACPHI 00:37:10 PHL Iverson 1 2 Made
20051113LACPHI 00:37:10 PHL Iverson 2 2 Made
20051113LACPHI 00:36:53 LAC Brand 1 2 Missed
20051113LACPHI 00:36:53 LAC Brand 2 2 Missed
20051113LACPHI 00:35:12 LAC Maggette 1 2 Made
20051113LACPHI 00:35:12 LAC Maggette 2 2 Made
20051113LACPHI 00:32:14 PHL Webber 1 2 Made
20051113LACPHI 00:32:14 PHL Webber 2 2 Made
20051113LACPHI 00:26:41 PHL Nailon 1 1 Made
20051113LACPHI 00:25:13 PHL Iverson 1 2 Made
20051113LACPHI 00:25:13 PHL Iverson 2 2 Made
20051113LACPHI 00:24:40 LAC Brand 1 2 Made
20051113LACPHI 00:24:40 LAC Brand 2 2 Made
20051113LACPHI 00:22:33 LAC Brand 1 2 Made
20051113LACPHI 00:22:33 LAC Brand 2 2 Made
20051113LACPHI 00:22:11 LAC Cassell T T Made
20051113LACPHI 00:21:24 PHL Iguodala 1 2 Made
20051113LACPHI 00:21:24 PHL Iguodala 2 2 Made
20051113LACPHI 00:21:05 PHL Hunter 1 2 Made
20051113LACPHI 00:21:05 PHL Hunter 2 2 Missed
20051113LACPHI 00:19:34 LAC Maggette 1 2 Made
20051113LACPHI 00:19:26 LAC Brand 1 2 Made
20051113LACPHI 00:19:26 LAC Brand 2 2 Made
20051113LACPHI 00:18:07 PHL Thomas 1 2 Missed
20051113LACPHI 00:18:07 PHL Thomas 2 2 Made
20051113LACPHI 00:13:27 LAC Brand 1 2 Made
20051113LACPHI 00:13:27 LAC Brand 2 2 Made
20051113LACPHI 00:13:10 LAC Rebraca 1 2 Made
20051113LACPHI 00:13:10 LAC Rebraca 2 2 Made
20051113LACPHI 00:11:29 PHL Nailon 1 2 Made
20051113LACPHI 00:11:29 PHL Nailon 2 2 Made
20051113LACPHI 00:09:29 PHL Nailon 1 2 Made
20051113LACPHI 00:09:29 PHL Nailon 2 2 Made
20051113LACPHI 00:08:49 PHL Iverson 1 1 Made
20051113LACPHI 00:05:55 LAC Ross 1 2 Made
20051113LACPHI 00:05:55 LAC Ross 2 2 Made
20051113LACPHI 00:05:31 LAC Brand 1 2 Missed
20051113LACPHI 00:05:31 LAC Brand 2 2 Made
20051113LACPHI 00:04:15 LAC Mobley 1 2 Missed
20051113LACPHI 00:04:15 LAC Mobley 2 2 Made
20051113LACPHI 00:03:48 LAC Brand 1 1 Made
20051113LACPHI 00:03:05 PHL Salmons 1 2 Made
20051113LACPHI 00:03:05 PHL Salmons 2 2 Made
20051113LACPHI 00:02:06 LAC Maggette 1 1 Made
20051113LACPHI 00:01:54 PHL Webber 1 2 Made
20051113LACPHI 00:01:54 PHL Webber 2 2 Made
20051113LACPHI 00:00:17 PHL Iverson 1 2 Made
20051113LACPHI 00:00:17 PHL Iverson 2 2 Made
20051113LACPHI 00:00:11 PHL Iverson 1 2 Made
20051113LACPHI 00:00:11 PHL Iverson 2 2 Missed
20051113LACPHI 00:00:05 PHL Salmons 1 2 Missed
20051113LACPHI 00:00:05 PHL Salmons 2 2 Made
20051113MINDEN 00:42:56 DEN Miller 1 2 Missed
20051113MINDEN 00:42:56 DEN Miller 2 2 Made
20051113MINDEN 00:39:05 MIN McCants 1 2 Made
20051113MINDEN 00:39:05 MIN McCants 2 2 Made
20051113MINDEN 00:38:17 DEN Anthony T T Made
20051113MINDEN 00:36:17 MIN Garnett 1 2 Made
20051113MINDEN 00:36:17 MIN Garnett 2 2 Made
20051113MINDEN 00:34:46 DEN Boykins T T Missed
20051113MINDEN 00:32:06 DEN Najera 1 2 Missed
20051113MINDEN 00:32:06 DEN Najera 2 2 Missed
20051113MINDEN 00:30:55 MIN Dupree 1 2 Missed
20051113MINDEN 00:30:55 MIN Dupree 2 2 Missed
20051113MINDEN 00:28:31 DEN Anthony 1 1 Made
20051113MINDEN 00:26:30 DEN Anthony 1 2 Made
20051113MINDEN 00:26:30 DEN Anthony 2 2 Missed
20051113MINDEN 00:24:12 DEN Miller 1 2 Missed
20051113MINDEN 00:24:12 DEN Miller 2 2 Made
20051113MINDEN 00:16:28 DEN Anthony 1 2 Made
20051113MINDEN 00:16:28 DEN Anthony 2 2 Made
20051113MINDEN 00:16:09 MIN Hudson T T Made
20051113MINDEN 00:13:32 DEN Anthony 1 2 Made
20051113MINDEN 00:13:32 DEN Anthony 2 2 Missed
20051113MINDEN 00:12:41 DEN Anthony 1 2 Made
20051113MINDEN 00:12:41 DEN Anthony 2 2 Made
20051113MINDEN 00:12:26 MIN Hudson 1 2 Made
20051113MINDEN 00:12:26 MIN Hudson 2 2 Made
20051113MINDEN 00:10:31 MIN Carter 1 1 Missed
20051113MINDEN 00:08:28 MIN Garnett 1 1 Made
20051113MINDEN 00:08:12 DEN Camby 1 2 Made
20051113MINDEN 00:08:12 DEN Camby 2 2 Made
20051113MINDEN 00:07:25 MIN McCants 1 2 Made
20051113MINDEN 00:07:25 MIN McCants 2 2 Made
20051113MINDEN 00:06:24 DEN Boykins T T Made
20051113MINDEN 00:06:24 MIN Garnett 1 1 Missed
20051113MINDEN 00:04:59 DEN Camby 1 2 Made
20051113MINDEN 00:04:59 DEN Camby 2 2 Made
20051113MINDEN 00:04:40 DEN Anthony T T Made
20051113MINDEN 00:03:29 MIN Szczerbiak 1 2 Made
20051113MINDEN 00:03:29 MIN Szczerbiak 2 2 Made
20051113MINDEN 00:02:40 DEN Camby 1 1 Missed
20051113MINDEN 00:01:17 MIN Hassell 1 2 Made
20051113MINDEN 00:01:17 MIN Hassell 2 2 Made
20051113MINDEN 00:00:11 DEN Boykins 1 2 Missed
20051113MINDEN 00:00:11 DEN Boykins 2 2 Made
20051113NYKSAC 00:45:41 NYK Richardson 1 2 Made
20051113NYKSAC 00:45:41 NYK Richardson 2 2 Made
20051113NYKSAC 00:44:52 SAC Abdur-Rahim 1 2 Missed
20051113NYKSAC 00:44:52 SAC Abdur-Rahim 2 2 Made
20051113NYKSAC 00:43:17 NYK Curry 1 2 Made
20051113NYKSAC 00:43:17 NYK Curry 2 2 Made
20051113NYKSAC 00:41:04 NYK Marbury 1 1 Missed
20051113NYKSAC 00:36:49 NYK Frye 1 1 Made
20051113NYKSAC 00:36:03 SAC Skinner 1 2 Missed
20051113NYKSAC 00:36:03 SAC Skinner 2 2 Made
20051113NYKSAC 00:33:16 SAC Thomas 1 1 Made
20051113NYKSAC 00:30:59 SAC Stojakovic T T Made
20051113NYKSAC 00:30:59 SAC Stojakovic 2 2 Made
20051113NYKSAC 00:30:59 SAC Stojakovic 1 1 Made
20051113NYKSAC 00:29:45 NYK Crawford 1 1 Missed
20051113NYKSAC 00:29:07 SAC Martin 1 2 Made
20051113NYKSAC 00:29:07 SAC Martin 2 2 Made
20051113NYKSAC 00:28:30 NYK Curry 1 1 Missed
20051113NYKSAC 00:28:17 SAC Bibby 1 2 Made
20051113NYKSAC 00:28:17 SAC Bibby 2 2 Made
20051113NYKSAC 00:27:10 SAC Wells 1 2 Missed
20051113NYKSAC 00:27:10 SAC Wells 2 2 Made
20051113NYKSAC 00:24:44 SAC Stojakovic 1 2 Made
20051113NYKSAC 00:24:44 SAC Stojakovic 2 2 Missed
20051113NYKSAC 00:23:21 NYK Davis 1 2 Made
20051113NYKSAC 00:23:21 NYK Davis 2 2 Missed
20051113NYKSAC 00:22:57 SAC Abdur-Rahim 1 2 Made
20051113NYKSAC 00:22:57 SAC Abdur-Rahim 2 2 Made
20051113NYKSAC 00:18:02 SAC Stojakovic T T Made
20051113NYKSAC 00:17:47 SAC Wells 1 1 Missed
20051113NYKSAC 00:14:49 SAC Abdur-Rahim 1 1 Made
20051113NYKSAC 00:14:00 SAC Stojakovic 1 2 Made
20051113NYKSAC 00:14:00 SAC Stojakovic 2 2 Made
20051113NYKSAC 00:13:29 SAC Abdur-Rahim 1 2 Missed
20051113NYKSAC 00:13:29 SAC Abdur-Rahim 2 2 Missed
20051113NYKSAC 00:12:48 NYK Marbury 1 1 Made
20051113NYKSAC 00:11:46 NYK Frye 1 2 Made
20051113NYKSAC 00:11:46 NYK Frye 2 2 Made
20051113NYKSAC 00:09:30 SAC Abdur-Rahim 1 2 Made
20051113NYKSAC 00:09:30 SAC Abdur-Rahim 2 2 Made
20051113NYKSAC 00:08:26 NYK Curry 1 2 Made
20051113NYKSAC 00:08:26 NYK Curry 2 2 Made
20051113NYKSAC 00:07:56 NYK Marbury 1 2 Missed
20051113NYKSAC 00:07:56 NYK Marbury 2 2 Missed
20051113NYKSAC 00:07:44 SAC Miller 1 2 Made
20051113NYKSAC 00:07:44 SAC Miller 2 2 Made
20051113NYKSAC 00:05:10 NYK Crawford 1 1 Made
20051113NYKSAC 00:04:17 SAC Miller 1 2 Missed
20051113NYKSAC 00:04:17 SAC Miller 2 2 Made
20051113NYKSAC 00:03:24 NYK Davis 1 2 Made
20051113NYKSAC 00:03:24 NYK Davis 2 2 Made
20051113NYKSAC 00:02:10 SAC Bibby 1 2 Made
20051113NYKSAC 00:02:10 SAC Bibby 2 2 Made
20051113NYKSAC 00:01:45 SAC Stojakovic 1 2 Made
20051113NYKSAC 00:01:45 SAC Stojakovic 2 2 Made
20051113NYKSAC 00:01:27 SAC Hart 1 2 Missed
20051113NYKSAC 00:01:27 SAC Hart 2 2 Made
20051113NYKSAC 00:01:06 SAC Stojakovic 1 2 Made
20051113NYKSAC 00:01:06 SAC Stojakovic 2 2 Made
20051113NYKSAC 00:00:47 NYK Marbury 1 2 Made
20051113NYKSAC 00:00:47 NYK Marbury 2 2 Made
20051113NYKSAC 00:00:47 NYK Crawford T T Missed
20051113NYKSAC 00:00:47 NYK Crawford T T Made
20051113NYKSAC 00:00:17 SAC Bibby 1 2 Made
20051113NYKSAC 00:00:17 SAC Bibby 2 2 Made
20051113SEATOR 00:46:59 SEA Allen 1 2 Made
20051113SEATOR 00:46:59 SEA Allen 2 2 Made
20051113SEATOR 00:42:35 SEA Collison 1 2 Made
20051113SEATOR 00:42:35 SEA Collison 2 2 Made
20051113SEATOR 00:41:14 SEA Petro 1 2 Missed
20051113SEATOR 00:41:14 SEA Petro 2 2 Missed
20051113SEATOR 00:37:18 SEA Murray 1 2 Made
20051113SEATOR 00:37:18 SEA Murray 2 2 Made
20051113SEATOR 00:33:44 SEA Evans 1 2 Made
20051113SEATOR 00:33:44 SEA Evans 2 2 Made
20051113SEATOR 00:31:53 SEA Murray 1 1 Made
20051113SEATOR 00:31:26 SEA R..Lewis 1 2 Made
20051113SEATOR 00:31:26 SEA R..Lewis 2 2 Made
20051113SEATOR 00:30:36 SEA R..Lewis 1 2 Made
20051113SEATOR 00:30:36 SEA R..Lewis 2 2 Made
20051113SEATOR 00:29:15 SEA R..Lewis 1 2 Made
20051113SEATOR 00:29:15 SEA R..Lewis 2 2 Made
20051113SEATOR 00:28:18 SEA Ridnour 1 2 Made
20051113SEATOR 00:28:18 SEA Ridnour 2 2 Made
20051113SEATOR 00:24:33 TOR Bosh 1 2 Made
20051113SEATOR 00:24:33 TOR Bosh 2 2 Made
20051113SEATOR 00:22:30 TOR James 1 2 Missed
20051113SEATOR 00:22:30 TOR James 2 2 Made
20051113SEATOR 00:22:16 SEA Ridnour 1 2 Made
20051113SEATOR 00:22:16 SEA Ridnour 2 2 Made
20051113SEATOR 00:20:25 SEA R..Lewis 1 3 Made
20051113SEATOR 00:20:25 SEA R..Lewis 2 3 Missed
20051113SEATOR 00:20:25 SEA R..Lewis 3 3 Made
20051113SEATOR 00:19:25 SEA Allen 1 1 Made
20051113SEATOR 00:17:26 SEA Petro 1 2 Missed
20051113SEATOR 00:17:26 SEA Petro 2 2 Missed
20051113SEATOR 00:16:59 TOR Villanueva 1 2 Missed
20051113SEATOR 00:16:59 TOR Villanueva 2 2 Made
20051113SEATOR 00:16:43 SEA Collison 1 2 Made
20051113SEATOR 00:16:43 SEA Collison 2 2 Made
20051113SEATOR 00:15:03 TOR Graham 1 2 Made
20051113SEATOR 00:15:03 TOR Graham 2 2 Made
20051113SEATOR 00:13:51 TOR Villanueva 1 2 Made
20051113SEATOR 00:13:51 TOR Villanueva 2 2 Made
20051113SEATOR 00:13:12 TOR Graham 1 1 Made
20051113SEATOR 00:12:54 SEA Fortson 1 2 Made
20051113SEATOR 00:12:54 SEA Fortson 2 2 Made
20051113SEATOR 00:12:46 TOR Sow 1 2 Missed
20051113SEATOR 00:12:46 TOR Sow 2 2 Made
20051113SEATOR 00:12:12 TOR Sow 1 2 Made
20051113SEATOR 00:12:12 TOR Sow 2 2 Missed
20051113SEATOR 00:11:02 TOR Bosh 1 2 Made
20051113SEATOR 00:11:02 TOR Bosh 2 2 Made
20051113SEATOR 00:07:40 SEA Collison 1 2 Made
20051113SEATOR 00:07:40 SEA Collison 2 2 Missed
20051113SEATOR 00:07:25 TOR Calderon 1 2 Made
20051113SEATOR 00:07:25 TOR Calderon 2 2 Made
20051113SEATOR 00:06:33 SEA R..Lewis 1 1 Missed
20051113SEATOR 00:06:02 SEA Petro 1 2 Made
20051113SEATOR 00:06:02 SEA Petro 2 2 Missed
20051113SEATOR 00:05:57 TOR Villanueva 1 2 Missed
20051113SEATOR 00:05:57 TOR Villanueva 2 2 Missed
20051113SEATOR 00:05:46 SEA Allen 1 2 Made
20051113SEATOR 00:05:46 SEA Allen 2 2 Made
20051113SEATOR 00:04:01 SEA R..Lewis 1 2 Made
20051113SEATOR 00:04:01 SEA R..Lewis 2 2 Made
20051113SEATOR 00:03:22 TOR Bosh 1 1 Made
20051113SEATOR 00:02:49 SEA R..Lewis 1 2 Made
20051113SEATOR 00:02:49 SEA R..Lewis 2 2 Made
20051113SEATOR 00:01:13 SEA R..Lewis 1 2 Made
20051113SEATOR 00:01:13 SEA R..Lewis 2 2 Made
20051113SEATOR 00:01:03 TOR Villanueva 1 2 Missed
20051113SEATOR 00:01:03 TOR Villanueva 2 2 Made
20051113SEATOR 00:00:04 SEA Radmanovic 1 2 Made
20051113SEATOR 00:00:04 SEA Radmanovic 2 2 Made
20051113SEATOR 00:00:02 TOR James 1 2 Made
20051113SEATOR 00:00:02 TOR James 2 2 Missed
20051113SEATOR -00:01:58 SEA Murray 1 2 Made
20051113SEATOR -00:01:58 SEA Murray 2 2 Made
20051113SEATOR -00:04:55 SEA Collison 1 1 Made
20051114CHIGSW 00:46:58 GOS Dunleavy 1 1 Missed
20051114CHIGSW 00:46:25 GOS Davis 1 2 Made
20051114CHIGSW 00:46:25 GOS Davis 2 2 Made
20051114CHIGSW 00:44:06 CHI Sweetney 1 2 Missed
20051114CHIGSW 00:44:06 CHI Sweetney 2 2 Made
20051114CHIGSW 00:41:08 CHI Hinrich T T Made
20051114CHIGSW 00:39:10 GOS Dunleavy 1 2 Made
20051114CHIGSW 00:39:10 GOS Dunleavy 2 2 Missed
20051114CHIGSW 00:37:41 GOS Richardson 1 2 Made
20051114CHIGSW 00:37:41 GOS Richardson 2 2 Made
20051114CHIGSW 00:37:24 GOS Dunleavy 1 2 Made
20051114CHIGSW 00:37:24 GOS Dunleavy 2 2 Made
20051114CHIGSW 00:36:27 CHI Deng 1 2 Missed
20051114CHIGSW 00:36:27 CHI Deng 2 2 Missed
20051114CHIGSW 00:34:29 CHI Harrington 1 1 Made
20051114CHIGSW 00:33:58 GOS Pietrus 1 1 Missed
20051114CHIGSW 00:30:37 GOS Pietrus 1 2 Missed
20051114CHIGSW 00:30:37 GOS Pietrus 2 2 Made
20051114CHIGSW 00:29:42 CHI Nocioni 1 1 Made
20051114CHIGSW 00:27:55 GOS Richardson 1 2 Missed
20051114CHIGSW 00:27:55 GOS Richardson 2 2 Made
20051114CHIGSW 00:26:28 GOS Richardson 1 1 Made
20051114CHIGSW 00:25:43 GOS Fisher 1 1 Made
20051114CHIGSW 00:24:39 GOS Pietrus 1 2 Made
20051114CHIGSW 00:24:39 GOS Pietrus 2 2 Made
20051114CHIGSW 00:18:54 GOS Murphy 1 2 Made
20051114CHIGSW 00:18:54 GOS Murphy 2 2 Made
20051114CHIGSW 00:16:34 CHI Sweetney 1 2 Missed
20051114CHIGSW 00:16:34 CHI Sweetney 2 2 Missed
20051114CHIGSW 00:15:16 GOS Fisher 1 2 Made
20051114CHIGSW 00:12:09 CHI Gordon 1 2 Made
20051114CHIGSW 00:12:09 CHI Gordon 2 2 Made
20051114CHIGSW 00:11:15 CHI Deng 1 2 Made
20051114CHIGSW 00:11:15 CHI Deng 2 2 Missed
20051114CHIGSW 00:10:32 GOS Pietrus 1 2 Made
20051114CHIGSW 00:10:32 GOS Pietrus 2 2 Made
20051114CHIGSW 00:08:44 GOS Richardson 1 2 Made
20051114CHIGSW 00:08:44 GOS Richardson 2 2 Made
20051114CHIGSW 00:07:16 CHI Nocioni 1 1 Missed
20051114CHIGSW 00:03:47 CHI Gordon T T Missed
20051114CHIGSW 00:03:31 CHI Nocioni 2 2 Made
20051114CHIGSW 00:03:31 CHI Nocioni 1 1 Missed
20051114CHIGSW 00:01:12 CHI Nocioni 1 2 Made
20051114CHIGSW 00:01:12 CHI Nocioni 2 2 Made
20051114CHIGSW 00:00:24 GOS Cabarkapa 1 2 Made
20051114CHIGSW 00:00:24 GOS Cabarkapa 2 2 Made
20051114LALMEM 00:44:50 LAL Bryant 1 1 Made
20051114LALMEM 00:39:24 MEM Wright 1 2 Made
20051114LALMEM 00:39:24 MEM Wright 2 2 Made
20051114LALMEM 00:37:18 MEM Miller 1 2 Made
20051114LALMEM 00:37:18 MEM Miller 2 2 Made
20051114LALMEM 00:32:30 MEM Battier 1 2 Made
20051114LALMEM 00:32:30 MEM Battier 2 2 Made
20051114LALMEM 00:32:15 LAL Mihm 1 2 Made
20051114LALMEM 00:32:15 LAL Mihm 2 2 Made
20051114LALMEM 00:30:59 MEM Roberts 1 2 Missed
20051114LALMEM 00:30:59 MEM Roberts 2 2 Made
20051114LALMEM 00:22:55 MEM Wright 1 2 Missed
20051114LALMEM 00:22:55 MEM Wright 2 2 Made
20051114LALMEM 00:18:40 LAL Bryant 1 1 Made
20051114LALMEM 00:18:27 MEM E..Jones 1 2 Made
20051114LALMEM 00:18:27 MEM E..Jones 2 2 Made
20051114LALMEM 00:17:14 MEM Gasol 1 2 Missed
20051114LALMEM 00:17:14 MEM Gasol 2 2 Made
20051114LALMEM 00:16:19 MEM Miller 1 2 Made
20051114LALMEM 00:16:19 MEM Miller 2 2 Made
20051114LALMEM 00:16:01 MEM Miller 1 2 Made
20051114LALMEM 00:16:01 MEM Miller 2 2 Made
20051114LALMEM 00:15:24 LAL Parker 1 2 Missed
20051114LALMEM 00:15:24 LAL Parker 2 2 Made
20051114LALMEM 00:14:56 LAL Bryant 1 2 Made
20051114LALMEM 00:14:56 LAL Bryant 2 2 Made
20051114LALMEM 00:14:22 MEM Miller 1 2 Made
20051114LALMEM 00:14:22 MEM Miller 2 2 Made
20051114LALMEM 00:13:44 LAL Green 1 2 Missed
20051114LALMEM 00:13:44 LAL Green 2 2 Made
20051114LALMEM 00:10:22 MEM Roberts 1 1 Missed
20051114LALMEM 00:09:46 LAL Brown 1 2 Missed
20051114LALMEM 00:09:46 LAL Brown 2 2 Made
20051114LALMEM 00:09:13 LAL Profit 1 2 Made
20051114LALMEM 00:09:13 LAL Profit 2 2 Made
20051114LALMEM 00:06:51 LAL Profit 1 2 Made
20051114LALMEM 00:06:51 LAL Profit 2 2 Made
20051114LALMEM 00:06:23 LAL Vujacic 1 2 Made
20051114LALMEM 00:06:23 LAL Vujacic 2 2 Made
20051114LALMEM 00:04:35 LAL Green 1 2 Made
20051114LALMEM 00:04:35 LAL Green 2 2 Made
20051114LALMEM 00:04:28 MEM Miller 1 2 Missed
20051114LALMEM 00:04:28 MEM Miller 2 2 Made
20051114LALMEM 00:03:59 MEM Gasol 1 2 Missed
20051114LALMEM 00:03:59 MEM Gasol 2 2 Made
20051114LALMEM 00:01:09 LAL Green 1 2 Missed
20051114LALMEM 00:01:09 LAL Green 2 2 Made
20051114LALMEM 00:00:23 LAL Mihm 1 1 Made
20051114NYKUTA 00:47:32 NYK Marbury 1 2 Made
20051114NYKUTA 00:47:32 NYK Marbury 2 2 Missed
20051114NYKUTA 00:44:08 NYK Curry 1 2 Made
20051114NYKUTA 00:44:08 NYK Curry 2 2 Missed
20051114NYKUTA 00:42:21 NYK Curry 1 2 Missed
20051114NYKUTA 00:42:21 NYK Curry 2 2 Made
20051114NYKUTA 00:38:19 NYK Ariza 1 2 Missed
20051114NYKUTA 00:38:19 NYK Ariza 2 2 Made
20051114NYKUTA 00:35:37 UTH D..Brown 1 1 Made
20051114NYKUTA 00:35:14 UTH D..Brown 1 2 Made
20051114NYKUTA 00:35:14 UTH D..Brown 2 2 Made
20051114NYKUTA 00:34:20 NYK Curry 1 2 Missed
20051114NYKUTA 00:34:20 NYK Curry 2 2 Missed
20051114NYKUTA 00:30:56 UTH D..Williams 1 1 Made
20051114NYKUTA 00:29:25 UTH Okur 1 2 Missed
20051114NYKUTA 00:29:25 UTH Okur 2 2 Missed
20051114NYKUTA 00:27:57 NYK Marbury 1 2 Made
20051114NYKUTA 00:27:57 NYK Marbury 2 2 Missed
20051114NYKUTA 00:27:52 UTH Okur 1 2 Made
20051114NYKUTA 00:27:52 UTH Okur 2 2 Made
20051114NYKUTA 00:26:39 UTH Collins 1 2 Missed
20051114NYKUTA 00:26:39 UTH Collins 2 2 Made
20051114NYKUTA 00:26:04 UTH Harpring 1 1 Made
20051114NYKUTA 00:25:55 NYK Crawford 1 2 Made
20051114NYKUTA 00:25:55 NYK Crawford 2 2 Made
20051114NYKUTA 00:23:21 UTH Palacio 1 2 Made
20051114NYKUTA 00:23:21 UTH Palacio 2 2 Made
20051114NYKUTA 00:12:36 UTH D..Williams 1 2 Made
20051114NYKUTA 00:12:36 UTH D..Williams 2 2 Made
20051114NYKUTA 00:07:12 NYK Rose 1 2 Made
20051114NYKUTA 00:07:12 NYK Rose 2 2 Missed
20051114NYKUTA 00:04:19 NYK Ariza 1 2 Missed
20051114NYKUTA 00:04:19 NYK Ariza 2 2 Made
20051114NYKUTA 00:03:08 UTH D..Williams 1 2 Made
20051114NYKUTA 00:03:08 UTH D..Williams 2 2 Made
20051114NYKUTA 00:02:45 NYK Curry 1 2 Made
20051114NYKUTA 00:02:45 NYK Curry 2 2 Made
20051114NYKUTA 00:00:47 NYK Crawford 1 2 Made
20051114NYKUTA 00:00:47 NYK Crawford 2 2 Missed
20051114NYKUTA 00:00:33 NYK Crawford 1 2 Made
20051114NYKUTA 00:00:33 NYK Crawford 2 2 Made
20051115ATLSAS 00:40:34 SAN Parker 1 2 Missed
20051115ATLSAS 00:40:34 SAN Parker 2 2 Missed
20051115ATLSAS 00:37:21 ATL Williams 1 2 Missed
20051115ATLSAS 00:37:21 ATL Williams 2 2 Made
20051115ATLSAS 00:35:17 ATL Williams 1 2 Made
20051115ATLSAS 00:35:17 ATL Williams 2 2 Made
20051115ATLSAS 00:32:56 ATL J..Smith 1 2 Missed
20051115ATLSAS 00:32:56 ATL J..Smith 2 2 Made
20051115ATLSAS 00:31:34 SAN Parker 1 1 Made
20051115ATLSAS 00:31:05 SAN Parker 1 2 Missed
20051115ATLSAS 00:31:05 SAN Parker 2 2 Made
20051115ATLSAS 00:30:48 ATL Lue T T Made
20051115ATLSAS 00:30:04 SAN Duncan 1 1 Made
20051115ATLSAS 00:28:31 SAN Ginobili 1 2 Made
20051115ATLSAS 00:28:31 SAN Ginobili 2 2 Made
20051115ATLSAS 00:25:44 ATL Johnson 1 2 Made
20051115ATLSAS 00:25:44 ATL Johnson 2 2 Made
20051115ATLSAS 00:25:26 SAN Parker 1 2 Made
20051115ATLSAS 00:25:26 SAN Parker 2 2 Made
20051115ATLSAS 00:24:31 SAN Ginobili 1 2 Made
20051115ATLSAS 00:24:31 SAN Ginobili 2 2 Made
20051115ATLSAS 00:22:38 SAN Parker 1 1 Missed
20051115ATLSAS 00:21:29 SAN Ginobili 1 1 Made
20051115ATLSAS 00:20:03 ATL Harrington 1 2 Made
20051115ATLSAS 00:20:03 ATL Harrington 2 2 Missed
20051115ATLSAS 00:17:24 SAN Duncan 1 1 Missed
20051115ATLSAS 00:12:42 ATL Johnson 1 2 Made
20051115ATLSAS 00:12:42 ATL Johnson 2 2 Made
20051115ATLSAS 00:09:08 ATL Harrington 1 2 Missed
20051115ATLSAS 00:09:08 ATL Harrington 2 2 Missed
20051115ATLSAS 00:08:14 ATL J..Smith 1 2 Made
20051115ATLSAS 00:08:14 ATL J..Smith 2 2 Made
20051115ATLSAS 00:06:54 ATL Lue 1 2 Missed
20051115ATLSAS 00:06:54 ATL Lue 2 2 Made
20051115ATLSAS 00:05:42 ATL Lue 1 1 Made
20051115ATLSAS 00:05:00 SAN Sanders 1 2 Missed
20051115ATLSAS 00:05:00 SAN Sanders 2 2 Made
20051115ATLSAS 00:04:31 ATL Williams 1 2 Made
20051115ATLSAS 00:04:31 ATL Williams 2 2 Missed
20051115ATLSAS 00:03:13 ATL Ivey 1 2 Missed
20051115ATLSAS 00:03:13 ATL Ivey 2 2 Made
20051115ATLSAS 00:02:21 SAN Udrih 1 2 Missed
20051115ATLSAS 00:02:21 SAN Udrih 2 2 Made
20051115BOSDET 00:47:13 DET B..Wallace 1 2 Made
20051115BOSDET 00:47:13 DET B..Wallace 2 2 Made
20051115BOSDET 00:44:26 BOS LaFrentz 1 2 Made
20051115BOSDET 00:44:26 BOS LaFrentz 2 2 Made
20051115BOSDET 00:39:12 DET Prince 1 1 Missed
20051115BOSDET 00:31:14 DET Arroyo 1 1 Missed
20051115BOSDET 00:29:32 DET Prince 1 2 Made
20051115BOSDET 00:29:32 DET Prince 2 2 Missed
20051115BOSDET 00:28:10 BOS Blount 1 2 Made
20051115BOSDET 00:28:10 BOS Blount 2 2 Missed
20051115BOSDET 00:25:34 DET Prince 1 2 Made
20051115BOSDET 00:25:34 DET Prince 2 2 Missed
20051115BOSDET 00:24:23 BOS R..Davis T T Made
20051115BOSDET 00:24:23 BOS R..Davis 1 1 Missed
20051115BOSDET 00:16:18 DET Billups 1 2 Made
20051115BOSDET 00:16:18 DET Billups 2 2 Missed
20051115BOSDET 00:15:05 DET Billups 1 1 Made
20051115BOSDET 00:14:40 DET Billups 1 1 Made
20051115BOSDET 00:12:23 DET Billups 1 1 Made
20051115BOSDET 00:09:08 DET Hamilton 2 2 Made
20051115BOSDET 00:09:08 DET Hamilton 1 1 Made
20051115BOSDET 00:05:16 DET Prince 1 1 Made
20051115BOSDET 00:04:15 DET R..Wallace 1 1 Made
20051115BOSDET 00:03:17 BOS Pierce 1 2 Made
20051115BOSDET 00:03:17 BOS Pierce 2 2 Made
20051115BOSDET 00:02:26 DET B..Wallace 1 2 Made
20051115BOSDET 00:02:26 DET B..Wallace 2 2 Made
20051115BOSDET 00:02:07 BOS R..Davis 1 1 Made
20051115BOSDET 00:02:00 DET R..Wallace 1 2 Made
20051115BOSDET 00:02:00 DET R..Wallace 2 2 Made
20051115BOSDET 00:01:04 DET Billups 1 2 Made
20051115BOSDET 00:01:04 DET Billups 2 2 Made
20051115BOSDET 00:00:55 BOS Reed 1 2 Made
20051115BOSDET 00:00:55 BOS Reed 2 2 Made
20051115CHAORL 00:47:07 ORL Francis 1 2 Missed
20051115CHAORL 00:47:07 ORL Francis 2 2 Made
20051115CHAORL 00:46:40 ORL Howard 1 2 Made
20051115CHAORL 00:46:40 ORL Howard 2 2 Made
20051115CHAORL 00:46:04 ORL Battie 1 2 Made
20051115CHAORL 00:46:04 ORL Battie 2 2 Missed
20051115CHAORL 00:40:45 ORL Howard 1 2 Made
20051115CHAORL 00:40:45 ORL Howard 2 2 Made
20051115CHAORL 00:39:38 ORL Stevenson 1 2 Made
20051115CHAORL 00:39:38 ORL Stevenson 2 2 Missed
20051115CHAORL 00:38:59 CHA Bogans 1 1 Made
20051115CHAORL 00:38:30 CHA Bogans 1 2 Made
20051115CHAORL 00:38:30 CHA Bogans 2 2 Made
20051115CHAORL 00:37:37 CHA Bogans 1 2 Made
20051115CHAORL 00:37:37 CHA Bogans 2 2 Made
20051115CHAORL 00:36:30 CHA Robinson 1 1 Made
20051115CHAORL 00:33:43 ORL Stevenson 1 2 Made
20051115CHAORL 00:33:43 ORL Stevenson 2 2 Made
20051115CHAORL 00:33:19 CHA Bogans 1 2 Made
20051115CHAORL 00:33:19 CHA Bogans 2 2 Made
20051115CHAORL 00:31:03 CHA Felton 1 1 Made
20051115CHAORL 00:30:23 ORL Dooling 1 2 Made
20051115CHAORL 00:30:23 ORL Dooling 2 2 Missed
20051115CHAORL 00:28:35 ORL Howard 1 2 Made
20051115CHAORL 00:28:35 ORL Howard 2 2 Made
20051115CHAORL 00:27:35 ORL Howard 1 2 Made
20051115CHAORL 00:27:35 ORL Howard 2 2 Missed
20051115CHAORL 00:27:35 ORL Battie 1 2 Made
20051115CHAORL 00:27:35 ORL Battie 2 2 Missed
20051115CHAORL 00:27:04 ORL Francis 1 1 Missed
20051115CHAORL 00:26:58 CHA May 1 2 Made
20051115CHAORL 00:26:58 CHA May 2 2 Missed
20051115CHAORL 00:24:42 CHA May 1 2 Made
20051115CHAORL 00:24:42 CHA May 2 2 Made
20051115CHAORL 00:22:16 ORL Turkoglu 1 2 Made
20051115CHAORL 00:22:16 ORL Turkoglu 2 2 Made
20051115CHAORL 00:20:45 ORL Battie 1 2 Made
20051115CHAORL 00:20:45 ORL Battie 2 2 Missed
20051115CHAORL 00:18:24 ORL Stevenson 1 1 Made
20051115CHAORL 00:15:41 ORL Howard 1 2 Missed
20051115CHAORL 00:15:41 ORL Howard 2 2 Missed
20051115CHAORL 00:13:37 ORL Dooling 1 2 Missed
20051115CHAORL 00:13:37 ORL Dooling 2 2 Missed
20051115CHAORL 00:11:05 ORL Nelson 1 2 Made
20051115CHAORL 00:11:05 ORL Nelson 2 2 Made
20051115CHAORL 00:09:10 CHA Felton 2 2 Missed
20051115CHAORL 00:09:10 CHA Felton 1 1 Missed
20051115CHAORL 00:05:55 ORL Nelson 1 1 Made
20051115CHAORL 00:02:31 CHA May 1 2 Made
20051115CHAORL 00:02:31 CHA May 2 2 Made
20051115CHAORL 00:00:19 ORL Nelson 1 2 Made
20051115CHAORL 00:00:19 ORL Nelson 2 2 Made
20051115DENDAL 00:46:41 DEN Miller 1 2 Made
20051115DENDAL 00:46:41 DEN Miller 2 2 Made
20051115DENDAL 00:45:39 DAL Christie 1 2 Made
20051115DENDAL 00:45:39 DAL Christie 2 2 Made
20051115DENDAL 00:44:20 DEN Anthony 1 2 Made
20051115DENDAL 00:44:20 DEN Anthony 2 2 Missed
20051115DENDAL 00:42:34 DEN Anthony 1 1 Made
20051115DENDAL 00:32:18 DAL Christie 1 2 Missed
20051115DENDAL 00:32:18 DAL Christie 2 2 Made
20051115DENDAL 00:31:19 DAL Nowitzki 1 2 Made
20051115DENDAL 00:31:19 DAL Nowitzki 2 2 Made
20051115DENDAL 00:30:30 DEN Miller 1 2 Made
20051115DENDAL 00:30:30 DEN Miller 2 2 Made
20051115DENDAL 00:27:45 DEN Anthony 1 2 Made
20051115DENDAL 00:27:45 DEN Anthony 2 2 Made
20051115DENDAL 00:26:05 DEN Camby 1 2 Made
20051115DENDAL 00:26:05 DEN Camby 2 2 Missed
20051115DENDAL 00:24:05 DAL Nowitzki 1 2 Made
20051115DENDAL 00:24:05 DAL Nowitzki 2 2 Made
20051115DENDAL 00:23:45 DEN D..Johnson 1 2 Made
20051115DENDAL 00:23:45 DEN D..Johnson 2 2 Made
20051115DENDAL 00:21:05 DEN Miller 1 1 Made
20051115DENDAL 00:20:43 DEN D..Johnson 1 2 Made
20051115DENDAL 00:20:43 DEN D..Johnson 2 2 Made
20051115DENDAL 00:18:41 DAL Howard 1 2 Missed
20051115DENDAL 00:18:41 DAL Howard 2 2 Made
20051115DENDAL 00:16:06 DAL Daniels 1 2 Made
20051115DENDAL 00:16:06 DAL Daniels 2 2 Missed
20051115DENDAL 00:13:25 DAL Nowitzki 2 2 Made
20051115DENDAL 00:13:25 DAL Nowitzki 1 1 Made
20051115DENDAL 00:02:46 DEN Anthony 1 2 Made
20051115DENDAL 00:02:46 DEN Anthony 2 2 Made
20051115DENDAL 00:00:00 DAL Armstrong 1 2 Made
20051115DENDAL 00:00:00 DAL Armstrong 2 2 Made
20051115HOUMIN 00:47:35 MIN Olowokandi 1 2 Made
20051115HOUMIN 00:47:35 MIN Olowokandi 2 2 Made
20051115HOUMIN 00:45:15 MIN Szczerbiak T T Made
20051115HOUMIN 00:45:15 MIN Olowokandi 1 1 Made
20051115HOUMIN 00:42:49 MIN Szczerbiak 1 2 Made
20051115HOUMIN 00:42:49 MIN Szczerbiak 2 2 Missed
20051115HOUMIN 00:42:23 HOU McGrady 1 2 Made
20051115HOUMIN 00:42:23 HOU McGrady 2 2 Made
20051115HOUMIN 00:42:06 HOU Anderson 1 2 Missed
20051115HOUMIN 00:42:06 HOU Anderson 2 2 Made
20051115HOUMIN 00:40:58 HOU McGrady 1 2 Made
20051115HOUMIN 00:40:58 HOU McGrady 2 2 Made
20051115HOUMIN 00:39:02 MIN Jaric 1 2 Missed
20051115HOUMIN 00:39:02 MIN Jaric 2 2 Made
20051115HOUMIN 00:38:48 HOU Alston 1 1 Made
20051115HOUMIN 00:37:28 MIN Dupree 1 1 Missed
20051115HOUMIN 00:37:19 HOU Wesley 1 2 Made
20051115HOUMIN 00:37:19 HOU Wesley 2 2 Made
20051115HOUMIN 00:36:51 HOU Howard 1 2 Missed
20051115HOUMIN 00:36:51 HOU Howard 2 2 Made
20051115HOUMIN 00:35:40 MIN McCants 1 2 Made
20051115HOUMIN 00:35:40 MIN McCants 2 2 Made
20051115HOUMIN 00:33:58 HOU Mutombo 1 2 Made
20051115HOUMIN 00:33:58 HOU Mutombo 2 2 Missed
20051115HOUMIN 00:33:35 MIN Hudson 1 2 Made
20051115HOUMIN 00:33:35 MIN Hudson 2 2 Made
20051115HOUMIN 00:29:37 HOU Swift 1 2 Missed
20051115HOUMIN 00:29:37 HOU Swift 2 2 Made
20051115HOUMIN 00:28:20 HOU Wesley 1 2 Missed
20051115HOUMIN 00:28:20 HOU Wesley 2 2 Made
20051115HOUMIN 00:27:27 MIN Garnett 1 2 Made
20051115HOUMIN 00:27:27 MIN Garnett 2 2 Made
20051115HOUMIN 00:27:13 HOU Ming 1 1 Made
20051115HOUMIN 00:26:16 MIN Hassell 1 1 Made
20051115HOUMIN 00:25:23 MIN Olowokandi 1 2 Made
20051115HOUMIN 00:25:23 MIN Olowokandi 2 2 Missed
20051115HOUMIN 00:22:04 MIN Garnett 1 2 Made
20051115HOUMIN 00:22:04 MIN Garnett 2 2 Made
20051115HOUMIN 00:18:38 MIN Jaric 1 2 Made
20051115HOUMIN 00:18:38 MIN Jaric 2 2 Made
20051115HOUMIN 00:17:48 HOU McGrady 1 2 Made
20051115HOUMIN 00:17:48 HOU McGrady 2 2 Made
20051115HOUMIN 00:17:28 MIN Hassell 1 2 Made
20051115HOUMIN 00:17:28 MIN Hassell 2 2 Made
20051115HOUMIN 00:17:05 HOU Ming 1 2 Made
20051115HOUMIN 00:17:05 HOU Ming 2 2 Made
20051115HOUMIN 00:16:30 HOU Alston 1 2 Made
20051115HOUMIN 00:16:30 HOU Alston 2 2 Missed
20051115HOUMIN 00:15:10 MIN Jaric 1 2 Made
20051115HOUMIN 00:15:10 MIN Jaric 2 2 Made
20051115HOUMIN 00:13:04 MIN Madsen 1 2 Missed
20051115HOUMIN 00:13:04 MIN Madsen 2 2 Missed
20051115HOUMIN 00:12:28 MIN Madsen 1 2 Missed
20051115HOUMIN 00:12:28 MIN Madsen 2 2 Missed
20051115HOUMIN 00:10:04 HOU Mutombo 1 2 Made
20051115HOUMIN 00:10:04 HOU Mutombo 2 2 Made
20051115HOUMIN 00:09:36 HOU McGrady 1 3 Made
20051115HOUMIN 00:09:36 HOU McGrady 2 3 Made
20051115HOUMIN 00:09:36 HOU McGrady 3 3 Made
20051115HOUMIN 00:08:36 MIN Madsen 1 2 Made
20051115HOUMIN 00:08:36 MIN Madsen 2 2 Made
20051115HOUMIN 00:06:52 HOU Swift 1 1 Made
20051115HOUMIN 00:06:30 MIN Garnett 1 2 Made
20051115HOUMIN 00:06:30 MIN Garnett 2 2 Missed
20051115HOUMIN 00:05:27 MIN Garnett 1 1 Made
20051115HOUMIN 00:00:15 HOU Alston 1 2 Missed
20051115HOUMIN 00:00:15 HOU Alston 2 2 Made
20051115HOUMIN 00:00:09 HOU McGrady 1 2 Made
20051115HOUMIN 00:00:09 HOU McGrady 2 2 Made
20051115HOUMIN 00:00:03 HOU McGrady 1 2 Made
20051115HOUMIN 00:00:03 HOU McGrady 2 2 Made
20051115MILLAC 00:47:19 LAC Ross 1 2 Made
20051115MILLAC 00:47:19 LAC Ross 2 2 Missed
20051115MILLAC 00:46:43 LAC Brand 1 1 Made
20051115MILLAC 00:45:15 MIL Redd 1 2 Made
20051115MILLAC 00:45:15 MIL Redd 2 2 Made
20051115MILLAC 00:44:22 LAC Brand 1 2 Made
20051115MILLAC 00:44:22 LAC Brand 2 2 Made
20051115MILLAC 00:43:53 LAC Cassell T T Made
20051115MILLAC 00:41:55 MIL Ford 1 2 Made
20051115MILLAC 00:41:55 MIL Ford 2 2 Made
20051115MILLAC 00:38:29 MIL Ford 1 2 Missed
20051115MILLAC 00:38:29 MIL Ford 2 2 Made
20051115MILLAC 00:37:51 MIL Smith 1 2 Made
20051115MILLAC 00:37:51 MIL Smith 2 2 Made
20051115MILLAC 00:35:41 LAC Rebraca 1 2 Made
20051115MILLAC 00:35:41 LAC Rebraca 2 2 Made
20051115MILLAC 00:33:21 MIL Simmons 1 2 Made
20051115MILLAC 00:33:21 MIL Simmons 2 2 Made
20051115MILLAC 00:33:14 LAC Maggette 1 2 Made
20051115MILLAC 00:33:14 LAC Maggette 2 2 Made
20051115MILLAC 00:31:30 LAC McCarty 1 2 Made
20051115MILLAC 00:31:30 LAC McCarty 2 2 Missed
20051115MILLAC 00:28:58 LAC Brand 1 1 Made
20051115MILLAC 00:26:37 LAC Maggette 1 1 Made
20051115MILLAC 00:25:47 LAC Cassell 1 2 Made
20051115MILLAC 00:25:47 LAC Cassell 2 2 Made
20051115MILLAC 00:19:41 LAC Maggette 1 2 Made
20051115MILLAC 00:19:41 LAC Maggette 2 2 Made
20051115MILLAC 00:19:17 LAC Maggette 1 3 Made
20051115MILLAC 00:19:17 LAC Maggette 2 3 Made
20051115MILLAC 00:19:17 LAC Maggette 3 3 Made
20051115MILLAC 00:15:55 MIL Ford 1 2 Made
20051115MILLAC 00:15:55 MIL Ford 2 2 Made
20051115MILLAC 00:15:07 LAC Cassell 1 2 Made
20051115MILLAC 00:15:07 LAC Cassell 2 2 Made
20051115MILLAC 00:14:38 LAC Mobley 1 2 Made
20051115MILLAC 00:14:38 LAC Mobley 2 2 Made
20051115MILLAC 00:13:17 LAC Brand 1 2 Made
20051115MILLAC 00:13:17 LAC Brand 2 2 Made
20051115MILLAC 00:12:42 MIL Gadzuric 1 2 Missed
20051115MILLAC 00:12:42 MIL Gadzuric 2 2 Made
20051115MILLAC 00:12:40 LAC Ewing 1 2 Made
20051115MILLAC 00:12:40 LAC Ewing 2 2 Made
20051115MILLAC 00:12:29 MIL Williams T T Made
20051115MILLAC 00:11:23 LAC Maggette 1 2 Missed
20051115MILLAC 00:11:23 LAC Maggette 2 2 Made
20051115MILLAC 00:09:44 LAC Brand 1 2 Made
20051115MILLAC 00:09:44 LAC Brand 2 2 Made
20051115MILLAC 00:08:22 MIL Williams 1 2 Made
20051115MILLAC 00:08:22 MIL Williams 2 2 Made
20051115MILLAC 00:05:36 LAC Wilcox 1 2 Made
20051115MILLAC 00:05:36 LAC Wilcox 2 2 Made
20051115MILLAC 00:05:19 MIL Welsch 1 2 Made
20051115MILLAC 00:05:19 MIL Welsch 2 2 Made
20051115MILLAC 00:04:30 LAC Wilcox 1 2 Made
20051115MILLAC 00:04:30 LAC Wilcox 2 2 Made
20051115MILLAC 00:03:02 MIL Kukoc 1 2 Missed
20051115MILLAC 00:03:02 MIL Kukoc 2 2 Made
20051115MILLAC 00:01:50 MIL Kukoc 1 2 Missed
20051115MILLAC 00:01:50 MIL Kukoc 2 2 Made
20051115MILLAC 00:01:27 MIL Welsch 1 2 Made
20051115MILLAC 00:01:27 MIL Welsch 2 2 Missed
20051115MILLAC 00:00:38 MIL Williams 1 2 Made
20051115MILLAC 00:00:38 MIL Williams 2 2 Made
20051115NOKMIA 00:47:05 MIA Wade 1 2 Missed
20051115NOKMIA 00:47:05 MIA Wade 2 2 Made
20051115NOKMIA 00:44:41 NOK Snyder 1 2 Made
20051115NOKMIA 00:44:41 NOK Snyder 2 2 Made
20051115NOKMIA 00:44:29 MIA Wade 1 2 Made
20051115NOKMIA 00:44:29 MIA Wade 2 2 Made
20051115NOKMIA 00:44:21 NOK Paul T T Made
20051115NOKMIA 00:41:28 MIA Wade 1 2 Made
20051115NOKMIA 00:41:28 MIA Wade 2 2 Missed
20051115NOKMIA 00:40:57 MIA Wade 1 2 Missed
20051115NOKMIA 00:40:57 MIA Wade 2 2 Made
20051115NOKMIA 00:39:09 MIA Haslem 1 2 Made
20051115NOKMIA 00:39:09 MIA Haslem 2 2 Made
20051115NOKMIA 00:35:08 NOK Andersen 1 2 Missed
20051115NOKMIA 00:35:08 NOK Andersen 2 2 Missed
20051115NOKMIA 00:33:44 NOK Vroman 1 2 Missed
20051115NOKMIA 00:33:44 NOK Vroman 2 2 Missed
20051115NOKMIA 00:33:24 NOK Vroman 1 2 Missed
20051115NOKMIA 00:33:24 NOK Vroman 2 2 Made
20051115NOKMIA 00:30:07 NOK Mason 1 2 Made
20051115NOKMIA 00:30:07 NOK Mason 2 2 Missed
20051115NOKMIA 00:29:56 MIA Kapono T T Made
20051115NOKMIA 00:28:23 NOK Paul T T Made
20051115NOKMIA 00:19:40 NOK Brown 1 1 Made
20051115NOKMIA 00:17:21 NOK West 1 2 Made
20051115NOKMIA 00:17:21 NOK West 2 2 Made
20051115NOKMIA 00:13:15 MIA A..Walker 1 2 Made
20051115NOKMIA 00:13:15 MIA A..Walker 2 2 Made
20051115NOKMIA 00:07:48 MIA Wade 1 2 Made
20051115NOKMIA 00:07:48 MIA Wade 2 2 Made
20051115NOKMIA 00:05:44 NOK Paul 1 1 Made
20051115NOKMIA 00:04:08 NOK Brown 1 1 Made
20051115NOKMIA 00:03:52 MIA Mourning 1 2 Made
20051115NOKMIA 00:03:52 MIA Mourning 2 2 Made
20051115NOKMIA 00:03:00 NOK Andersen 1 2 Missed
20051115NOKMIA 00:03:00 NOK Andersen 2 2 Made
20051115NOKMIA 00:02:14 MIA Wade 1 2 Missed
20051115NOKMIA 00:02:14 MIA Wade 2 2 Made
20051115NOKMIA 00:01:11 MIA Wade 1 1 Made
20051115NOKMIA -00:02:19 NOK Paul 1 2 Made
20051115NOKMIA -00:02:19 NOK Paul 2 2 Made
20051115NOKMIA -00:03:37 NOK Nachbar 1 2 Missed
20051115NOKMIA -00:03:37 NOK Nachbar 2 2 Made
20051115NOKMIA -00:04:03 MIA Mourning 1 2 Made
20051115NOKMIA -00:04:03 MIA Mourning 2 2 Made
20051115NOKMIA -00:04:13 MIA Payton 1 2 Made
20051115NOKMIA -00:04:13 MIA Payton 2 2 Made
20051115NOKMIA -00:04:25 MIA Wade 1 2 Made
20051115NOKMIA -00:04:25 MIA Wade 2 2 Made
20051115NOKMIA -00:04:33 NOK Paul 1 2 Missed
20051115NOKMIA -00:04:33 NOK Paul 2 2 Made
20051115NOKMIA -00:04:41 MIA Payton 1 2 Made
20051115NOKMIA -00:04:41 MIA Payton 2 2 Made
20051115SEANJN 00:44:54 SEA Allen 1 2 Made
20051115SEANJN 00:44:54 SEA Allen 2 2 Made
20051115SEANJN 00:44:17 SEA Allen 1 2 Made
20051115SEANJN 00:44:17 SEA Allen 2 2 Made
20051115SEANJN 00:42:14 NJN Krstic 1 2 Made
20051115SEANJN 00:42:14 NJN Krstic 2 2 Missed
20051115SEANJN 00:38:44 SEA Ridnour T T Made
20051115SEANJN 00:37:04 SEA Wilkins 1 2 Made
20051115SEANJN 00:37:04 SEA Wilkins 2 2 Made
20051115SEANJN 00:34:03 NJN Padgett 1 1 Made
20051115SEANJN 00:33:53 SEA Wilkins 1 1 Made
20051115SEANJN 00:33:39 SEA Cleaves 1 2 Missed
20051115SEANJN 00:33:39 SEA Cleaves 2 2 Made
20051115SEANJN 00:33:10 SEA Allen 1 2 Made
20051115SEANJN 00:33:10 SEA Allen 2 2 Made
20051115SEANJN 00:30:31 NJN Krstic 1 1 Missed
20051115SEANJN 00:29:38 NJN Carter 1 2 Made
20051115SEANJN 00:29:38 NJN Carter 2 2 Made
20051115SEANJN 00:28:15 SEA Evans 1 2 Made
20051115SEANJN 00:28:15 SEA Evans 2 2 Missed
20051115SEANJN 00:27:37 SEA Evans 1 2 Missed
20051115SEANJN 00:27:37 SEA Evans 2 2 Made
20051115SEANJN 00:25:59 NJN Jefferson 1 2 Made
20051115SEANJN 00:25:59 NJN Jefferson 2 2 Made
20051115SEANJN 00:23:39 NJN Krstic 1 2 Made
20051115SEANJN 00:23:39 NJN Krstic 2 2 Made
20051115SEANJN 00:20:08 NJN Carter 1 2 Made
20051115SEANJN 00:20:08 NJN Carter 2 2 Made
20051115SEANJN 00:18:50 NJN Carter 1 2 Made
20051115SEANJN 00:18:50 NJN Carter 2 2 Made
20051115SEANJN 00:17:30 SEA R..Lewis 1 2 Made
20051115SEANJN 00:17:30 SEA R..Lewis 2 2 Made
20051115SEANJN 00:17:00 SEA Allen 1 2 Made
20051115SEANJN 00:17:00 SEA Allen 2 2 Made
20051115SEANJN 00:16:47 NJN Carter 1 2 Made
20051115SEANJN 00:16:47 NJN Carter 2 2 Missed
20051115SEANJN 00:15:45 NJN Krstic 1 2 Made
20051115SEANJN 00:15:45 NJN Krstic 2 2 Made
20051115SEANJN 00:15:17 NJN Krstic 1 1 Missed
20051115SEANJN 00:14:49 NJN McInnis 1 2 Missed
20051115SEANJN 00:14:49 NJN McInnis 2 2 Made
20051115SEANJN 00:13:44 NJN Planinic 1 2 Missed
20051115SEANJN 00:13:44 NJN Planinic 2 2 Missed
20051115SEANJN 00:12:18 NJN Jackson 1 2 Made
20051115SEANJN 00:12:18 NJN Jackson 2 2 Made
20051115SEANJN 00:12:07 SEA R..Lewis 1 3 Made
20051115SEANJN 00:12:07 SEA R..Lewis 2 3 Made
20051115SEANJN 00:12:07 SEA R..Lewis 3 3 Made
20051115SEANJN 00:10:22 NJN Jefferson 1 2 Made
20051115SEANJN 00:10:22 NJN Jefferson 2 2 Made
20051115SEANJN 00:09:21 NJN Planinic 1 2 Made
20051115SEANJN 00:09:21 NJN Planinic 2 2 Made
20051115SEANJN 00:09:12 SEA Moore 1 1 Made
20051115SEANJN 00:07:45 NJN Carter 1 2 Made
20051115SEANJN 00:07:45 NJN Carter 2 2 Made
20051115SEANJN 00:04:55 NJN Carter 1 2 Made
20051115SEANJN 00:04:55 NJN Carter 2 2 Made
20051115SEANJN 00:02:08 SEA Allen 1 1 Missed
20051115SEANJN 00:01:59 NJN Kidd 1 2 Made
20051115SEANJN 00:01:59 NJN Kidd 2 2 Made
20051115SEANJN 00:01:28 NJN Robinson 1 2 Made
20051115SEANJN 00:01:28 NJN Robinson 2 2 Made
20051115SEANJN 00:01:15 SEA Ridnour 1 2 Made
20051115SEANJN 00:01:15 SEA Ridnour 2 2 Made
20051115SEANJN 00:00:49 SEA Allen 1 2 Made
20051115SEANJN 00:00:49 SEA Allen 2 2 Made
20051115SEANJN 00:00:40 NJN Krstic 1 2 Made
20051115SEANJN 00:00:40 NJN Krstic 2 2 Made
20051115SEANJN 00:00:28 NJN Kidd 1 2 Made
20051115SEANJN 00:00:28 NJN Kidd 2 2 Made
20051115TORPHI 00:47:50 TOR Bosh 1 2 Made
20051115TORPHI 00:47:50 TOR Bosh 2 2 Missed
20051115TORPHI 00:45:08 TOR Peterson 1 2 Made
20051115TORPHI 00:45:08 TOR Peterson 2 2 Made
20051115TORPHI 00:44:06 TOR Rose T T Made
20051115TORPHI 00:43:30 PHL Iverson 1 2 Made
20051115TORPHI 00:43:30 PHL Iverson 2 2 Made
20051115TORPHI 00:42:18 PHL Webber 1 2 Made
20051115TORPHI 00:42:18 PHL Webber 2 2 Made
20051115TORPHI 00:37:36 TOR Peterson 1 2 Made
20051115TORPHI 00:37:36 TOR Peterson 2 2 Missed
20051115TORPHI 00:33:03 TOR Bosh 1 2 Missed
20051115TORPHI 00:33:03 TOR Bosh 2 2 Made
20051115TORPHI 00:31:50 PHL Salmons 1 2 Missed
20051115TORPHI 00:31:50 PHL Salmons 2 2 Made
20051115TORPHI 00:31:21 PHL Iverson 1 2 Missed
20051115TORPHI 00:31:21 PHL Iverson 2 2 Made
20051115TORPHI 00:30:48 PHL Iverson 1 2 Made
20051115TORPHI 00:30:48 PHL Iverson 2 2 Made
20051115TORPHI 00:29:00 TOR Graham 1 2 Made
20051115TORPHI 00:29:00 TOR Graham 2 2 Missed
20051115TORPHI 00:27:13 PHL Iverson 1 2 Made
20051115TORPHI 00:27:13 PHL Iverson 2 2 Made
20051115TORPHI 00:26:35 PHL Salmons 1 1 Missed
20051115TORPHI 00:25:52 PHL Hunter 1 2 Missed
20051115TORPHI 00:25:52 PHL Hunter 2 2 Missed
20051115TORPHI 00:24:47 PHL Salmons 1 2 Made
20051115TORPHI 00:24:47 PHL Salmons 2 2 Made
20051115TORPHI 00:23:38 PHL Webber 1 2 Made
20051115TORPHI 00:23:38 PHL Webber 2 2 Made
20051115TORPHI 00:17:29 PHL Hunter 1 2 Made
20051115TORPHI 00:17:29 PHL Hunter 2 2 Made
20051115TORPHI 00:14:55 TOR Villanueva 1 1 Missed
20051115TORPHI 00:11:45 PHL Salmons 1 1 Made
20051115TORPHI 00:09:02 TOR James 1 2 Made
20051115TORPHI 00:09:02 TOR James 2 2 Made
20051115TORPHI 00:07:20 TOR Bosh 1 1 Made
20051115TORPHI 00:07:02 TOR Rose 1 2 Missed
20051115TORPHI 00:07:02 TOR Rose 2 2 Made
20051115TORPHI 00:06:24 PHL Iverson 1 1 Made
20051115TORPHI 00:05:29 TOR Rose 1 2 Made
20051115TORPHI 00:05:29 TOR Rose 2 2 Missed
20051115TORPHI 00:03:27 PHL Iverson 1 2 Made
20051115TORPHI 00:03:27 PHL Iverson 2 2 Made
20051115TORPHI 00:02:59 PHL Iverson 1 2 Missed
20051115TORPHI 00:02:59 PHL Iverson 2 2 Made
20051115TORPHI 00:02:45 TOR Bosh 1 2 Made
20051115TORPHI 00:02:45 TOR Bosh 2 2 Made
20051115TORPHI 00:01:12 PHL Webber 1 2 Made
20051115TORPHI 00:01:12 PHL Webber 2 2 Made
20051115TORPHI 00:01:04 TOR Bonner 1 2 Made
20051115TORPHI 00:01:04 TOR Bonner 2 2 Made
20051115UTASAC 00:44:22 SAC Miller 1 2 Made
20051115UTASAC 00:44:22 SAC Miller 2 2 Made
20051115UTASAC 00:43:01 SAC Abdur-Rahim 1 1 Missed
20051115UTASAC 00:40:45 UTH Ostertag 1 2 Missed
20051115UTASAC 00:40:45 UTH Ostertag 2 2 Made
20051115UTASAC 00:38:45 SAC Wells 1 2 Made
20051115UTASAC 00:38:45 SAC Wells 2 2 Made
20051115UTASAC 00:37:27 UTH Palacio 1 1 Made
20051115UTASAC 00:36:34 UTH Humphries 1 2 Made
20051115UTASAC 00:36:34 UTH Humphries 2 2 Missed
20051115UTASAC 00:34:56 SAC Martin 1 2 Made
20051115UTASAC 00:34:56 SAC Martin 2 2 Made
20051115UTASAC 00:34:11 UTH Palacio 1 2 Missed
20051115UTASAC 00:34:11 UTH Palacio 2 2 Made
20051115UTASAC 00:28:48 UTH Humphries 1 1 Made
20051115UTASAC 00:26:32 UTH Palacio 1 2 Made
20051115UTASAC 00:26:32 UTH Palacio 2 2 Made
20051115UTASAC 00:26:08 UTH Palacio 1 2 Made
20051115UTASAC 00:26:08 UTH Palacio 2 2 Made
20051115UTASAC 00:24:48 SAC Bibby 1 2 Made
20051115UTASAC 00:24:48 SAC Bibby 2 2 Made
20051115UTASAC 00:24:38 UTH Williams 1 2 Made
20051115UTASAC 00:24:38 UTH Williams 2 2 Missed
20051115UTASAC 00:24:12 SAC Wells 1 2 Missed
20051115UTASAC 00:24:12 SAC Wells 2 2 Missed
20051115UTASAC 00:23:16 UTH Ostertag 1 2 Missed
20051115UTASAC 00:23:16 UTH Ostertag 2 2 Missed
20051115UTASAC 00:21:22 SAC Miller 1 2 Made
20051115UTASAC 00:21:22 SAC Miller 2 2 Made
20051115UTASAC 00:19:42 SAC Abdur-Rahim 1 2 Made
20051115UTASAC 00:19:42 SAC Abdur-Rahim 2 2 Made
20051115UTASAC 00:18:43 SAC Stojakovic 1 1 Made
20051115UTASAC 00:18:25 UTH Palacio 1 2 Missed
20051115UTASAC 00:18:25 UTH Palacio 2 2 Made
20051115UTASAC 00:17:52 SAC Bibby 1 2 Made
20051115UTASAC 00:17:52 SAC Bibby 2 2 Made
20051115UTASAC 00:17:18 SAC Miller 1 2 Made
20051115UTASAC 00:17:18 SAC Miller 2 2 Made
20051115UTASAC 00:13:51 SAC Bibby 1 1 Made
20051115UTASAC 00:13:35 SAC Bibby 1 2 Made
20051115UTASAC 00:13:35 SAC Bibby 2 2 Made
20051115UTASAC 00:13:04 SAC Bibby 1 2 Made
20051115UTASAC 00:13:04 SAC Bibby 2 2 Made
20051115UTASAC 00:12:43 SAC Martin 1 2 Made
20051115UTASAC 00:12:43 SAC Martin 2 2 Missed
20051115UTASAC 00:12:26 SAC Stojakovic 1 2 Made
20051115UTASAC 00:12:26 SAC Stojakovic 2 2 Made
20051115UTASAC 00:11:41 SAC Thomas 1 2 Made
20051115UTASAC 00:11:41 SAC Thomas 2 2 Missed
20051115UTASAC 00:10:04 SAC Thomas 1 2 Missed
20051115UTASAC 00:10:04 SAC Thomas 2 2 Made
20051115UTASAC 00:08:24 UTH Brown 1 2 Made
20051115UTASAC 00:08:24 UTH Brown 2 2 Made
20051115UTASAC 00:03:51 UTH Owens 1 2 Made
20051115UTASAC 00:03:51 UTH Owens 2 2 Made
20051115UTASAC 00:03:30 UTH Miles 1 2 Made
20051115UTASAC 00:03:30 UTH Miles 2 2 Made
20051115UTASAC 00:02:22 SAC Martin 1 2 Made
20051115UTASAC 00:02:22 SAC Martin 2 2 Made
20051115UTASAC 00:01:42 UTH Owens 1 2 Made
20051115UTASAC 00:01:42 UTH Owens 2 2 Missed
20051115UTASAC 00:00:16 SAC Garcia 1 2 Made
20051115UTASAC 00:00:16 SAC Garcia 2 2 Made
20051115WASCLE 00:40:27 CLE Hughes 1 2 Made
20051115WASCLE 00:40:27 CLE Hughes 2 2 Made
20051115WASCLE 00:39:37 WAS Jamison 1 2 Made
20051115WASCLE 00:39:37 WAS Jamison 2 2 Missed
20051115WASCLE 00:39:16 CLE Gooden 1 2 Made
20051115WASCLE 00:39:16 CLE Gooden 2 2 Made
20051115WASCLE 00:35:42 WAS Thomas 1 2 Made
20051115WASCLE 00:35:42 WAS Thomas 2 2 Missed
20051115WASCLE 00:35:25 CLE Jackson 1 2 Made
20051115WASCLE 00:35:25 CLE Jackson 2 2 Missed
20051115WASCLE 00:32:23 WAS Hayes 1 2 Made
20051115WASCLE 00:32:23 WAS Hayes 2 2 Made
20051115WASCLE 00:31:23 CLE Henderson 1 2 Missed
20051115WASCLE 00:31:23 CLE Henderson 2 2 Made
20051115WASCLE 00:30:15 WAS Arenas 1 2 Missed
20051115WASCLE 00:30:15 WAS Arenas 2 2 Made
20051115WASCLE 00:29:41 WAS Butler 1 2 Made
20051115WASCLE 00:29:41 WAS Butler 2 2 Made
20051115WASCLE 00:29:31 CLE Hughes 1 1 Made
20051115WASCLE 00:29:18 WAS Arenas T T Made
20051115WASCLE 00:29:10 WAS Arenas 1 2 Missed
20051115WASCLE 00:29:10 WAS Arenas 2 2 Made
20051115WASCLE 00:28:25 WAS Haywood 1 2 Missed
20051115WASCLE 00:28:25 WAS Haywood 2 2 Made
20051115WASCLE 00:27:22 CLE James 1 2 Made
20051115WASCLE 00:27:22 CLE James 2 2 Made
20051115WASCLE 00:25:43 WAS Daniels 1 2 Missed
20051115WASCLE 00:25:43 WAS Daniels 2 2 Made
20051115WASCLE 00:24:02 WAS Arenas 1 2 Missed
20051115WASCLE 00:24:02 WAS Arenas 2 2 Made
20051115WASCLE 00:23:00 CLE Ilgauskas 1 2 Made
20051115WASCLE 00:23:00 CLE Ilgauskas 2 2 Made
20051115WASCLE 00:22:51 WAS Jamison 1 2 Made
20051115WASCLE 00:22:51 WAS Jamison 2 2 Made
20051115WASCLE 00:20:39 WAS Haywood 1 2 Missed
20051115WASCLE 00:20:39 WAS Haywood 2 2 Missed
20051115WASCLE 00:17:42 CLE James 1 1 Made
20051115WASCLE 00:16:05 CLE Ilgauskas 1 1 Missed
20051115WASCLE 00:15:18 WAS Jamison 1 1 Made
20051115WASCLE 00:15:01 CLE Hughes T T Made
20051115WASCLE 00:14:35 CLE Marshall 1 1 Made
20051115WASCLE 00:13:21 WAS Jamison 1 2 Made
20051115WASCLE 00:13:21 WAS Jamison 2 2 Made
20051115WASCLE 00:13:03 CLE Hughes 1 2 Made
20051115WASCLE 00:13:03 CLE Hughes 2 2 Made
20051115WASCLE 00:12:47 WAS Jamison 1 2 Missed
20051115WASCLE 00:12:47 WAS Jamison 2 2 Made
20051115WASCLE 00:12:00 CLE James 1 1 Made
20051115WASCLE 00:11:12 WAS Daniels 1 2 Made
20051115WASCLE 00:11:12 WAS Daniels 2 2 Made
20051115WASCLE 00:10:12 WAS Haywood 1 2 Missed
20051115WASCLE 00:10:12 WAS Haywood 2 2 Made
20051115WASCLE 00:08:00 CLE James 1 1 Made
20051115WASCLE 00:06:31 WAS Butler 1 2 Made
20051115WASCLE 00:06:31 WAS Butler 2 2 Made
20051115WASCLE 00:05:57 CLE Marshall 1 2 Made
20051115WASCLE 00:05:57 CLE Marshall 2 2 Missed
20051115WASCLE 00:05:21 WAS Arenas 1 2 Made
20051115WASCLE 00:05:21 WAS Arenas 2 2 Made
20051115WASCLE 00:04:22 WAS Arenas 1 2 Made
20051115WASCLE 00:04:22 WAS Arenas 2 2 Made
20051115WASCLE 00:01:23 WAS Storey 1 2 Missed
20051115WASCLE 00:01:23 WAS Storey 2 2 Made
20051115WASCLE 00:01:02 CLE Hamilton 1 2 Made
20051115WASCLE 00:01:02 CLE Hamilton 2 2 Made
20051115WASCLE 00:00:34 CLE Hamilton 1 2 Made
20051115WASCLE 00:00:34 CLE Hamilton 2 2 Made
20051115WASCLE 00:00:16 WAS Hayes 1 1 Made
20051116CHIPOR 00:45:20 CHI Hinrich 1 2 Made
20051116CHIPOR 00:45:20 CHI Hinrich 2 2 Made
20051116CHIPOR 00:44:30 POR Jack 1 2 Made
20051116CHIPOR 00:44:30 POR Jack 2 2 Made
20051116CHIPOR 00:43:58 POR Randolph 1 2 Missed
20051116CHIPOR 00:43:58 POR Randolph 2 2 Made
20051116CHIPOR 00:42:19 POR Jack 1 2 Made
20051116CHIPOR 00:42:19 POR Jack 2 2 Made
20051116CHIPOR 00:41:18 POR Dixon 1 1 Made
20051116CHIPOR 00:41:05 POR Miles 1 1 Made
20051116CHIPOR 00:40:35 POR Randolph 1 2 Made
20051116CHIPOR 00:40:35 POR Randolph 2 2 Made
20051116CHIPOR 00:38:06 CHI Sweetney 1 2 Made
20051116CHIPOR 00:38:06 CHI Sweetney 2 2 Made
20051116CHIPOR 00:37:53 POR Ratliff 1 2 Made
20051116CHIPOR 00:37:53 POR Ratliff 2 2 Made
20051116CHIPOR 00:37:45 CHI Duhon 1 2 Made
20051116CHIPOR 00:37:45 CHI Duhon 2 2 Made
20051116CHIPOR 00:37:28 POR Ratliff 1 2 Made
20051116CHIPOR 00:37:28 POR Ratliff 2 2 Made
20051116CHIPOR 00:37:04 POR Patterson 1 2 Missed
20051116CHIPOR 00:37:04 POR Patterson 2 2 Made
20051116CHIPOR 00:36:55 CHI Duhon 1 2 Made
20051116CHIPOR 00:36:55 CHI Duhon 2 2 Made
20051116CHIPOR 00:36:45 POR Randolph 1 2 Missed
20051116CHIPOR 00:36:45 POR Randolph 2 2 Made
20051116CHIPOR 00:34:14 CHI Deng 1 2 Made
20051116CHIPOR 00:34:14 CHI Deng 2 2 Made
20051116CHIPOR 00:29:07 POR Przybilla 1 2 Made
20051116CHIPOR 00:29:07 POR Przybilla 2 2 Made
20051116CHIPOR 00:28:03 POR Miles 1 1 Missed
20051116CHIPOR 00:27:01 POR Miles 1 2 Missed
20051116CHIPOR 00:27:01 POR Miles 2 2 Made
20051116CHIPOR 00:22:47 CHI Hinrich T T Made
20051116CHIPOR 00:21:11 POR Przybilla 1 2 Missed
20051116CHIPOR 00:21:11 POR Przybilla 2 2 Missed
20051116CHIPOR 00:19:46 CHI Hinrich 1 2 Made
20051116CHIPOR 00:19:46 CHI Hinrich 2 2 Made
20051116CHIPOR 00:19:01 POR Randolph 1 1 Made
20051116CHIPOR 00:17:51 POR Przybilla 1 2 Missed
20051116CHIPOR 00:17:51 POR Przybilla 2 2 Made
20051116CHIPOR 00:16:37 CHI Sweetney 1 2 Made
20051116CHIPOR 00:16:37 CHI Sweetney 2 2 Made
20051116CHIPOR 00:06:19 POR Ratliff 1 1 Missed
20051116CHIPOR 00:02:19 POR Dixon 1 2 Made
20051116CHIPOR 00:02:19 POR Dixon 2 2 Made
20051116CHIPOR 00:01:13 POR Randolph 1 2 Missed
20051116CHIPOR 00:01:13 POR Randolph 2 2 Made
20051116CHIPOR 00:01:05 POR Ratliff 1 2 Made
20051116CHIPOR 00:01:05 POR Ratliff 2 2 Missed
20051116CHIPOR 00:00:00 POR Dixon 1 2 Made
20051116CHIPOR 00:00:00 POR Dixon 2 2 Made
20051116DENNOK 00:47:09 NOK Nachbar 1 2 Made
20051116DENNOK 00:47:09 NOK Nachbar 2 2 Missed
20051116DENNOK 00:43:14 NOK West 1 1 Made
20051116DENNOK 00:37:48 NOK Andersen 1 2 Made
20051116DENNOK 00:37:48 NOK Andersen 2 2 Made
20051116DENNOK 00:36:38 NOK Andersen 1 2 Missed
20051116DENNOK 00:36:38 NOK Andersen 2 2 Made
20051116DENNOK 00:34:48 NOK Paul 1 2 Made
20051116DENNOK 00:34:48 NOK Paul 2 2 Made
20051116DENNOK 00:31:59 DEN Anthony 1 2 Made
20051116DENNOK 00:31:59 DEN Anthony 2 2 Made
20051116DENNOK 00:29:05 DEN Camby 1 2 Missed
20051116DENNOK 00:29:05 DEN Camby 2 2 Made
20051116DENNOK 00:28:45 DEN Camby 1 2 Made
20051116DENNOK 00:28:45 DEN Camby 2 2 Made
20051116DENNOK 00:28:01 NOK Brown 1 2 Made
20051116DENNOK 00:28:01 NOK Brown 2 2 Made
20051116DENNOK 00:27:35 NOK Claxton 1 2 Made
20051116DENNOK 00:27:35 NOK Claxton 2 2 Missed
20051116DENNOK 00:27:03 NOK Nachbar 1 2 Made
20051116DENNOK 00:27:03 NOK Nachbar 2 2 Made
20051116DENNOK 00:26:17 DEN Camby 1 2 Missed
20051116DENNOK 00:26:17 DEN Camby 2 2 Missed
20051116DENNOK 00:21:23 NOK Paul 1 2 Made
20051116DENNOK 00:21:23 NOK Paul 2 2 Missed
20051116DENNOK 00:20:18 DEN Anthony 1 2 Missed
20051116DENNOK 00:20:18 DEN Anthony 2 2 Made
20051116DENNOK 00:18:54 NOK Snyder 1 1 Made
20051116DENNOK 00:17:35 DEN Anthony T T Made
20051116DENNOK 00:17:35 DEN Camby 1 2 Made
20051116DENNOK 00:17:35 DEN Camby 2 2 Made
20051116DENNOK 00:17:06 NOK Andersen 1 2 Missed
20051116DENNOK 00:17:06 NOK Andersen 2 2 Made
20051116DENNOK 00:16:45 NOK Claxton 1 2 Missed
20051116DENNOK 00:16:45 NOK Claxton 2 2 Missed
20051116DENNOK 00:14:56 NOK Andersen 1 1 Missed
20051116DENNOK 00:14:02 NOK Paul 1 2 Made
20051116DENNOK 00:14:02 NOK Paul 2 2 Made
20051116DENNOK 00:13:05 NOK Mason 1 2 Missed
20051116DENNOK 00:13:05 NOK Mason 2 2 Made
20051116DENNOK 00:11:44 NOK Claxton 1 1 Made
20051116DENNOK 00:11:15 NOK Mason 1 1 Missed
20051116DENNOK 00:09:34 DEN Anthony 1 2 Made
20051116DENNOK 00:09:34 DEN Anthony 2 2 Made
20051116DENNOK 00:08:44 DEN Boykins 1 2 Made
20051116DENNOK 00:08:44 DEN Boykins 2 2 Made
20051116DENNOK 00:06:36 DEN Najera 1 2 Made
20051116DENNOK 00:06:36 DEN Najera 2 2 Made
20051116DENNOK 00:05:41 DEN Watson 1 2 Made
20051116DENNOK 00:05:41 DEN Watson 2 2 Made
20051116DENNOK 00:03:34 NOK Paul 1 1 Made
20051116DENNOK 00:03:03 NOK Paul 1 2 Made
20051116DENNOK 00:03:03 NOK Paul 2 2 Made
20051116DENNOK 00:02:22 NOK West 1 2 Missed
20051116DENNOK 00:02:22 NOK West 2 2 Made
20051116DENNOK 00:00:54 DEN A..Miller 1 2 Missed
20051116DENNOK 00:00:54 DEN A..Miller 2 2 Missed
20051116DENNOK 00:00:40 DEN A..Miller 1 2 Made
20051116DENNOK 00:00:40 DEN A..Miller 2 2 Made
20051116DENNOK 00:00:34 DEN A..Miller 1 2 Made
20051116DENNOK 00:00:34 DEN A..Miller 2 2 Missed
20051116INDCHA 00:47:07 IND Jackson 1 2 Missed
20051116INDCHA 00:47:07 IND Jackson 2 2 Missed
20051116INDCHA 00:45:01 CHA Felton 1 2 Made
20051116INDCHA 00:45:01 CHA Felton 2 2 Missed
20051116INDCHA 00:41:41 CHA Okafor 1 2 Made
20051116INDCHA 00:41:41 CHA Okafor 2 2 Made
20051116INDCHA 00:39:51 IND O'Neal 1 2 Missed
20051116INDCHA 00:39:51 IND O'Neal 2 2 Made
20051116INDCHA 00:39:29 CHA Bogans 1 2 Made
20051116INDCHA 00:39:29 CHA Bogans 2 2 Made
20051116INDCHA 00:39:19 IND Artest 1 1 Missed
20051116INDCHA 00:37:35 CHA Brezec 1 2 Made
20051116INDCHA 00:37:35 CHA Brezec 2 2 Made
20051116INDCHA 00:37:01 CHA Carroll 1 2 Missed
20051116INDCHA 00:37:01 CHA Carroll 2 2 Made
20051116INDCHA 00:36:47 IND Jasikevicius 1 2 Made
20051116INDCHA 00:36:47 IND Jasikevicius 2 2 Made
20051116INDCHA 00:35:11 IND Jasikevicius T T Made
20051116INDCHA 00:33:10 CHA Voskuhl 1 1 Made
20051116INDCHA 00:32:22 IND Jackson 1 2 Missed
20051116INDCHA 00:32:22 IND Jackson 2 2 Made
20051116INDCHA 00:31:02 CHA Voskuhl 1 2 Made
20051116INDCHA 00:31:02 CHA Voskuhl 2 2 Made
20051116INDCHA 00:27:18 CHA Okafor 1 2 Made
20051116INDCHA 00:27:18 CHA Okafor 2 2 Made
20051116INDCHA 00:26:22 CHA Rush T T Made
20051116INDCHA 00:26:22 IND Croshere T T Made
20051116INDCHA 00:25:28 IND Artest 1 2 Missed
20051116INDCHA 00:25:28 IND Artest 2 2 Made
20051116INDCHA 00:24:38 IND Jackson 1 2 Missed
20051116INDCHA 00:24:38 IND Jackson 2 2 Made
20051116INDCHA 00:24:30 CHA Rush 1 2 Made
20051116INDCHA 00:24:30 CHA Rush 2 2 Made
20051116INDCHA 00:23:20 CHA Brezec 1 2 Made
20051116INDCHA 00:23:20 CHA Brezec 2 2 Made
20051116INDCHA 00:23:05 IND Pollard 1 1 Made
20051116INDCHA 00:21:57 CHA Rush 1 2 Made
20051116INDCHA 00:21:57 CHA Rush 2 2 Made
20051116INDCHA 00:21:20 CHA Felton 1 1 Missed
20051116INDCHA 00:21:12 IND Pollard 1 1 Missed
20051116INDCHA 00:19:20 IND O'Neal 1 2 Made
20051116INDCHA 00:19:20 IND O'Neal 2 2 Missed
20051116INDCHA 00:18:24 IND Tinsley 1 2 Made
20051116INDCHA 00:18:24 IND Tinsley 2 2 Missed
20051116INDCHA 00:12:43 CHA May 1 1 Made
20051116INDCHA 00:09:29 IND Artest 1 2 Missed
20051116INDCHA 00:09:29 IND Artest 2 2 Missed
20051116INDCHA 00:08:48 IND O'Neal 1 2 Missed
20051116INDCHA 00:08:48 IND O'Neal 2 2 Made
20051116INDCHA 00:07:30 IND Artest 1 1 Missed
20051116INDCHA 00:05:28 IND O'Neal 1 2 Made
20051116INDCHA 00:05:28 IND O'Neal 2 2 Made
20051116INDCHA 00:05:12 CHA Bogans 1 2 Made
20051116INDCHA 00:05:12 CHA Bogans 2 2 Made
20051116INDCHA 00:05:03 IND Tinsley 1 2 Made
20051116INDCHA 00:05:03 IND Tinsley 2 2 Missed
20051116INDCHA 00:04:27 IND Artest 1 2 Made
20051116INDCHA 00:04:27 IND Artest 2 2 Made
20051116INDCHA 00:04:08 CHA Okafor 1 2 Made
20051116INDCHA 00:04:08 CHA Okafor 2 2 Made
20051116INDCHA 00:02:42 IND Harrison 1 2 Made
20051116INDCHA 00:02:42 IND Harrison 2 2 Made
20051116INDCHA 00:01:59 CHA Robinson 1 2 Made
20051116INDCHA 00:01:59 CHA Robinson 2 2 Made
20051116INDCHA 00:00:49 CHA Felton 1 2 Made
20051116INDCHA 00:00:49 CHA Felton 2 2 Made
20051116INDCHA 00:00:14 IND Harrison 1 2 Made
20051116INDCHA 00:00:14 IND Harrison 2 2 Missed
20051116MEMPHX 00:47:35 PHX Barbosa 1 2 Made
20051116MEMPHX 00:47:35 PHX Barbosa 2 2 Made
20051116MEMPHX 00:46:46 MEM Battier 1 2 Made
20051116MEMPHX 00:46:46 MEM Battier 2 2 Missed
20051116MEMPHX 00:46:02 PHX K..Thomas 1 1 Made
20051116MEMPHX 00:45:47 MEM Miller 1 2 Made
20051116MEMPHX 00:45:47 MEM Miller 2 2 Made
20051116MEMPHX 00:45:04 PHX Nash 1 2 Made
20051116MEMPHX 00:45:04 PHX Nash 2 2 Made
20051116MEMPHX 00:41:26 MEM Miller 1 1 Made
20051116MEMPHX 00:39:40 MEM Gasol 1 2 Missed
20051116MEMPHX 00:39:40 MEM Gasol 2 2 Made
20051116MEMPHX 00:37:01 MEM Roberts 1 2 Made
20051116MEMPHX 00:37:01 MEM Roberts 2 2 Made
20051116MEMPHX 00:35:26 MEM Roberts 1 1 Made
20051116MEMPHX 00:32:52 PHX House 1 1 Made
20051116MEMPHX 00:32:19 MEM Burks 1 2 Missed
20051116MEMPHX 00:32:19 MEM Burks 2 2 Missed
20051116MEMPHX 00:31:08 MEM Miller 1 2 Made
20051116MEMPHX 00:31:08 MEM Miller 2 2 Made
20051116MEMPHX 00:29:48 MEM Battier 1 1 Made
20051116MEMPHX 00:24:21 MEM Gasol 1 2 Missed
20051116MEMPHX 00:24:21 MEM Gasol 2 2 Missed
20051116MEMPHX 00:21:17 MEM Gasol 1 2 Missed
20051116MEMPHX 00:21:17 MEM Gasol 2 2 Made
20051116MEMPHX 00:20:29 MEM Stoudamire 1 1 Made
20051116MEMPHX 00:14:21 MEM Battier 1 2 Made
20051116MEMPHX 00:14:21 MEM Battier 2 2 Made
20051116MEMPHX 00:12:01 MEM E..Jones 1 2 Made
20051116MEMPHX 00:12:01 MEM E..Jones 2 2 Made
20051116MEMPHX 00:11:23 PHX Marion 1 2 Made
20051116MEMPHX 00:11:23 PHX Marion 2 2 Made
20051116MEMPHX 00:03:50 PHX Marion 1 2 Made
20051116MEMPHX 00:03:50 PHX Marion 2 2 Made
20051116MEMPHX 00:00:48 PHX Barbosa 1 1 Made
20051116MILGSW 00:47:24 MIL Simmons 1 2 Made
20051116MILGSW 00:47:24 MIL Simmons 2 2 Made
20051116MILGSW 00:45:54 GOS B..Davis 1 1 Made
20051116MILGSW 00:39:17 MIL Simmons 1 2 Made
20051116MILGSW 00:39:17 MIL Simmons 2 2 Made
20051116MILGSW 00:39:00 GOS Pietrus 1 2 Made
20051116MILGSW 00:39:00 GOS Pietrus 2 2 Made
20051116MILGSW 00:33:37 GOS Pietrus 1 2 Missed
20051116MILGSW 00:33:37 GOS Pietrus 2 2 Missed
20051116MILGSW 00:32:48 GOS Fisher 1 2 Made
20051116MILGSW 00:32:48 GOS Fisher 2 2 Made
20051116MILGSW 00:32:28 MIL Redd 1 2 Made
20051116MILGSW 00:32:28 MIL Redd 2 2 Made
20051116MILGSW 00:32:12 GOS Pietrus 1 2 Missed
20051116MILGSW 00:32:12 GOS Pietrus 2 2 Missed
20051116MILGSW 00:31:59 GOS Richardson 1 2 Made
20051116MILGSW 00:31:59 GOS Richardson 2 2 Made
20051116MILGSW 00:30:04 GOS Richardson 1 2 Made
20051116MILGSW 00:30:04 GOS Richardson 2 2 Made
20051116MILGSW 00:29:03 MIL Ford 1 2 Made
20051116MILGSW 00:29:03 MIL Ford 2 2 Made
20051116MILGSW 00:28:31 MIL Simmons 1 1 Made
20051116MILGSW 00:27:38 GOS Murphy 1 2 Made
20051116MILGSW 00:27:38 GOS Murphy 2 2 Made
20051116MILGSW 00:27:09 MIL Ford 1 2 Made
20051116MILGSW 00:27:09 MIL Ford 2 2 Made
20051116MILGSW 00:26:14 GOS Biedrins 1 2 Missed
20051116MILGSW 00:26:14 GOS Biedrins 2 2 Made
20051116MILGSW 00:26:01 MIL Magloire 1 2 Made
20051116MILGSW 00:26:01 MIL Magloire 2 2 Missed
20051116MILGSW 00:24:43 MIL Redd 1 2 Made
20051116MILGSW 00:24:43 MIL Redd 2 2 Made
20051116MILGSW 00:20:43 GOS Dunleavy 1 2 Missed
20051116MILGSW 00:20:43 GOS Dunleavy 2 2 Made
20051116MILGSW 00:17:11 GOS B..Davis 1 2 Missed
20051116MILGSW 00:17:11 GOS B..Davis 2 2 Missed
20051116MILGSW 00:16:13 MIL Redd 1 1 Made
20051116MILGSW 00:15:37 MIL Redd T T Made
20051116MILGSW 00:15:37 MIL Smith 1 2 Missed
20051116MILGSW 00:15:37 MIL Smith 2 2 Made
20051116MILGSW 00:15:18 GOS Pietrus 1 2 Made
20051116MILGSW 00:15:18 GOS Pietrus 2 2 Made
20051116MILGSW 00:13:47 GOS Fisher 1 2 Made
20051116MILGSW 00:13:47 GOS Fisher 2 2 Made
20051116MILGSW 00:13:15 GOS Cabarkapa 1 2 Made
20051116MILGSW 00:13:15 GOS Cabarkapa 2 2 Missed
20051116MILGSW 00:12:02 MIL Bogut 1 2 Missed
20051116MILGSW 00:12:02 MIL Bogut 2 2 Made
20051116MILGSW 00:02:22 GOS Fisher 1 2 Made
20051116MILGSW 00:02:22 GOS Fisher 2 2 Made
20051116MILGSW 00:00:14 MIL Ford 1 2 Missed
20051116MILGSW 00:00:14 MIL Ford 2 2 Made
20051116MILGSW 00:00:06 MIL Simmons 1 2 Missed
20051116MILGSW 00:00:06 MIL Simmons 2 2 Missed
20051116NYKLAL 00:43:24 LAL Bryant 1 2 Missed
20051116NYKLAL 00:43:24 LAL Bryant 2 2 Made
20051116NYKLAL 00:42:04 NYK Davis 1 1 Made
20051116NYKLAL 00:41:33 LAL Parker 1 2 Made
20051116NYKLAL 00:41:33 LAL Parker 2 2 Made
20051116NYKLAL 00:38:10 LAL Bryant 1 2 Made
20051116NYKLAL 00:38:10 LAL Bryant 2 2 Made
20051116NYKLAL 00:32:12 NYK Frye 1 1 Made
20051116NYKLAL 00:26:14 NYK Ariza 1 2 Missed
20051116NYKLAL 00:26:14 NYK Ariza 2 2 Missed
20051116NYKLAL 00:25:38 LAL Mihm 1 1 Missed
20051116NYKLAL 00:24:44 NYK Curry 1 1 Missed
20051116NYKLAL 00:21:25 LAL Odom 1 1 Made
20051116NYKLAL 00:21:03 LAL Bryant 1 2 Made
20051116NYKLAL 00:21:03 LAL Bryant 2 2 Made
20051116NYKLAL 00:18:36 LAL Bryant 1 2 Made
20051116NYKLAL 00:18:36 LAL Bryant 2 2 Made
20051116NYKLAL 00:16:30 NYK Curry 1 1 Made
20051116NYKLAL 00:14:42 NYK Crawford 1 2 Missed
20051116NYKLAL 00:14:42 NYK Crawford 2 2 Made
20051116NYKLAL 00:14:20 LAL Bryant 1 2 Made
20051116NYKLAL 00:14:20 LAL Bryant 2 2 Made
20051116NYKLAL 00:12:12 NYK Rose 1 2 Made
20051116NYKLAL 00:12:12 NYK Rose 2 2 Made
20051116NYKLAL 00:08:23 LAL Bryant 1 2 Made
20051116NYKLAL 00:08:23 LAL Bryant 2 2 Made
20051116NYKLAL 00:05:40 LAL K..Brown 1 2 Missed
20051116NYKLAL 00:05:40 LAL K..Brown 2 2 Missed
20051116NYKLAL 00:03:56 LAL Bryant 1 2 Missed
20051116NYKLAL 00:03:56 LAL Bryant 2 2 Made
20051116NYKLAL 00:03:43 NYK Ariza 1 2 Missed
20051116NYKLAL 00:03:43 NYK Ariza 2 2 Made
20051116NYKLAL 00:03:05 LAL Parker 1 2 Missed
20051116NYKLAL 00:03:05 LAL Parker 2 2 Made
20051116NYKLAL 00:01:49 NYK Robinson 1 2 Made
20051116NYKLAL 00:01:49 NYK Robinson 2 2 Missed
20051116NYKLAL 00:01:12 LAL Odom 1 1 Made
20051116NYKLAL 00:00:49 NYK Frye 1 2 Made
20051116NYKLAL 00:00:49 NYK Frye 2 2 Made
20051116NYKLAL 00:00:35 LAL Mihm 1 2 Made
20051116NYKLAL 00:00:35 LAL Mihm 2 2 Made
20051116PHITOR 00:46:05 PHL Iverson 1 1 Made
20051116PHITOR 00:42:46 PHL Korver 1 2 Missed
20051116PHITOR 00:42:46 PHL Korver 2 2 Made
20051116PHITOR 00:40:23 TOR Peterson T T Missed
20051116PHITOR 00:40:15 TOR Graham 1 2 Made
20051116PHITOR 00:40:15 TOR Graham 2 2 Made
20051116PHITOR 00:38:34 PHL Hunter 1 1 Missed
20051116PHITOR 00:37:32 PHL Iverson 1 2 Made
20051116PHITOR 00:37:32 PHL Iverson 2 2 Made
20051116PHITOR 00:36:53 TOR Calderon 1 2 Made
20051116PHITOR 00:36:53 TOR Calderon 2 2 Made
20051116PHITOR 00:36:45 PHL Iverson 1 2 Missed
20051116PHITOR 00:36:45 PHL Iverson 2 2 Made
20051116PHITOR 00:36:01 TOR James 1 1 Made
20051116PHITOR 00:33:30 PHL Nailon 1 2 Missed
20051116PHITOR 00:33:30 PHL Nailon 2 2 Made
20051116PHITOR 00:30:22 TOR James 1 2 Made
20051116PHITOR 00:30:22 TOR James 2 2 Missed
20051116PHITOR 00:28:52 PHL Nailon 1 2 Made
20051116PHITOR 00:28:52 PHL Nailon 2 2 Made
20051116PHITOR 00:27:32 TOR Martin 1 2 Missed
20051116PHITOR 00:27:32 TOR Martin 2 2 Made
20051116PHITOR 00:27:17 PHL Webber T T Made
20051116PHITOR 00:25:54 TOR Bonner 1 2 Made
20051116PHITOR 00:25:54 TOR Bonner 2 2 Made
20051116PHITOR 00:24:14 PHL Iverson 1 2 Made
20051116PHITOR 00:24:14 PHL Iverson 2 2 Made
20051116PHITOR 00:22:35 TOR James 1 1 Made
20051116PHITOR 00:21:48 PHL Hunter 1 2 Missed
20051116PHITOR 00:21:48 PHL Hunter 2 2 Made
20051116PHITOR 00:20:48 PHL Hunter 1 2 Missed
20051116PHITOR 00:20:48 PHL Hunter 2 2 Made
20051116PHITOR 00:20:33 TOR James 1 1 Made
20051116PHITOR 00:19:31 TOR James T T Made
20051116PHITOR 00:16:08 TOR Graham 1 2 Made
20051116PHITOR 00:16:08 TOR Graham 2 2 Made
20051116PHITOR 00:14:38 PHL Webber 1 2 Made
20051116PHITOR 00:14:38 PHL Webber 2 2 Made
20051116PHITOR 00:13:17 PHL Hunter 1 2 Made
20051116PHITOR 00:13:17 PHL Hunter 2 2 Made
20051116PHITOR 00:11:44 TOR Graham 1 2 Made
20051116PHITOR 00:11:44 TOR Graham 2 2 Made
20051116PHITOR 00:09:27 PHL Iguodala 1 2 Made
20051116PHITOR 00:09:27 PHL Iguodala 2 2 Made
20051116PHITOR 00:08:39 TOR James 1 2 Made
20051116PHITOR 00:08:39 TOR James 2 2 Made
20051116PHITOR 00:03:39 TOR Villanueva 1 1 Missed
20051116PHITOR 00:02:37 TOR Bosh 1 2 Missed
20051116PHITOR 00:02:37 TOR Bosh 2 2 Made
20051116PHITOR 00:02:23 PHL Iverson 1 2 Made
20051116PHITOR 00:02:23 PHL Iverson 2 2 Missed
20051116PHITOR 00:01:18 TOR Peterson 1 1 Made
20051116PHITOR 00:00:18 PHL Iguodala 1 2 Made
20051116PHITOR 00:00:18 PHL Iguodala 2 2 Made
20051116PHITOR 00:00:10 PHL Webber 1 2 Made
20051116PHITOR 00:00:10 PHL Webber 2 2 Made
20051116PHITOR 00:00:03 PHL Iverson 1 2 Made
20051116PHITOR 00:00:03 PHL Iverson 2 2 Made
20051116SEABOS 00:47:48 BOS Pierce 1 1 Made
20051116SEABOS 00:47:17 BOS Pierce T T Missed
20051116SEABOS 00:41:44 SEA R..Lewis 1 2 Made
20051116SEABOS 00:41:44 SEA R..Lewis 2 2 Made
20051116SEABOS 00:41:34 BOS Davis 1 1 Made
20051116SEABOS 00:38:25 SEA R..Allen T T Made
20051116SEABOS 00:36:01 SEA R..Allen 1 2 Made
20051116SEABOS 00:36:01 SEA R..Allen 2 2 Missed
20051116SEABOS 00:33:35 SEA R..Lewis 1 2 Made
20051116SEABOS 00:33:35 SEA R..Lewis 2 2 Made
20051116SEABOS 00:33:20 SEA R..Lewis 1 1 Missed
20051116SEABOS 00:31:03 BOS Davis 1 2 Missed
20051116SEABOS 00:31:03 BOS Davis 2 2 Missed
20051116SEABOS 00:27:30 SEA R..Lewis 1 2 Made
20051116SEABOS 00:27:30 SEA R..Lewis 2 2 Made
20051116SEABOS 00:27:06 SEA Ridnour T T Made
20051116SEABOS 00:27:01 SEA Evans 1 2 Made
20051116SEABOS 00:27:01 SEA Evans 2 2 Missed
20051116SEABOS 00:26:24 BOS LaFrentz 1 2 Missed
20051116SEABOS 00:26:24 BOS LaFrentz 2 2 Made
20051116SEABOS 00:23:03 SEA Petro 1 1 Missed
20051116SEABOS 00:21:55 BOS Pierce 1 2 Made
20051116SEABOS 00:21:55 BOS Pierce 2 2 Missed
20051116SEABOS 00:19:34 SEA Collison 1 1 Made
20051116SEABOS 00:18:48 BOS Blount 1 2 Missed
20051116SEABOS 00:18:48 BOS Blount 2 2 Made
20051116SEABOS 00:14:37 BOS Jefferson 1 2 Made
20051116SEABOS 00:14:37 BOS Jefferson 2 2 Made
20051116SEABOS 00:13:09 SEA Ridnour 1 2 Made
20051116SEABOS 00:13:09 SEA Ridnour 2 2 Made
20051116SEABOS 00:12:53 SEA Ridnour 1 2 Made
20051116SEABOS 00:12:53 SEA Ridnour 2 2 Made
20051116SEABOS 00:09:59 BOS Scalabrine 1 2 Missed
20051116SEABOS 00:09:59 BOS Scalabrine 2 2 Missed
20051116SEABOS 00:07:29 BOS Reed 1 2 Made
20051116SEABOS 00:07:29 BOS Reed 2 2 Made
20051116SEABOS 00:04:10 BOS Gomes 1 2 Made
20051116SEABOS 00:04:10 BOS Gomes 2 2 Made
20051116SEABOS 00:03:55 SEA R..Allen 1 2 Made
20051116SEABOS 00:03:55 SEA R..Allen 2 2 Made
20051116SEABOS 00:01:58 BOS Pierce 1 1 Made
20051116SEABOS 00:01:34 SEA R..Lewis 1 1 Made
20051116SEABOS 00:00:29 SEA Ridnour 1 2 Made
20051116SEABOS 00:00:29 SEA Ridnour 2 2 Made
20051116SEABOS 00:00:20 BOS Reed 1 2 Made
20051116SEABOS 00:00:20 BOS Reed 2 2 Made
20051117ATLDAL 00:36:37 ATL J..Smith 1 2 Made
20051117ATLDAL 00:36:37 ATL J..Smith 2 2 Made
20051117ATLDAL 00:35:13 ATL Stoudamire 1 2 Made
20051117ATLDAL 00:35:13 ATL Stoudamire 2 2 Made
20051117ATLDAL 00:33:46 DAL Horn 1 2 Made
20051117ATLDAL 00:33:46 DAL Horn 2 2 Made
20051117ATLDAL 00:32:13 DAL Nowitzki T T Made
20051117ATLDAL 00:23:12 ATL Pachulia 1 2 Made
20051117ATLDAL 00:23:12 ATL Pachulia 2 2 Made
20051117ATLDAL 00:19:14 ATL Pachulia 1 2 Missed
20051117ATLDAL 00:19:14 ATL Pachulia 2 2 Made
20051117ATLDAL 00:18:51 ATL Lue T T Made
20051117ATLDAL 00:18:30 DAL Howard 1 2 Made
20051117ATLDAL 00:18:30 DAL Howard 2 2 Made
20051117ATLDAL 00:17:44 ATL Harrington 1 1 Made
20051117ATLDAL 00:16:56 DAL D..Harris 1 2 Made
20051117ATLDAL 00:16:56 DAL D..Harris 2 2 Missed
20051117ATLDAL 00:16:36 ATL J..Smith 1 2 Made
20051117ATLDAL 00:16:36 ATL J..Smith 2 2 Made
20051117ATLDAL 00:13:45 ATL Harrington 1 2 Missed
20051117ATLDAL 00:13:45 ATL Harrington 2 2 Missed
20051117ATLDAL 00:12:43 ATL Pachulia 1 2 Made
20051117ATLDAL 00:12:43 ATL Pachulia 2 2 Made
20051117ATLDAL 00:12:04 ATL Stoudamire 1 2 Made
20051117ATLDAL 00:12:04 ATL Stoudamire 2 2 Missed
20051117ATLDAL 00:09:59 DAL D..Harris 1 2 Made
20051117ATLDAL 00:09:59 DAL D..Harris 2 2 Made
20051117ATLDAL 00:08:59 DAL Horn 1 2 Made
20051117ATLDAL 00:08:59 DAL Horn 2 2 Made
20051117ATLDAL 00:07:57 ATL Pachulia 1 1 Missed
20051117ATLDAL 00:07:46 DAL Terry 1 2 Made
20051117ATLDAL 00:07:46 DAL Terry 2 2 Made
20051117ATLDAL 00:07:40 ATL J..Johnson 1 2 Missed
20051117ATLDAL 00:07:40 ATL J..Johnson 2 2 Missed
20051117ATLDAL 00:06:20 ATL Pachulia 1 2 Missed
20051117ATLDAL 00:06:20 ATL Pachulia 2 2 Made
20051117ATLDAL 00:05:12 DAL Nowitzki 1 2 Made
20051117ATLDAL 00:05:12 DAL Nowitzki 2 2 Made
20051117ATLDAL 00:04:27 DAL Howard 1 2 Made
20051117ATLDAL 00:04:27 DAL Howard 2 2 Missed
20051117ATLDAL 00:04:05 DAL Daniels 1 2 Missed
20051117ATLDAL 00:04:05 DAL Daniels 2 2 Made
20051117ATLDAL 00:03:54 ATL Lue 1 2 Made
20051117ATLDAL 00:03:54 ATL Lue 2 2 Made
20051117ATLDAL 00:02:12 ATL J..Johnson 1 1 Made
20051117ATLDAL 00:01:36 DAL Daniels 1 2 Made
20051117ATLDAL 00:01:36 DAL Daniels 2 2 Made
20051117ATLDAL 00:01:22 ATL Pachulia 1 2 Made
20051117ATLDAL 00:01:22 ATL Pachulia 2 2 Missed
20051117ATLDAL 00:01:07 DAL Terry 1 2 Made
20051117ATLDAL 00:01:07 DAL Terry 2 2 Made
20051117HOUSAS 00:46:13 SAN Parker 1 1 Made
20051117HOUSAS 00:39:32 HOU McGrady 1 2 Made
20051117HOUSAS 00:39:32 HOU McGrady 2 2 Made
20051117HOUSAS 00:35:29 HOU Swift 1 2 Made
20051117HOUSAS 00:35:29 HOU Swift 2 2 Made
20051117HOUSAS 00:28:53 HOU McGrady 1 2 Made
20051117HOUSAS 00:28:53 HOU McGrady 2 2 Made
20051117HOUSAS 00:27:22 HOU Ming 1 1 Made
20051117HOUSAS 00:26:09 HOU Ming 1 2 Missed
20051117HOUSAS 00:26:09 HOU Ming 2 2 Made
20051117HOUSAS 00:24:03 SAN Ginobili 1 1 Made
20051117HOUSAS 00:18:17 SAN B..Bowen 1 2 Missed
20051117HOUSAS 00:18:17 SAN B..Bowen 2 2 Missed
20051117HOUSAS 00:17:37 HOU McGrady 1 2 Made
20051117HOUSAS 00:17:37 HOU McGrady 2 2 Made
20051117HOUSAS 00:16:52 HOU Howard 1 2 Made
20051117HOUSAS 00:16:52 HOU Howard 2 2 Made
20051117HOUSAS 00:13:18 SAN Horry 1 2 Made
20051117HOUSAS 00:13:18 SAN Horry 2 2 Made
20051117HOUSAS 00:11:19 SAN Horry 1 2 Made
20051117HOUSAS 00:11:19 SAN Horry 2 2 Made
20051117HOUSAS 00:11:05 HOU McGrady 1 2 Missed
20051117HOUSAS 00:11:05 HOU McGrady 2 2 Made
20051117HOUSAS 00:10:19 HOU Wesley 1 2 Missed
20051117HOUSAS 00:10:19 HOU Wesley 2 2 Made
20051117HOUSAS 00:06:28 HOU McGrady 1 2 Missed
20051117HOUSAS 00:06:28 HOU McGrady 2 2 Made
20051117HOUSAS 00:05:39 HOU Ming 1 2 Missed
20051117HOUSAS 00:05:39 HOU Ming 2 2 Made
20051117HOUSAS 00:05:25 SAN Duncan 1 2 Made
20051117HOUSAS 00:05:25 SAN Duncan 2 2 Missed
20051117HOUSAS 00:02:24 HOU McGrady 1 1 Made
20051117HOUSAS 00:02:02 SAN Ginobili 1 2 Made
20051117HOUSAS 00:02:02 SAN Ginobili 2 2 Made
20051117HOUSAS 00:01:46 SAN Parker 1 2 Made
20051117HOUSAS 00:01:46 SAN Parker 2 2 Made
20051117HOUSAS 00:00:32 SAN Parker 1 2 Made
20051117HOUSAS 00:00:32 SAN Parker 2 2 Made
20051117HOUSAS 00:00:26 SAN Parker 1 2 Missed
20051117HOUSAS 00:00:26 SAN Parker 2 2 Missed
20051117WASMIN 00:44:36 WAS Daniels 1 2 Made
20051117WASMIN 00:44:36 WAS Daniels 2 2 Made
20051117WASMIN 00:44:15 WAS Daniels 1 2 Made
20051117WASMIN 00:44:15 WAS Daniels 2 2 Made
20051117WASMIN 00:42:29 MIN Olowokandi 1 2 Made
20051117WASMIN 00:42:29 MIN Olowokandi 2 2 Made
20051117WASMIN 00:38:49 MIN Olowokandi 1 2 Made
20051117WASMIN 00:38:49 MIN Olowokandi 2 2 Made
20051117WASMIN 00:37:07 WAS Butler 1 2 Made
20051117WASMIN 00:37:07 WAS Butler 2 2 Missed
20051117WASMIN 00:32:29 MIN Garnett 1 2 Made
20051117WASMIN 00:32:29 MIN Garnett 2 2 Missed
20051117WASMIN 00:28:11 WAS Arenas 1 2 Made
20051117WASMIN 00:28:11 WAS Arenas 2 2 Made
20051117WASMIN 00:20:43 MIN Hassell 1 2 Missed
20051117WASMIN 00:20:43 MIN Hassell 2 2 Made
20051117WASMIN 00:19:35 MIN Szczerbiak 1 2 Made
20051117WASMIN 00:19:35 MIN Szczerbiak 2 2 Made
20051117WASMIN 00:19:08 WAS Arenas 1 2 Made
20051117WASMIN 00:19:08 WAS Arenas 2 2 Made
20051117WASMIN 00:17:51 WAS Haywood 1 1 Made
20051117WASMIN 00:14:05 WAS Daniels 1 1 Made
20051117WASMIN 00:13:10 WAS Arenas 1 2 Made
20051117WASMIN 00:13:10 WAS Arenas 2 2 Made
20051117WASMIN 00:11:26 WAS Thomas 1 2 Missed
20051117WASMIN 00:11:26 WAS Thomas 2 2 Made
20051117WASMIN 00:03:35 WAS Arenas 1 2 Made
20051117WASMIN 00:03:35 WAS Arenas 2 2 Missed
20051117WASMIN 00:00:21 MIN Hudson 1 2 Made
20051117WASMIN 00:00:21 MIN Hudson 2 2 Made
20051117WASMIN 00:00:13 WAS Haywood 1 1 Made
20051118ATLNOK 00:45:07 NOK Andersen 1 2 Made
20051118ATLNOK 00:45:07 NOK Andersen 2 2 Missed
20051118ATLNOK 00:37:26 ATL J..Smith 1 2 Made
20051118ATLNOK 00:37:26 ATL J..Smith 2 2 Made
20051118ATLNOK 00:36:32 NOK Andersen 1 2 Made
20051118ATLNOK 00:36:32 NOK Andersen 2 2 Made
20051118ATLNOK 00:32:28 ATL Stoudamire 1 3 Missed
20051118ATLNOK 00:32:28 ATL Stoudamire 2 3 Made
20051118ATLNOK 00:32:28 ATL Stoudamire 3 3 Made
20051118ATLNOK 00:30:08 NOK Paul T T Missed
20051118ATLNOK 00:29:24 NOK West 1 2 Missed
20051118ATLNOK 00:29:24 NOK West 2 2 Made
20051118ATLNOK 00:28:10 NOK West 1 2 Made
20051118ATLNOK 00:28:10 NOK West 2 2 Made
20051118ATLNOK 00:26:52 ATL Pachulia 1 2 Missed
20051118ATLNOK 00:26:52 ATL Pachulia 2 2 Made
20051118ATLNOK 00:25:15 ATL Harrington 1 2 Missed
20051118ATLNOK 00:25:15 ATL Harrington 2 2 Made
20051118ATLNOK 00:22:36 NOK Snyder 1 2 Made
20051118ATLNOK 00:22:36 NOK Snyder 2 2 Made
20051118ATLNOK 00:20:11 ATL Harrington 1 2 Missed
20051118ATLNOK 00:20:11 ATL Harrington 2 2 Made
20051118ATLNOK 00:19:34 NOK Paul T T Made
20051118ATLNOK 00:18:55 ATL Harrington 1 1 Made
20051118ATLNOK 00:18:20 ATL Harrington 1 1 Made
20051118ATLNOK 00:17:52 ATL Lue 1 2 Missed
20051118ATLNOK 00:17:52 ATL Lue 2 2 Made
20051118ATLNOK 00:17:10 NOK Mason 1 2 Made
20051118ATLNOK 00:17:10 NOK Mason 2 2 Missed
20051118ATLNOK 00:17:10 ATL Harrington 1 2 Missed
20051118ATLNOK 00:17:10 ATL Harrington 2 2 Missed
20051118ATLNOK 00:16:56 NOK Mason 1 2 Missed
20051118ATLNOK 00:16:56 NOK Mason 2 2 Made
20051118ATLNOK 00:14:41 NOK Andersen 1 2 Missed
20051118ATLNOK 00:14:41 NOK Andersen 2 2 Made
20051118ATLNOK 00:14:01 ATL J..Smith 1 2 Missed
20051118ATLNOK 00:14:01 ATL J..Smith 2 2 Made
20051118ATLNOK 00:12:50 ATL Lue 1 2 Missed
20051118ATLNOK 00:12:50 ATL Lue 2 2 Made
20051118ATLNOK 00:07:08 ATL Pachulia 1 1 Made
20051118ATLNOK 00:05:45 NOK Mason 1 2 Missed
20051118ATLNOK 00:05:45 NOK Mason 2 2 Made
20051118ATLNOK 00:02:35 NOK Vroman 1 2 Made
20051118ATLNOK 00:02:35 NOK Vroman 2 2 Made
20051118ATLNOK 00:01:55 ATL Stoudamire 1 1 Made
20051118ATLNOK 00:01:26 ATL Stoudamire 1 1 Made
20051118ATLNOK 00:01:20 NOK Snyder 1 2 Missed
20051118ATLNOK 00:01:20 NOK Snyder 2 2 Made
20051118ATLNOK 00:00:34 NOK Snyder 1 2 Missed
20051118ATLNOK 00:00:34 NOK Snyder 2 2 Missed
20051118ATLNOK 00:00:22 NOK Paul 1 2 Made
20051118ATLNOK 00:00:22 NOK Paul 2 2 Missed
20051118ATLNOK 00:00:10 NOK Paul 1 2 Made
20051118ATLNOK 00:00:10 NOK Paul 2 2 Made
20051118ATLNOK 00:00:03 NOK Paul 1 2 Made
20051118ATLNOK 00:00:03 NOK Paul 2 2 Made
20051118CHAIND 00:45:49 CHA Rush 1 1 Made
20051118CHAIND 00:45:13 IND O'Neal 1 1 Missed
20051118CHAIND 00:43:21 CHA Bogans T T Made
20051118CHAIND 00:43:11 IND O'Neal 1 2 Made
20051118CHAIND 00:43:11 IND O'Neal 2 2 Made
20051118CHAIND 00:41:57 IND O'Neal 1 1 Made
20051118CHAIND 00:37:50 IND Harrison 1 2 Missed
20051118CHAIND 00:37:50 IND Harrison 2 2 Made
20051118CHAIND 00:37:31 CHA Okafor 1 2 Made
20051118CHAIND 00:37:31 CHA Okafor 2 2 Made
20051118CHAIND 00:36:32 IND Croshere 1 2 Made
20051118CHAIND 00:36:32 IND Croshere 2 2 Made
20051118CHAIND 00:33:34 CHA Voskuhl 1 2 Missed
20051118CHAIND 00:33:34 CHA Voskuhl 2 2 Made
20051118CHAIND 00:33:00 CHA Carroll 1 1 Made
20051118CHAIND 00:32:39 IND Jackson 1 2 Missed
20051118CHAIND 00:32:39 IND Jackson 2 2 Missed
20051118CHAIND 00:31:20 IND Tinsley 1 2 Made
20051118CHAIND 00:31:20 IND Tinsley 2 2 Missed
20051118CHAIND 00:30:00 IND O'Neal 1 2 Made
20051118CHAIND 00:30:00 IND O'Neal 2 2 Made
20051118CHAIND 00:28:06 IND O'Neal 1 2 Made
20051118CHAIND 00:28:06 IND O'Neal 2 2 Made
20051118CHAIND 00:24:39 CHA J..Jones 1 1 Missed
20051118CHAIND 00:23:27 IND Artest 1 2 Missed
20051118CHAIND 00:23:27 IND Artest 2 2 Missed
20051118CHAIND 00:22:03 IND O'Neal 1 2 Made
20051118CHAIND 00:22:03 IND O'Neal 2 2 Made
20051118CHAIND 00:21:55 CHA Brezec 1 1 Missed
20051118CHAIND 00:18:51 IND Tinsley 1 2 Missed
20051118CHAIND 00:18:51 IND Tinsley 2 2 Missed
20051118CHAIND 00:16:40 IND Tinsley 1 2 Missed
20051118CHAIND 00:16:40 IND Tinsley 2 2 Made
20051118CHAIND 00:15:09 IND F..Jones 1 2 Made
20051118CHAIND 00:15:09 IND F..Jones 2 2 Made
20051118CHAIND 00:14:42 IND Croshere 1 2 Made
20051118CHAIND 00:14:42 IND Croshere 2 2 Made
20051118CHAIND 00:12:00 IND Jasikevicius 1 3 Made
20051118CHAIND 00:12:00 IND Jasikevicius 2 3 Made
20051118CHAIND 00:12:00 IND Jasikevicius 3 3 Made
20051118CHAIND 00:09:57 IND Jasikevicius 1 1 Made
20051118CHAIND 00:07:24 IND Croshere 1 2 Made
20051118CHAIND 00:07:24 IND Croshere 2 2 Made
20051118CHAIND 00:06:58 CHA May 1 2 Made
20051118CHAIND 00:06:58 CHA May 2 2 Missed
20051118CHAIND 00:06:44 IND O'Neal 1 2 Made
20051118CHAIND 00:06:44 IND O'Neal 2 2 Made
20051118CHAIND 00:05:02 CHA May 1 1 Made
20051118CHAIND 00:04:10 CHA Felton 1 2 Made
20051118CHAIND 00:04:10 CHA Felton 2 2 Made
20051118CHAIND 00:01:41 IND Jasikevicius 1 2 Made
20051118CHAIND 00:01:41 IND Jasikevicius 2 2 Made
20051118CHAIND 00:00:54 IND Jasikevicius 1 2 Made
20051118CHAIND 00:00:54 IND Jasikevicius 2 2 Made
20051118CHAIND 00:00:27 IND Jasikevicius 1 2 Made
20051118CHAIND 00:00:27 IND Jasikevicius 2 2 Made
20051118CHAIND 00:00:19 IND Croshere 1 2 Made
20051118CHAIND 00:00:19 IND Croshere 2 2 Made
20051118CHISEA 00:41:28 SEA R..Allen 1 2 Made
20051118CHISEA 00:41:28 SEA R..Allen 2 2 Made
20051118CHISEA 00:37:06 CHI Sweetney 1 2 Missed
20051118CHISEA 00:37:06 CHI Sweetney 2 2 Made
20051118CHISEA 00:36:59 SEA Ridnour 1 2 Made
20051118CHISEA 00:36:59 SEA Ridnour 2 2 Made
20051118CHISEA 00:36:35 SEA Ridnour 1 2 Missed
20051118CHISEA 00:36:35 SEA Ridnour 2 2 Made
20051118CHISEA 00:36:19 CHI Harrington 1 2 Made
20051118CHISEA 00:36:19 CHI Harrington 2 2 Made
20051118CHISEA 00:34:55 SEA Potapenko 1 2 Missed
20051118CHISEA 00:34:55 SEA Potapenko 2 2 Made
20051118CHISEA 00:33:15 CHI Harrington 1 2 Made
20051118CHISEA 00:33:15 CHI Harrington 2 2 Made
20051118CHISEA 00:26:27 SEA R..Allen T T Made
20051118CHISEA 00:25:46 CHI Nocioni 1 2 Made
20051118CHISEA 00:25:46 CHI Nocioni 2 2 Made
20051118CHISEA 00:22:40 CHI Chandler 1 2 Missed
20051118CHISEA 00:22:40 CHI Chandler 2 2 Missed
20051118CHISEA 00:21:45 CHI Hinrich 1 2 Missed
20051118CHISEA 00:21:45 CHI Hinrich 2 2 Missed
20051118CHISEA 00:20:45 CHI Chandler 1 2 Missed
20051118CHISEA 00:20:45 CHI Chandler 2 2 Made
20051118CHISEA 00:16:42 SEA R..Lewis 1 2 Missed
20051118CHISEA 00:16:42 SEA R..Lewis 2 2 Made
20051118CHISEA 00:12:30 SEA R..Lewis 1 1 Missed
20051118CHISEA 00:09:35 SEA Radmanovic 1 1 Made
20051118CHISEA 00:07:36 SEA R..Allen 1 2 Made
20051118CHISEA 00:07:36 SEA R..Allen 2 2 Made
20051118CHISEA 00:04:37 SEA R..Lewis 1 2 Missed
20051118CHISEA 00:04:37 SEA R..Lewis 2 2 Made
20051118CHISEA 00:04:06 SEA Cleaves 1 2 Made
20051118CHISEA 00:04:06 SEA Cleaves 2 2 Made
20051118CHISEA 00:00:39 CHI Deng 1 2 Made
20051118CHISEA 00:00:39 CHI Deng 2 2 Made
20051118DETHOU 00:45:49 DET B..Wallace 1 1 Missed
20051118DETHOU 00:37:00 HOU Howard 1 1 Made
20051118DETHOU 00:34:27 DET Arroyo T T Made
20051118DETHOU 00:29:40 HOU Ming 1 2 Made
20051118DETHOU 00:29:40 HOU Ming 2 2 Made
20051118DETHOU 00:27:22 HOU Anderson 1 2 Made
20051118DETHOU 00:27:22 HOU Anderson 2 2 Made
20051118DETHOU 00:20:00 DET Billups 1 2 Missed
20051118DETHOU 00:20:00 DET Billups 2 2 Made
20051118DETHOU 00:17:55 HOU Wesley 1 2 Missed
20051118DETHOU 00:17:55 HOU Wesley 2 2 Made
20051118DETHOU 00:15:30 HOU Ming 1 2 Missed
20051118DETHOU 00:15:30 HOU Ming 2 2 Made
20051118DETHOU 00:15:13 DET R..Wallace 1 2 Made
20051118DETHOU 00:15:13 DET R..Wallace 2 2 Missed
20051118DETHOU 00:10:29 HOU Swift 1 1 Made
20051118DETHOU 00:08:02 HOU Ming 1 1 Made
20051118DETHOU 00:06:42 DET Evans 1 1 Made
20051118DETHOU 00:05:56 HOU Wesley 1 2 Made
20051118DETHOU 00:05:56 HOU Wesley 2 2 Missed
20051118DETHOU 00:05:38 HOU Anderson 1 2 Made
20051118DETHOU 00:05:38 HOU Anderson 2 2 Made
20051118DETHOU 00:05:11 HOU Swift 1 2 Missed
20051118DETHOU 00:05:11 HOU Swift 2 2 Made
20051118DETHOU 00:04:43 DET B..Wallace 1 1 Missed
20051118DETHOU 00:02:40 DET B..Wallace 1 2 Made
20051118DETHOU 00:02:40 DET B..Wallace 2 2 Missed
20051118DETHOU 00:01:01 DET Billups 1 2 Made
20051118DETHOU 00:01:01 DET Billups 2 2 Made
20051118GSWPOR 00:47:40 GOS Dunleavy 1 2 Made
20051118GSWPOR 00:47:40 GOS Dunleavy 2 2 Made
20051118GSWPOR 00:44:18 POR Randolph T T Made
20051118GSWPOR 00:43:51 GOS Murphy 1 1 Made
20051118GSWPOR 00:38:04 POR Dixon T T Made
20051118GSWPOR 00:34:40 POR Patterson 1 2 Made
20051118GSWPOR 00:34:40 POR Patterson 2 2 Made
20051118GSWPOR 00:32:30 POR Telfair 1 1 Made
20051118GSWPOR 00:30:01 POR Randolph 1 2 Made
20051118GSWPOR 00:30:01 POR Randolph 2 2 Made
20051118GSWPOR 00:25:33 GOS Foyle 1 1 Missed
20051118GSWPOR 00:24:03 GOS Davis 1 2 Made
20051118GSWPOR 00:24:03 GOS Davis 2 2 Made
20051118GSWPOR 00:23:41 GOS Foyle 1 2 Missed
20051118GSWPOR 00:23:41 GOS Foyle 2 2 Missed
20051118GSWPOR 00:17:57 GOS Dunleavy 1 2 Made
20051118GSWPOR 00:17:57 GOS Dunleavy 2 2 Missed
20051118GSWPOR 00:16:42 POR Telfair 1 1 Made
20051118GSWPOR 00:10:04 POR Jack 1 2 Made
20051118GSWPOR 00:10:04 POR Jack 2 2 Made
20051118GSWPOR 00:09:33 POR Jack 1 2 Missed
20051118GSWPOR 00:09:33 POR Jack 2 2 Made
20051118GSWPOR 00:08:29 POR Patterson 1 2 Made
20051118GSWPOR 00:08:29 POR Patterson 2 2 Made
20051118GSWPOR 00:07:35 POR Patterson 1 2 Made
20051118GSWPOR 00:07:35 POR Patterson 2 2 Made
20051118GSWPOR 00:05:29 GOS Richardson 1 1 Missed
20051118GSWPOR 00:04:25 GOS Richardson 1 2 Made
20051118GSWPOR 00:04:25 GOS Richardson 2 2 Made
20051118GSWPOR 00:02:52 POR D..Miles 1 2 Made
20051118GSWPOR 00:02:52 POR D..Miles 2 2 Missed
20051118GSWPOR 00:02:19 GOS Richardson 1 2 Missed
20051118GSWPOR 00:02:19 GOS Richardson 2 2 Made
20051118GSWPOR 00:02:10 POR Telfair 1 2 Missed
20051118GSWPOR 00:02:10 POR Telfair 2 2 Made
20051118GSWPOR 00:01:12 POR D..Miles 1 2 Made
20051118GSWPOR 00:01:12 POR D..Miles 2 2 Made
20051118GSWPOR 00:00:26 GOS Richardson 1 2 Made
20051118GSWPOR 00:00:26 GOS Richardson 2 2 Missed
20051118LACLAL 00:46:40 LAL Brown 1 2 Made
20051118LACLAL 00:46:40 LAL Brown 2 2 Made
20051118LACLAL 00:43:17 LAC Cassell 1 2 Made
20051118LACLAL 00:43:17 LAC Cassell 2 2 Made
20051118LACLAL 00:42:43 LAC Maggette 1 2 Made
20051118LACLAL 00:42:43 LAC Maggette 2 2 Made
20051118LACLAL 00:37:17 LAC Mobley 1 2 Made
20051118LACLAL 00:37:17 LAC Mobley 2 2 Made
20051118LACLAL 00:35:24 LAC Cassell T T Made
20051118LACLAL 00:34:15 LAL Vujacic 1 2 Made
20051118LACLAL 00:34:15 LAL Vujacic 2 2 Made
20051118LACLAL 00:32:11 LAC Brand 1 2 Missed
20051118LACLAL 00:32:11 LAC Brand 2 2 Made
20051118LACLAL 00:30:37 LAL Mihm 1 2 Made
20051118LACLAL 00:30:37 LAL Mihm 2 2 Made
20051118LACLAL 00:30:19 LAL Parker 1 1 Made
20051118LACLAL 00:28:27 LAL Mihm 1 2 Made
20051118LACLAL 00:28:27 LAL Mihm 2 2 Made
20051118LACLAL 00:28:03 LAL Bryant 1 1 Made
20051118LACLAL 00:24:28 LAC Brand 1 2 Made
20051118LACLAL 00:24:28 LAC Brand 2 2 Made
20051118LACLAL 00:24:06 LAC Cassell 1 2 Made
20051118LACLAL 00:24:06 LAC Cassell 2 2 Made
20051118LACLAL 00:24:03 LAL Odom 1 2 Missed
20051118LACLAL 00:24:03 LAL Odom 2 2 Missed
20051118LACLAL 00:23:25 LAC Kaman 1 2 Made
20051118LACLAL 00:23:25 LAC Kaman 2 2 Made
20051118LACLAL 00:21:14 LAC Maggette 1 2 Missed
20051118LACLAL 00:21:14 LAC Maggette 2 2 Made
20051118LACLAL 00:19:18 LAL Cook 1 2 Missed
20051118LACLAL 00:19:18 LAL Cook 2 2 Made
20051118LACLAL 00:17:19 LAC Maggette 1 2 Made
20051118LACLAL 00:17:19 LAC Maggette 2 2 Made
20051118LACLAL 00:13:19 LAC Brand 1 2 Missed
20051118LACLAL 00:13:19 LAC Brand 2 2 Made
20051118LACLAL 00:12:12 LAC Kaman 1 2 Made
20051118LACLAL 00:12:12 LAC Kaman 2 2 Made
20051118LACLAL 00:09:49 LAC Maggette 1 2 Made
20051118LACLAL 00:09:49 LAC Maggette 2 2 Made
20051118LACLAL 00:09:08 LAL Odom 1 2 Missed
20051118LACLAL 00:09:08 LAL Odom 2 2 Missed
20051118LACLAL 00:07:54 LAL Odom 1 2 Made
20051118LACLAL 00:07:54 LAL Odom 2 2 Missed
20051118LACLAL 00:07:25 LAL Bryant 1 2 Missed
20051118LACLAL 00:07:25 LAL Bryant 2 2 Made
20051118LACLAL 00:04:36 LAL Bryant 1 2 Made
20051118LACLAL 00:04:36 LAL Bryant 2 2 Made
20051118LACLAL 00:03:28 LAL Odom 1 1 Made
20051118LACLAL 00:02:10 LAC Mobley 1 2 Made
20051118LACLAL 00:02:10 LAC Mobley 2 2 Made
20051118LACLAL 00:01:52 LAL Bryant 1 2 Made
20051118LACLAL 00:01:52 LAL Bryant 2 2 Made
20051118LACLAL 00:01:06 LAC Brand 1 2 Made
20051118LACLAL 00:01:06 LAC Brand 2 2 Made
20051118LACLAL 00:00:58 LAL Bryant 1 2 Made
20051118LACLAL 00:00:58 LAL Bryant 2 2 Made
20051118LACLAL 00:00:55 LAC Brand 1 2 Missed
20051118LACLAL 00:00:55 LAC Brand 2 2 Made
20051118LACLAL 00:00:39 LAC Maggette 1 2 Made
20051118LACLAL 00:00:39 LAC Maggette 2 2 Made
20051118LACLAL 00:00:35 LAL Bryant 1 3 Made
20051118LACLAL 00:00:35 LAL Bryant 2 3 Made
20051118LACLAL 00:00:35 LAL Bryant 3 3 Made
20051118LACLAL 00:00:20 LAC Cassell 1 2 Missed
20051118LACLAL 00:00:20 LAC Cassell 2 2 Made
20051118MILSAC 00:47:04 SAC Stojakovic 1 2 Made
20051118MILSAC 00:47:04 SAC Stojakovic 2 2 Made
20051118MILSAC 00:45:53 MIL Magloire 1 2 Made
20051118MILSAC 00:45:53 MIL Magloire 2 2 Made
20051118MILSAC 00:40:01 SAC Miller 1 2 Made
20051118MILSAC 00:40:01 SAC Miller 2 2 Missed
20051118MILSAC 00:38:38 SAC Wells 1 2 Missed
20051118MILSAC 00:38:38 SAC Wells 2 2 Made
20051118MILSAC 00:38:21 SAC Bibby 1 1 Made
20051118MILSAC 00:37:32 SAC Stojakovic 1 2 Made
20051118MILSAC 00:37:32 SAC Stojakovic 2 2 Made
20051118MILSAC 00:32:55 MIL Smith 1 2 Made
20051118MILSAC 00:32:55 MIL Smith 2 2 Missed
20051118MILSAC 00:30:32 MIL Smith 1 2 Made
20051118MILSAC 00:30:32 MIL Smith 2 2 Made
20051118MILSAC 00:26:48 MIL Magloire 1 1 Made
20051118MILSAC 00:25:04 SAC Stojakovic 1 2 Missed
20051118MILSAC 00:25:04 SAC Stojakovic 2 2 Made
20051118MILSAC 00:24:29 SAC Wells 1 2 Made
20051118MILSAC 00:24:29 SAC Wells 2 2 Missed
20051118MILSAC 00:22:35 MIL Magloire 1 2 Made
20051118MILSAC 00:22:35 MIL Magloire 2 2 Missed
20051118MILSAC 00:17:49 SAC Abdur-Rahim 1 1 Made
20051118MILSAC 00:17:08 SAC Miller 1 2 Made
20051118MILSAC 00:17:08 SAC Miller 2 2 Made
20051118MILSAC 00:16:49 MIL Redd 1 2 Made
20051118MILSAC 00:16:49 MIL Redd 2 2 Made
20051118MILSAC 00:15:21 MIL Ford 1 2 Missed
20051118MILSAC 00:15:21 MIL Ford 2 2 Made
20051118MILSAC 00:15:04 SAC Abdur-Rahim 1 2 Made
20051118MILSAC 00:15:04 SAC Abdur-Rahim 2 2 Made
20051118MILSAC 00:14:54 MIL Smith 1 2 Made
20051118MILSAC 00:14:54 MIL Smith 2 2 Made
20051118MILSAC 00:14:46 SAC Martin 1 2 Made
20051118MILSAC 00:14:46 SAC Martin 2 2 Made
20051118MILSAC 00:08:54 SAC Thomas 1 1 Made
20051118MILSAC 00:06:35 MIL Welsch 1 2 Missed
20051118MILSAC 00:06:35 MIL Welsch 2 2 Made
20051118MILSAC 00:06:17 SAC Martin 1 2 Made
20051118MILSAC 00:06:17 SAC Martin 2 2 Missed
20051118MILSAC 00:05:59 MIL Redd 1 1 Missed
20051118MILSAC 00:05:35 MIL Ford 1 2 Made
20051118MILSAC 00:05:35 MIL Ford 2 2 Missed
20051118MILSAC 00:05:20 SAC Stojakovic 1 2 Made
20051118MILSAC 00:05:20 SAC Stojakovic 2 2 Made
20051118MILSAC 00:04:12 SAC Abdur-Rahim 1 2 Missed
20051118MILSAC 00:04:12 SAC Abdur-Rahim 2 2 Made
20051118MILSAC 00:02:19 SAC Wells 1 1 Made
20051118MILSAC 00:01:39 MIL Bogut 1 2 Made
20051118MILSAC 00:01:39 MIL Bogut 2 2 Missed
20051118MILSAC 00:00:46 MIL Bell 1 2 Made
20051118MILSAC 00:00:46 MIL Bell 2 2 Missed
20051118MILSAC 00:00:36 SAC Williamson 1 2 Missed
20051118MILSAC 00:00:36 SAC Williamson 2 2 Missed
20051118NYKDEN 00:43:45 NYK Curry 1 1 Made
20051118NYKDEN 00:38:46 DEN Anthony 1 2 Made
20051118NYKDEN 00:38:46 DEN Anthony 2 2 Made
20051118NYKDEN 00:37:52 NYK Butler 1 1 Missed
20051118NYKDEN 00:37:19 NYK Lee 1 2 Missed
20051118NYKDEN 00:37:19 NYK Lee 2 2 Missed
20051118NYKDEN 00:36:07 NYK Robinson 1 2 Made
20051118NYKDEN 00:36:07 NYK Robinson 2 2 Made
20051118NYKDEN 00:35:28 NYK Frye 1 1 Made
20051118NYKDEN 00:31:49 DEN Watson 1 2 Made
20051118NYKDEN 00:31:49 DEN Watson 2 2 Made
20051118NYKDEN 00:25:40 NYK Marbury 1 1 Made
20051118NYKDEN 00:24:52 DEN Camby 1 1 Made
20051118NYKDEN 00:24:23 DEN Najera 1 2 Made
20051118NYKDEN 00:24:23 DEN Najera 2 2 Made
20051118NYKDEN 00:23:44 NYK Taylor 1 2 Made
20051118NYKDEN 00:23:44 NYK Taylor 2 2 Made
20051118NYKDEN 00:23:20 NYK Rose 1 2 Missed
20051118NYKDEN 00:23:20 NYK Rose 2 2 Made
20051118NYKDEN 00:22:30 DEN Camby 1 2 Made
20051118NYKDEN 00:22:30 DEN Camby 2 2 Made
20051118NYKDEN 00:22:12 DEN Elson 1 2 Made
20051118NYKDEN 00:22:12 DEN Elson 2 2 Made
20051118NYKDEN 00:20:14 DEN Anthony 1 1 Missed
20051118NYKDEN 00:20:04 DEN Anthony 1 1 Made
20051118NYKDEN 00:19:18 DEN Anthony 1 2 Made
20051118NYKDEN 00:19:18 DEN Anthony 2 2 Missed
20051118NYKDEN 00:17:25 NYK Crawford 1 2 Made
20051118NYKDEN 00:17:25 NYK Crawford 2 2 Made
20051118NYKDEN 00:16:34 DEN Anthony 1 2 Made
20051118NYKDEN 00:16:34 DEN Anthony 2 2 Made
20051118NYKDEN 00:15:24 DEN Anthony 1 2 Made
20051118NYKDEN 00:15:24 DEN Anthony 2 2 Made
20051118NYKDEN 00:14:13 NYK Robinson 1 2 Made
20051118NYKDEN 00:14:13 NYK Robinson 2 2 Missed
20051118NYKDEN 00:14:06 DEN Boykins 1 2 Made
20051118NYKDEN 00:14:06 DEN Boykins 2 2 Made
20051118NYKDEN 00:11:16 NYK Rose 1 2 Missed
20051118NYKDEN 00:11:16 NYK Rose 2 2 Missed
20051118NYKDEN 00:10:59 DEN Buckner 1 1 Made
20051118NYKDEN 00:10:38 DEN Anthony 1 2 Made
20051118NYKDEN 00:10:38 DEN Anthony 2 2 Missed
20051118NYKDEN 00:09:46 NYK Frye 1 2 Made
20051118NYKDEN 00:09:46 NYK Frye 2 2 Made
20051118NYKDEN 00:06:53 NYK Frye 1 2 Missed
20051118NYKDEN 00:06:53 NYK Frye 2 2 Made
20051118NYKDEN 00:06:31 NYK Robinson 1 2 Made
20051118NYKDEN 00:06:31 NYK Robinson 2 2 Missed
20051118NYKDEN 00:03:53 DEN Miller 1 2 Missed
20051118NYKDEN 00:03:53 DEN Miller 2 2 Made
20051118NYKDEN 00:03:04 DEN Camby 1 2 Made
20051118NYKDEN 00:03:04 DEN Camby 2 2 Missed
20051118NYKDEN 00:02:17 NYK Robinson 1 2 Missed
20051118NYKDEN 00:02:17 NYK Robinson 2 2 Made
20051118NYKDEN 00:02:08 DEN Miller 1 2 Missed
20051118NYKDEN 00:02:08 DEN Miller 2 2 Made
20051118NYKDEN 00:01:33 NYK Crawford 1 2 Missed
20051118NYKDEN 00:01:33 NYK Crawford 2 2 Missed
20051118NYKDEN 00:00:57 NYK Frye 1 2 Made
20051118NYKDEN 00:00:57 NYK Frye 2 2 Made
20051118ORLCLE 00:47:24 ORL Howard 1 2 Missed
20051118ORLCLE 00:47:24 ORL Howard 2 2 Missed
20051118ORLCLE 00:45:37 ORL Stevenson 1 2 Made
20051118ORLCLE 00:45:37 ORL Stevenson 2 2 Made
20051118ORLCLE 00:44:24 CLE Ilgauskas 1 2 Made
20051118ORLCLE 00:44:24 CLE Ilgauskas 2 2 Missed
20051118ORLCLE 00:43:51 ORL Francis 1 1 Missed
20051118ORLCLE 00:42:37 CLE Ilgauskas 1 1 Made
20051118ORLCLE 00:41:00 CLE Hughes 1 2 Made
20051118ORLCLE 00:41:00 CLE Hughes 2 2 Missed
20051118ORLCLE 00:38:59 ORL Stevenson 1 2 Missed
20051118ORLCLE 00:38:59 ORL Stevenson 2 2 Made
20051118ORLCLE 00:36:49 ORL Francis 1 2 Made
20051118ORLCLE 00:36:49 ORL Francis 2 2 Made
20051118ORLCLE 00:36:34 CLE Ilgauskas 1 2 Missed
20051118ORLCLE 00:36:34 CLE Ilgauskas 2 2 Made
20051118ORLCLE 00:35:44 ORL Garrity T T Made
20051118ORLCLE 00:35:23 CLE Ilgauskas 1 2 Missed
20051118ORLCLE 00:35:23 CLE Ilgauskas 2 2 Made
20051118ORLCLE 00:33:54 CLE Hughes 1 2 Missed
20051118ORLCLE 00:33:54 CLE Hughes 2 2 Missed
20051118ORLCLE 00:33:15 CLE Henderson 1 2 Made
20051118ORLCLE 00:33:15 CLE Henderson 2 2 Made
20051118ORLCLE 00:30:09 CLE James 1 1 Missed
20051118ORLCLE 00:29:07 ORL Francis 1 2 Made
20051118ORLCLE 00:29:07 ORL Francis 2 2 Missed
20051118ORLCLE 00:26:05 ORL Stevenson 1 1 Made
20051118ORLCLE 00:25:49 CLE James 1 1 Made
20051118ORLCLE 00:21:41 ORL Battie 1 2 Made
20051118ORLCLE 00:21:41 ORL Battie 2 2 Made
20051118ORLCLE 00:21:24 CLE Gooden 1 2 Made
20051118ORLCLE 00:21:24 CLE Gooden 2 2 Missed
20051118ORLCLE 00:20:41 ORL Francis 1 2 Made
20051118ORLCLE 00:20:41 ORL Francis 2 2 Made
20051118ORLCLE 00:19:33 CLE Hughes 1 2 Made
20051118ORLCLE 00:19:33 CLE Hughes 2 2 Made
20051118ORLCLE 00:19:02 CLE James 1 2 Made
20051118ORLCLE 00:19:02 CLE James 2 2 Made
20051118ORLCLE 00:16:53 CLE Gooden 1 2 Missed
20051118ORLCLE 00:16:53 CLE Gooden 2 2 Missed
20051118ORLCLE 00:15:46 CLE James 1 2 Missed
20051118ORLCLE 00:15:46 CLE James 2 2 Made
20051118ORLCLE 00:12:58 ORL Dooling 1 2 Made
20051118ORLCLE 00:12:58 ORL Dooling 2 2 Made
20051118ORLCLE 00:11:28 ORL Francis 1 2 Missed
20051118ORLCLE 00:11:28 ORL Francis 2 2 Made
20051118ORLCLE 00:09:41 ORL Francis 1 2 Made
20051118ORLCLE 00:09:41 ORL Francis 2 2 Missed
20051118ORLCLE 00:05:40 ORL Francis 1 2 Made
20051118ORLCLE 00:05:40 ORL Francis 2 2 Made
20051118ORLCLE 00:03:41 ORL Garrity 1 2 Made
20051118ORLCLE 00:03:41 ORL Garrity 2 2 Made
20051118ORLCLE 00:02:57 CLE Hamilton 1 2 Made
20051118ORLCLE 00:02:57 CLE Hamilton 2 2 Missed
20051118ORLCLE 00:00:40 CLE Pavlovic 1 2 Made
20051118ORLCLE 00:00:40 CLE Pavlovic 2 2 Made
20051118PHIMIA 00:45:18 PHL Hunter 1 2 Made
20051118PHIMIA 00:45:18 PHL Hunter 2 2 Made
20051118PHIMIA 00:37:55 PHL Korver 1 1 Made
20051118PHIMIA 00:36:38 MIA Kapono 1 2 Made
20051118PHIMIA 00:36:38 MIA Kapono 2 2 Made
20051118PHIMIA 00:36:12 MIA Wade 1 2 Missed
20051118PHIMIA 00:36:12 MIA Wade 2 2 Made
20051118PHIMIA 00:34:56 PHL Iverson 1 2 Missed
20051118PHIMIA 00:34:56 PHL Iverson 2 2 Made
20051118PHIMIA 00:34:38 PHL Iverson 1 2 Missed
20051118PHIMIA 00:34:38 PHL Iverson 2 2 Made
20051118PHIMIA 00:32:11 PHL Iguodala 1 2 Made
20051118PHIMIA 00:32:11 PHL Iguodala 2 2 Made
20051118PHIMIA 00:31:30 MIA Wade 1 2 Made
20051118PHIMIA 00:31:30 MIA Wade 2 2 Made
20051118PHIMIA 00:31:14 PHL Iverson 1 2 Made
20051118PHIMIA 00:31:14 PHL Iverson 2 2 Made
20051118PHIMIA 00:29:48 PHL Salmons 1 2 Made
20051118PHIMIA 00:29:48 PHL Salmons 2 2 Made
20051118PHIMIA 00:29:01 MIA Walker 1 2 Missed
20051118PHIMIA 00:29:01 MIA Walker 2 2 Made
20051118PHIMIA 00:27:51 PHL Korver T T Made
20051118PHIMIA 00:25:49 MIA Mourning 1 2 Made
20051118PHIMIA 00:25:49 MIA Mourning 2 2 Made
20051118PHIMIA 00:24:52 PHL Iverson 1 3 Missed
20051118PHIMIA 00:24:52 PHL Iverson 2 3 Made
20051118PHIMIA 00:24:52 PHL Iverson 3 3 Made
20051118PHIMIA 00:22:20 MIA Wade T T Made
20051118PHIMIA 00:20:31 MIA Mourning 1 1 Missed
20051118PHIMIA 00:20:19 PHL Iguodala 1 2 Missed
20051118PHIMIA 00:20:19 PHL Iguodala 2 2 Missed
20051118PHIMIA 00:18:03 MIA Wade 1 2 Made
20051118PHIMIA 00:18:03 MIA Wade 2 2 Made
20051118PHIMIA 00:17:48 PHL Webber T T Made
20051118PHIMIA 00:16:27 MIA Wade 2 2 Made
20051118PHIMIA 00:16:27 MIA Wade 1 1 Made
20051118PHIMIA 00:16:02 PHL Iguodala 1 2 Missed
20051118PHIMIA 00:16:02 PHL Iguodala 2 2 Made
20051118PHIMIA 00:14:52 PHL Iverson 1 1 Made
20051118PHIMIA 00:12:08 PHL Salmons 1 2 Made
20051118PHIMIA 00:12:08 PHL Salmons 2 2 Made
20051118PHIMIA 00:12:00 MIA Haslem 1 2 Missed
20051118PHIMIA 00:12:00 MIA Haslem 2 2 Missed
20051118PHIMIA 00:11:10 MIA Mourning 1 2 Made
20051118PHIMIA 00:11:10 MIA Mourning 2 2 Missed
20051118PHIMIA 00:08:35 PHL Iverson 1 2 Made
20051118PHIMIA 00:08:35 PHL Iverson 2 2 Missed
20051118PHIMIA 00:05:32 PHL Webber 1 2 Missed
20051118PHIMIA 00:05:32 PHL Webber 2 2 Made
20051118PHIMIA 00:03:59 MIA Payton 1 2 Made
20051118PHIMIA 00:03:59 MIA Payton 2 2 Missed
20051118PHIMIA 00:03:38 PHL Iverson 1 2 Made
20051118PHIMIA 00:03:38 PHL Iverson 2 2 Made
20051118PHIMIA 00:02:28 MIA Haslem 1 2 Made
20051118PHIMIA 00:02:28 MIA Haslem 2 2 Made
20051118PHIMIA 00:01:07 PHL Iguodala 1 1 Made
20051118PHIMIA 00:00:51 MIA Payton 1 2 Made
20051118PHIMIA 00:00:51 MIA Payton 2 2 Made
20051118TORBOS 00:46:13 BOS Pierce 1 2 Made
20051118TORBOS 00:46:13 BOS Pierce 2 2 Made
20051118TORBOS 00:44:19 TOR Rose 1 1 Made
20051118TORBOS 00:39:18 TOR Bosh 1 1 Made
20051118TORBOS 00:38:55 TOR Bosh 1 2 Made
20051118TORBOS 00:38:55 TOR Bosh 2 2 Missed
20051118TORBOS 00:36:48 TOR Rose 1 1 Missed
20051118TORBOS 00:36:32 TOR Araujo 1 2 Missed
20051118TORBOS 00:36:32 TOR Araujo 2 2 Made
20051118TORBOS 00:36:20 BOS Davis 1 2 Made
20051118TORBOS 00:36:20 BOS Davis 2 2 Made
20051118TORBOS 00:34:47 TOR Peterson 1 2 Made
20051118TORBOS 00:34:47 TOR Peterson 2 2 Made
20051118TORBOS 00:34:31 BOS Scalabrine 1 1 Missed
20051118TORBOS 00:32:45 BOS Pierce 1 2 Missed
20051118TORBOS 00:32:45 BOS Pierce 2 2 Made
20051118TORBOS 00:31:55 TOR Bosh 1 2 Made
20051118TORBOS 00:31:55 TOR Bosh 2 2 Made
20051118TORBOS 00:27:21 BOS Jefferson 1 2 Made
20051118TORBOS 00:27:21 BOS Jefferson 2 2 Missed
20051118TORBOS 00:27:20 TOR Villanueva 1 2 Missed
20051118TORBOS 00:27:20 TOR Villanueva 2 2 Made
20051118TORBOS 00:26:36 BOS Pierce 1 2 Made
20051118TORBOS 00:26:36 BOS Pierce 2 2 Made
20051118TORBOS 00:26:17 TOR James 1 2 Made
20051118TORBOS 00:26:17 TOR James 2 2 Made
20051118TORBOS 00:20:30 TOR Peterson 1 1 Made
20051118TORBOS 00:19:47 BOS Jefferson 1 2 Missed
20051118TORBOS 00:19:47 BOS Jefferson 2 2 Made
20051118TORBOS 00:16:59 TOR Bosh 1 2 Missed
20051118TORBOS 00:16:59 TOR Bosh 2 2 Made
20051118TORBOS 00:16:43 BOS LaFrentz 1 2 Made
20051118TORBOS 00:16:43 BOS LaFrentz 2 2 Made
20051118TORBOS 00:15:26 TOR Bosh 1 2 Made
20051118TORBOS 00:15:26 TOR Bosh 2 2 Made
20051118TORBOS 00:13:38 TOR James 1 2 Made
20051118TORBOS 00:13:38 TOR James 2 2 Missed
20051118TORBOS 00:13:20 BOS Pierce 1 2 Made
20051118TORBOS 00:13:20 BOS Pierce 2 2 Made
20051118TORBOS 00:09:45 TOR James 1 2 Missed
20051118TORBOS 00:09:45 TOR James 2 2 Made
20051118TORBOS 00:06:20 BOS Davis 1 2 Made
20051118TORBOS 00:06:20 BOS Davis 2 2 Made
20051118TORBOS 00:02:58 BOS Pierce 1 2 Missed
20051118TORBOS 00:02:58 BOS Pierce 2 2 Made
20051118TORBOS 00:01:00 TOR Bosh 1 2 Made
20051118TORBOS 00:01:00 TOR Bosh 2 2 Missed
20051118TORBOS 00:00:26 BOS Blount 1 2 Made
20051118TORBOS 00:00:26 BOS Blount 2 2 Made
20051118TORBOS 00:00:15 BOS Davis 1 2 Made
20051118TORBOS 00:00:15 BOS Davis 2 2 Made
20051118TORBOS 00:00:03 BOS Pierce 1 2 Made
20051118TORBOS 00:00:03 BOS Pierce 2 2 Made
20051118UTAPHX 00:44:46 UTH Okur 1 2 Made
20051118UTAPHX 00:44:46 UTH Okur 2 2 Missed
20051118UTAPHX 00:41:18 UTH Okur 1 2 Missed
20051118UTAPHX 00:41:18 UTH Okur 2 2 Missed
20051118UTAPHX 00:38:39 UTH Collins 1 2 Missed
20051118UTAPHX 00:38:39 UTH Collins 2 2 Made
20051118UTAPHX 00:37:08 PHX Diaw 1 2 Missed
20051118UTAPHX 00:37:08 PHX Diaw 2 2 Made
20051118UTAPHX 00:36:42 PHX House 1 2 Made
20051118UTAPHX 00:36:42 PHX House 2 2 Missed
20051118UTAPHX 00:34:30 UTH Brown 1 1 Made
20051118UTAPHX 00:33:24 PHX Jones 1 2 Made
20051118UTAPHX 00:33:24 PHX Jones 2 2 Made
20051118UTAPHX 00:29:05 PHX Diaw 1 1 Missed
20051118UTAPHX 00:28:16 UTH Williams 1 3 Made
20051118UTAPHX 00:28:16 UTH Williams 2 3 Made
20051118UTAPHX 00:28:16 UTH Williams 3 3 Made
20051118UTAPHX 00:26:51 UTH Humphries 1 2 Missed
20051118UTAPHX 00:26:51 UTH Humphries 2 2 Made
20051118UTAPHX 00:24:01 UTH Williams 1 2 Made
20051118UTAPHX 00:24:01 UTH Williams 2 2 Made
20051118UTAPHX 00:23:20 PHX Marion 1 2 Made
20051118UTAPHX 00:23:20 PHX Marion 2 2 Made
20051118UTAPHX 00:19:03 UTH Ostertag 1 2 Missed
20051118UTAPHX 00:19:03 UTH Ostertag 2 2 Missed
20051118UTAPHX 00:18:42 UTH Okur 1 2 Made
20051118UTAPHX 00:18:42 UTH Okur 2 2 Made
20051118UTAPHX 00:18:05 PHX Barbosa 1 2 Missed
20051118UTAPHX 00:18:05 PHX Barbosa 2 2 Made
20051118UTAPHX 00:16:06 UTH Okur 1 2 Made
20051118UTAPHX 00:16:06 UTH Okur 2 2 Made
20051118UTAPHX 00:15:32 UTH Brown 1 2 Missed
20051118UTAPHX 00:15:32 UTH Brown 2 2 Made
20051118UTAPHX 00:14:26 UTH Brown 1 2 Made
20051118UTAPHX 00:14:26 UTH Brown 2 2 Missed
20051118UTAPHX 00:13:31 UTH Collins 1 2 Made
20051118UTAPHX 00:13:31 UTH Collins 2 2 Made
20051118UTAPHX 00:10:34 UTH Okur 1 2 Made
20051118UTAPHX 00:10:34 UTH Okur 2 2 Made
20051118UTAPHX 00:08:44 PHX Diaw 1 2 Made
20051118UTAPHX 00:08:44 PHX Diaw 2 2 Made
20051118UTAPHX 00:07:40 UTH Palacio 1 2 Missed
20051118UTAPHX 00:07:40 UTH Palacio 2 2 Missed
20051118UTAPHX 00:07:20 UTH Humphries 1 2 Missed
20051118UTAPHX 00:07:20 UTH Humphries 2 2 Made
20051118UTAPHX 00:06:47 PHX Barbosa 1 2 Missed
20051118UTAPHX 00:06:47 PHX Barbosa 2 2 Made
20051118UTAPHX 00:06:29 PHX Barbosa 1 1 Missed
20051118UTAPHX 00:01:06 PHX House 1 2 Missed
20051118UTAPHX 00:01:06 PHX House 2 2 Made
20051119CHAMIN 00:45:30 MIN Szczerbiak T T Made
20051119CHAMIN 00:45:15 CHA Rush 1 2 Made
20051119CHAMIN 00:45:15 CHA Rush 2 2 Made
20051119CHAMIN 00:44:06 MIN Hassell 1 2 Made
20051119CHAMIN 00:44:06 MIN Hassell 2 2 Made
20051119CHAMIN 00:40:08 MIN Szczerbiak 1 2 Made
20051119CHAMIN 00:40:08 MIN Szczerbiak 2 2 Made
20051119CHAMIN 00:38:33 CHA Felton 1 2 Made
20051119CHAMIN 00:38:33 CHA Felton 2 2 Made
20051119CHAMIN 00:31:49 MIN Frahm T T Missed
20051119CHAMIN 00:29:24 MIN Szczerbiak 1 1 Made
20051119CHAMIN 00:26:28 CHA Knight 1 2 Made
20051119CHAMIN 00:26:28 CHA Knight 2 2 Made
20051119CHAMIN 00:26:07 CHA Brezec 1 2 Made
20051119CHAMIN 00:26:07 CHA Brezec 2 2 Missed
20051119CHAMIN 00:25:15 CHA Okafor 1 2 Made
20051119CHAMIN 00:25:15 CHA Okafor 2 2 Made
20051119CHAMIN 00:24:54 MIN Garnett 1 1 Missed
20051119CHAMIN 00:24:47 CHA Knight 1 2 Made
20051119CHAMIN 00:24:47 CHA Knight 2 2 Made
20051119CHAMIN 00:23:25 CHA Okafor 1 2 Missed
20051119CHAMIN 00:23:25 CHA Okafor 2 2 Made
20051119CHAMIN 00:19:07 MIN Madsen 2 2 Missed
20051119CHAMIN 00:19:07 MIN Madsen 1 1 Made
20051119CHAMIN 00:18:20 CHA Knight 1 2 Made
20051119CHAMIN 00:18:20 CHA Knight 2 2 Made
20051119CHAMIN 00:18:10 MIN Garnett 1 2 Made
20051119CHAMIN 00:18:10 MIN Garnett 2 2 Missed
20051119CHAMIN 00:17:46 MIN Garnett 1 2 Made
20051119CHAMIN 00:17:46 MIN Garnett 2 2 Made
20051119CHAMIN 00:17:18 MIN Hudson 1 2 Made
20051119CHAMIN 00:17:18 MIN Hudson 2 2 Made
20051119CHAMIN 00:16:43 CHA Felton 1 2 Made
20051119CHAMIN 00:16:43 CHA Felton 2 2 Made
20051119CHAMIN 00:16:05 MIN Szczerbiak 1 2 Made
20051119CHAMIN 00:16:05 MIN Szczerbiak 2 2 Missed
20051119CHAMIN 00:16:03 MIN Madsen 1 2 Missed
20051119CHAMIN 00:16:03 MIN Madsen 2 2 Missed
20051119CHAMIN 00:13:07 CHA Rush 1 2 Made
20051119CHAMIN 00:13:07 CHA Rush 2 2 Made
20051119CHAMIN 00:10:58 MIN Olowokandi 1 1 Missed
20051119CHAMIN 00:09:06 MIN Olowokandi 1 1 Missed
20051119CHAMIN 00:08:26 MIN Hudson T T Made
20051119CHAMIN 00:07:06 CHA Felton 1 2 Made
20051119CHAMIN 00:07:06 CHA Felton 2 2 Missed
20051119CHAMIN 00:05:35 CHA Anderson 1 2 Missed
20051119CHAMIN 00:05:35 CHA Anderson 2 2 Made
20051119CHAMIN 00:05:15 MIN McCants 1 2 Made
20051119CHAMIN 00:05:15 MIN McCants 2 2 Made
20051119CHAMIN 00:04:16 CHA Carroll 1 2 Made
20051119CHAMIN 00:04:16 CHA Carroll 2 2 Made
20051119CHAMIN 00:03:57 CHA Carroll 1 2 Made
20051119CHAMIN 00:03:57 CHA Carroll 2 2 Made
20051119CHAMIN 00:02:57 CHA Felton 1 2 Made
20051119CHAMIN 00:02:57 CHA Felton 2 2 Made
20051119CHAMIN 00:01:07 MIN Dupree 1 2 Made
20051119CHAMIN 00:01:07 MIN Dupree 2 2 Made
20051119CHAMIN 00:00:54 CHA Robinson 1 2 Made
20051119CHAMIN 00:00:54 CHA Robinson 2 2 Made
20051119CLEPHI 00:43:35 PHL Iverson 1 2 Made
20051119CLEPHI 00:43:35 PHL Iverson 2 2 Made
20051119CLEPHI 00:43:07 CLE James 1 2 Made
20051119CLEPHI 00:43:07 CLE James 2 2 Missed
20051119CLEPHI 00:42:29 CLE Ilgauskas 1 2 Made
20051119CLEPHI 00:42:29 CLE Ilgauskas 2 2 Made
20051119CLEPHI 00:42:12 PHL Hunter 1 2 Made
20051119CLEPHI 00:42:12 PHL Hunter 2 2 Made
20051119CLEPHI 00:40:41 CLE Gooden 1 1 Made
20051119CLEPHI 00:38:51 PHL Korver 1 2 Missed
20051119CLEPHI 00:38:51 PHL Korver 2 2 Made
20051119CLEPHI 00:33:35 CLE James 1 2 Made
20051119CLEPHI 00:33:35 CLE James 2 2 Made
20051119CLEPHI 00:31:59 CLE Hughes 1 2 Missed
20051119CLEPHI 00:31:59 CLE Hughes 2 2 Missed
20051119CLEPHI 00:31:49 PHL Nailon 1 1 Made
20051119CLEPHI 00:31:06 CLE Hughes 1 1 Missed
20051119CLEPHI 00:30:51 PHL Korver T T Made
20051119CLEPHI 00:29:02 CLE Hughes 1 2 Made
20051119CLEPHI 00:29:02 CLE Hughes 2 2 Made
20051119CLEPHI 00:28:39 CLE Gooden 1 2 Made
20051119CLEPHI 00:28:39 CLE Gooden 2 2 Missed
20051119CLEPHI 00:27:16 CLE Snow 1 2 Missed
20051119CLEPHI 00:27:16 CLE Snow 2 2 Made
20051119CLEPHI 00:26:38 PHL Webber 1 1 Made
20051119CLEPHI 00:26:22 CLE James 1 1 Made
20051119CLEPHI 00:23:19 CLE Hughes 1 2 Made
20051119CLEPHI 00:23:19 CLE Hughes 2 2 Made
20051119CLEPHI 00:22:46 PHL Webber T T Made
20051119CLEPHI 00:22:15 CLE James 1 2 Made
20051119CLEPHI 00:22:15 CLE James 2 2 Made
20051119CLEPHI 00:18:23 CLE Hughes 1 2 Made
20051119CLEPHI 00:18:23 CLE Hughes 2 2 Missed
20051119CLEPHI 00:15:24 PHL Iverson 1 1 Made
20051119CLEPHI 00:13:25 CLE James 1 2 Made
20051119CLEPHI 00:13:25 CLE James 2 2 Missed
20051119CLEPHI 00:13:08 PHL Iguodala 1 2 Made
20051119CLEPHI 00:13:08 PHL Iguodala 2 2 Made
20051119CLEPHI 00:12:38 CLE Hughes 1 2 Missed
20051119CLEPHI 00:12:38 CLE Hughes 2 2 Made
20051119CLEPHI 00:10:02 PHL Iverson 1 2 Missed
20051119CLEPHI 00:10:02 PHL Iverson 2 2 Made
20051119CLEPHI 00:09:26 PHL Iverson 1 2 Made
20051119CLEPHI 00:09:26 PHL Iverson 2 2 Made
20051119CLEPHI 00:09:16 CLE Marshall 1 2 Made
20051119CLEPHI 00:09:16 CLE Marshall 2 2 Made
20051119CLEPHI 00:06:37 PHL Iguodala 1 2 Made
20051119CLEPHI 00:06:37 PHL Iguodala 2 2 Made
20051119CLEPHI 00:04:27 CLE Gooden 1 2 Made
20051119CLEPHI 00:04:27 CLE Gooden 2 2 Made
20051119CLEPHI 00:02:58 PHL Iguodala 1 1 Made
20051119CLEPHI 00:02:46 CLE Hughes 1 2 Made
20051119CLEPHI 00:02:46 CLE Hughes 2 2 Made
20051119CLEPHI 00:01:02 CLE James 1 1 Made
20051119CLEPHI 00:00:18 PHL Iverson 1 2 Made
20051119CLEPHI 00:00:18 PHL Iverson 2 2 Made
20051119CLEPHI 00:00:17 CLE Jones 1 2 Made
20051119CLEPHI 00:00:17 CLE Jones 2 2 Made
20051119CLEPHI 00:00:05 CLE Jones 1 2 Made
20051119CLEPHI 00:00:05 CLE Jones 2 2 Made
20051119DETDAL 00:47:48 DET Billups T T Made
20051119DETDAL 00:46:46 DAL Howard 1 1 Made
20051119DETDAL 00:45:24 DET B..Wallace 1 2 Missed
20051119DETDAL 00:45:24 DET B..Wallace 2 2 Missed
20051119DETDAL 00:44:02 DET Hamilton 1 2 Missed
20051119DETDAL 00:44:02 DET Hamilton 2 2 Made
20051119DETDAL 00:42:43 DET Billups 1 2 Made
20051119DETDAL 00:42:43 DET Billups T T Made
20051119DETDAL 00:42:43 DET Billups 2 2 Made
20051119DETDAL 00:42:43 DET Billups T T Made
20051119DETDAL 00:41:47 DAL Daniels 1 2 Made
20051119DETDAL 00:41:47 DAL Daniels 2 2 Made
20051119DETDAL 00:38:16 DAL Daniels 1 2 Made
20051119DETDAL 00:38:16 DAL Daniels 2 2 Made
20051119DETDAL 00:35:01 DAL Powell 1 2 Missed
20051119DETDAL 00:35:01 DAL Powell 2 2 Made
20051119DETDAL 00:34:24 DAL Howard 1 2 Made
20051119DETDAL 00:34:24 DAL Howard 2 2 Missed
20051119DETDAL 00:32:20 DAL Nowitzki 1 2 Made
20051119DETDAL 00:32:20 DAL Nowitzki 2 2 Made
20051119DETDAL 00:25:08 DAL Howard 1 2 Made
20051119DETDAL 00:25:08 DAL Howard 2 2 Made
20051119DETDAL 00:22:14 DET Hamilton 1 2 Made
20051119DETDAL 00:22:14 DET Hamilton 2 2 Made
20051119DETDAL 00:20:20 DAL Nowitzki 1 2 Made
20051119DETDAL 00:20:20 DAL Nowitzki 2 2 Made
20051119DETDAL 00:17:50 DAL Nowitzki 1 1 Made
20051119DETDAL 00:16:26 DAL Nowitzki T T Missed
20051119DETDAL 00:16:26 DAL Nowitzki 1 2 Made
20051119DETDAL 00:16:26 DAL Nowitzki 2 2 Made
20051119DETDAL 00:14:49 DET Hamilton 1 2 Made
20051119DETDAL 00:14:49 DET Hamilton 2 2 Made
20051119DETDAL 00:14:28 DAL Howard 1 2 Made
20051119DETDAL 00:14:28 DAL Howard 2 2 Made
20051119DETDAL 00:12:58 DAL Howard 1 2 Made
20051119DETDAL 00:12:58 DAL Howard 2 2 Made
20051119DETDAL 00:10:33 DAL Howard 1 1 Made
20051119DETDAL 00:10:11 DET Arroyo 1 2 Made
20051119DETDAL 00:10:11 DET Arroyo 2 2 Missed
20051119DETDAL 00:07:08 DAL D..Harris 1 1 Made
20051119DETDAL 00:04:33 DAL Terry 1 2 Made
20051119DETDAL 00:04:33 DAL Terry 2 2 Made
20051119DETDAL 00:03:07 DAL D..Harris 1 1 Made
20051119DETDAL 00:02:36 DAL Mbenga 1 2 Missed
20051119DETDAL 00:02:36 DAL Mbenga 2 2 Made
20051119DETDAL 00:01:12 DET Arroyo 1 2 Missed
20051119DETDAL 00:01:12 DET Arroyo 2 2 Missed
20051119DETDAL 00:00:53 DET Maxiell 1 2 Missed
20051119DETDAL 00:00:53 DET Maxiell 2 2 Made
20051119DETDAL 00:00:43 DAL Marshall 1 2 Missed
20051119DETDAL 00:00:43 DAL Marshall 2 2 Made
20051119MEMUTA 00:43:24 MEM E..Jones 1 2 Made
20051119MEMUTA 00:43:24 MEM E..Jones 2 2 Made
20051119MEMUTA 00:41:42 UTH Ostertag 1 2 Missed
20051119MEMUTA 00:41:42 UTH Ostertag 2 2 Made
20051119MEMUTA 00:41:23 MEM Gasol 1 1 Made
20051119MEMUTA 00:40:54 MEM Battier 1 2 Missed
20051119MEMUTA 00:40:54 MEM Battier 2 2 Made
20051119MEMUTA 00:37:02 MEM Gasol 1 2 Missed
20051119MEMUTA 00:37:02 MEM Gasol 2 2 Made
20051119MEMUTA 00:35:33 UTH Giricek T T Made
20051119MEMUTA 00:34:55 MEM Tsakalidis 1 2 Made
20051119MEMUTA 00:34:55 MEM Tsakalidis 2 2 Missed
20051119MEMUTA 00:30:57 MEM D..Jones 1 1 Missed
20051119MEMUTA 00:28:43 UTH Harpring 1 2 Made
20051119MEMUTA 00:28:43 UTH Harpring 2 2 Made
20051119MEMUTA 00:28:27 MEM Gasol 1 2 Made
20051119MEMUTA 00:28:27 MEM Gasol 2 2 Made
20051119MEMUTA 00:27:53 MEM Stoudamire T T Made
20051119MEMUTA 00:24:28 MEM Roberts 1 2 Missed
20051119MEMUTA 00:24:28 MEM Roberts 2 2 Made
20051119MEMUTA 00:16:26 UTH Harpring 1 2 Made
20051119MEMUTA 00:16:26 UTH Harpring 2 2 Made
20051119MEMUTA 00:15:29 MEM Gasol 1 2 Made
20051119MEMUTA 00:15:29 MEM Gasol 2 2 Made
20051119MEMUTA 00:13:05 UTH Okur 1 2 Made
20051119MEMUTA 00:13:05 UTH Okur 2 2 Missed
20051119MEMUTA 00:12:47 MEM Gasol 1 2 Missed
20051119MEMUTA 00:12:47 MEM Gasol 2 2 Missed
20051119MEMUTA 00:11:44 MEM Miller 1 2 Missed
20051119MEMUTA 00:11:44 MEM Miller 2 2 Made
20051119MEMUTA 00:10:45 UTH Brown 1 2 Made
20051119MEMUTA 00:10:45 UTH Brown 2 2 Missed
20051119MEMUTA 00:07:56 MEM Jackson 1 1 Missed
20051119MEMUTA 00:05:41 MEM Stoudamire T T Made
20051119MEMUTA 00:05:41 MEM Gasol 1 2 Missed
20051119MEMUTA 00:05:41 MEM Gasol 2 2 Made
20051119MEMUTA 00:04:01 MEM Battier 1 1 Made
20051119MEMUTA 00:02:21 MEM Gasol 1 2 Missed
20051119MEMUTA 00:02:21 MEM Gasol 2 2 Made
20051119MEMUTA 00:00:37 MEM Stoudamire 1 2 Made
20051119MEMUTA 00:00:37 MEM Stoudamire 2 2 Made
20051119NOKORL 00:46:31 NOK Nachbar 1 1 Missed
20051119NOKORL 00:46:18 ORL Turkoglu T T Made
20051119NOKORL 00:45:54 NOK Nachbar 1 2 Made
20051119NOKORL 00:45:54 NOK Nachbar 2 2 Missed
20051119NOKORL 00:45:34 ORL Howard 1 1 Made
20051119NOKORL 00:42:12 ORL Francis 1 2 Missed
20051119NOKORL 00:42:12 ORL Francis 2 2 Made
20051119NOKORL 00:39:29 NOK Andersen 1 2 Made
20051119NOKORL 00:39:29 NOK Andersen 2 2 Missed
20051119NOKORL 00:37:56 NOK Mason 1 2 Missed
20051119NOKORL 00:37:56 NOK Mason 2 2 Missed
20051119NOKORL 00:37:28 NOK Paul 1 2 Made
20051119NOKORL 00:37:28 NOK Paul 2 2 Made
20051119NOKORL 00:35:46 NOK Mason 1 2 Missed
20051119NOKORL 00:35:46 NOK Mason 2 2 Made
20051119NOKORL 00:32:52 ORL Dooling 1 1 Made
20051119NOKORL 00:32:32 NOK Andersen 1 2 Made
20051119NOKORL 00:32:32 NOK Andersen 2 2 Missed
20051119NOKORL 00:29:24 ORL Stevenson 1 2 Made
20051119NOKORL 00:29:24 ORL Stevenson 2 2 Made
20051119NOKORL 00:29:15 NOK West 1 1 Missed
20051119NOKORL 00:27:01 ORL Stevenson 1 2 Missed
20051119NOKORL 00:27:01 ORL Stevenson 2 2 Missed
20051119NOKORL 00:24:48 ORL Francis 1 2 Missed
20051119NOKORL 00:24:48 ORL Francis 2 2 Made
20051119NOKORL 00:20:21 NOK Snyder 1 2 Made
20051119NOKORL 00:20:21 NOK Snyder 2 2 Made
20051119NOKORL 00:15:16 ORL Francis 1 2 Missed
20051119NOKORL 00:15:16 ORL Francis 2 2 Made
20051119NOKORL 00:14:55 ORL Dooling 1 2 Made
20051119NOKORL 00:14:55 ORL Dooling 2 2 Made
20051119NOKORL 00:14:17 ORL Howard 1 2 Missed
20051119NOKORL 00:13:55 ORL Howard 1 2 Made
20051119NOKORL 00:13:55 ORL Howard 2 2 Made
20051119NOKORL 00:13:28 ORL Howard 1 2 Made
20051119NOKORL 00:13:28 ORL Howard 2 2 Missed
20051119NOKORL 00:12:41 NOK West 1 2 Made
20051119NOKORL 00:12:41 NOK West 2 2 Made
20051119NOKORL 00:12:37 ORL Nelson 1 2 Made
20051119NOKORL 00:12:37 ORL Nelson 2 2 Made
20051119NOKORL 00:09:45 NOK Mason 1 2 Made
20051119NOKORL 00:09:45 NOK Mason 2 2 Missed
20051119NOKORL 00:09:03 NOK Snyder 1 2 Made
20051119NOKORL 00:09:03 NOK Snyder 2 2 Made
20051119NOKORL 00:07:50 NOK Andersen 1 2 Made
20051119NOKORL 00:07:50 NOK Andersen 2 2 Missed
20051119NOKORL 00:06:10 NOK Mason 1 2 Missed
20051119NOKORL 00:06:10 NOK Mason 2 2 Made
20051119NOKORL 00:05:35 NOK Mason 1 2 Missed
20051119NOKORL 00:05:35 NOK Mason 2 2 Made
20051119NOKORL 00:05:15 NOK Mason 1 2 Made
20051119NOKORL 00:05:15 NOK Mason 2 2 Made
20051119NOKORL 00:04:46 NOK Paul 1 2 Made
20051119NOKORL 00:04:46 NOK Paul 2 2 Made
20051119NOKORL 00:00:22 NOK West 1 2 Made
20051119NOKORL 00:00:22 NOK West 2 2 Made
20051119NOKORL 00:00:18 NOK Paul 1 2 Made
20051119NOKORL 00:00:18 NOK Paul 2 2 Made
20051119NOKORL 00:00:07 NOK Nachbar 1 2 Missed
20051119NOKORL 00:00:07 NOK Nachbar 2 2 Made
20051119PHXSAS 00:44:21 SAN Parker 1 2 Made
20051119PHXSAS 00:44:21 SAN Parker 2 2 Missed
20051119PHXSAS 00:43:52 SAN Parker 1 2 Missed
20051119PHXSAS 00:43:52 SAN Parker 2 2 Made
20051119PHXSAS 00:39:25 SAN Duncan 1 2 Made
20051119PHXSAS 00:39:25 SAN Duncan 2 2 Made
20051119PHXSAS 00:37:16 SAN Horry 1 2 Missed
20051119PHXSAS 00:37:16 SAN Horry 2 2 Made
20051119PHXSAS 00:33:38 SAN Duncan 1 1 Missed
20051119PHXSAS 00:31:00 PHX Grant 1 2 Missed
20051119PHXSAS 00:31:00 PHX Grant 2 2 Made
20051119PHXSAS 00:30:09 PHX Nash 1 2 Made
20051119PHXSAS 00:30:09 PHX Nash 2 2 Made
20051119PHXSAS 00:29:51 SAN Duncan 1 2 Missed
20051119PHXSAS 00:29:51 SAN Duncan 2 2 Made
20051119PHXSAS 00:29:01 SAN Duncan 1 2 Made
20051119PHXSAS 00:29:01 SAN Duncan 2 2 Made
20051119PHXSAS 00:26:41 PHX Bell 1 2 Made
20051119PHXSAS 00:26:41 PHX Bell 2 2 Missed
20051119PHXSAS 00:26:11 SAN Parker 1 2 Missed
20051119PHXSAS 00:26:11 SAN Parker 2 2 Missed
20051119PHXSAS 00:25:14 PHX Barbosa 1 2 Made
20051119PHXSAS 00:25:14 PHX Barbosa 2 2 Made
20051119PHXSAS 00:24:14 SAN Ginobili T T Missed
20051119PHXSAS 00:24:14 SAN Oberto 1 2 Missed
20051119PHXSAS 00:24:14 SAN Oberto 2 2 Missed
20051119PHXSAS 00:24:13 PHX Bell 1 2 Missed
20051119PHXSAS 00:24:13 PHX Bell 2 2 Made
20051119PHXSAS 00:24:00 PHX Nash T T Made
20051119PHXSAS 00:23:12 SAN Ginobili 1 2 Made
20051119PHXSAS 00:23:12 SAN Ginobili 2 2 Made
20051119PHXSAS 00:16:52 PHX Marion 1 2 Missed
20051119PHXSAS 00:16:52 PHX Marion 2 2 Made
20051119PHXSAS 00:14:32 SAN Mohammed 1 1 Made
20051119PHXSAS 00:13:27 SAN Mohammed 1 1 Made
20051119PHXSAS 00:13:14 PHX Marion 1 2 Made
20051119PHXSAS 00:13:14 PHX Marion 2 2 Made
20051119PHXSAS 00:12:53 SAN Udrih 1 2 Made
20051119PHXSAS 00:12:53 SAN Udrih 2 2 Made
20051119PHXSAS 00:11:37 SAN Finley 1 2 Made
20051119PHXSAS 00:11:37 SAN Finley 2 2 Made
20051119PHXSAS 00:08:06 SAN Finley T T Made
20051119PHXSAS 00:06:39 PHX Nash T T Made
20051119PHXSAS 00:06:16 SAN Mohammed 1 2 Missed
20051119PHXSAS 00:06:16 SAN Mohammed 2 2 Made
20051119PHXSAS 00:05:19 SAN Horry 1 2 Made
20051119PHXSAS 00:05:19 SAN Horry 2 2 Missed
20051119PHXSAS 00:05:17 SAN Duncan 1 2 Missed
20051119PHXSAS 00:05:17 SAN Duncan 2 2 Made
20051119PHXSAS 00:03:54 PHX Marion 1 1 Made
20051119PHXSAS 00:03:42 SAN Duncan 1 2 Made
20051119PHXSAS 00:03:42 SAN Duncan 2 2 Made
20051119PHXSAS 00:03:09 PHX Marion 1 2 Missed
20051119PHXSAS 00:03:09 PHX Marion 2 2 Missed
20051119PHXSAS 00:00:25 SAN Horry 1 2 Made
20051119PHXSAS 00:00:25 SAN Horry 2 2 Made
20051119PHXSAS 00:00:09 SAN Parker 1 2 Made
20051119PHXSAS 00:00:09 SAN Parker 2 2 Missed
20051119WASNJN 00:41:22 WAS Jeffries 1 2 Made
20051119WASNJN 00:41:22 WAS Jeffries 2 2 Made
20051119WASNJN 00:39:31 WAS Jamison 1 2 Missed
20051119WASNJN 00:39:31 WAS Jamison 2 2 Made
20051119WASNJN 00:37:19 WAS Jamison 1 1 Made
20051119WASNJN 00:36:32 NJN Jefferson 1 2 Made
20051119WASNJN 00:36:32 NJN Jefferson 2 2 Made
20051119WASNJN 00:33:38 WAS Arenas 1 2 Made
20051119WASNJN 00:33:38 WAS Arenas 2 2 Missed
20051119WASNJN 00:27:18 WAS Haywood 1 2 Made
20051119WASNJN 00:27:18 WAS Haywood 2 2 Missed
20051119WASNJN 00:24:57 NJN Collins 1 2 Missed
20051119WASNJN 00:24:57 NJN Collins 2 2 Made
20051119WASNJN 00:24:46 NJN Jefferson 1 1 Made
20051119WASNJN 00:24:31 NJN Carter 1 2 Missed
20051119WASNJN 00:24:31 NJN Carter 2 2 Missed
20051119WASNJN 00:19:42 NJN Carter 1 2 Missed
20051119WASNJN 00:19:42 NJN Carter 2 2 Made
20051119WASNJN 00:19:18 WAS Haywood 1 2 Made
20051119WASNJN 00:19:18 WAS Haywood 2 2 Made
20051119WASNJN 00:18:36 NJN Jefferson 1 2 Made
20051119WASNJN 00:18:36 NJN Jefferson 2 2 Made
20051119WASNJN 00:16:58 NJN Jefferson 1 2 Made
20051119WASNJN 00:16:58 NJN Jefferson 2 2 Made
20051119WASNJN 00:15:51 NJN Jefferson 1 2 Missed
20051119WASNJN 00:15:51 NJN Jefferson 2 2 Made
20051119WASNJN 00:15:31 WAS Thomas 1 2 Missed
20051119WASNJN 00:15:31 WAS Thomas 2 2 Missed
20051119WASNJN 00:14:55 WAS Jamison 1 2 Missed
20051119WASNJN 00:14:55 WAS Jamison 2 2 Missed
20051119WASNJN 00:14:34 NJN Robinson 1 2 Made
20051119WASNJN 00:14:34 NJN Robinson 2 2 Missed
20051119WASNJN 00:13:25 NJN Kidd 1 1 Missed
20051119WASNJN 00:12:40 WAS Thomas 1 1 Missed
20051119WASNJN 00:11:16 NJN Planinic 1 2 Missed
20051119WASNJN 00:11:16 NJN Planinic 2 2 Missed
20051119WASNJN 00:10:02 WAS Arenas 1 2 Made
20051119WASNJN 00:10:02 WAS Arenas 2 2 Missed
20051119WASNJN 00:09:35 WAS Arenas 1 1 Made
20051119WASNJN 00:07:35 WAS Jeffries 1 2 Missed
20051119WASNJN 00:07:35 WAS Jeffries 2 2 Missed
20051119WASNJN 00:04:21 WAS Haywood 1 2 Made
20051119WASNJN 00:04:21 WAS Haywood 2 2 Made
20051119WASNJN 00:03:51 WAS Butler 1 2 Missed
20051119WASNJN 00:03:51 WAS Butler 2 2 Missed
20051119WASNJN 00:03:15 WAS Hayes 1 2 Made
20051119WASNJN 00:03:15 WAS Hayes 2 2 Made
20051119WASNJN 00:02:39 WAS Jamison 1 2 Made
20051119WASNJN 00:02:39 WAS Jamison 2 2 Made
20051119WASNJN 00:02:13 NJN Krstic 1 2 Missed
20051119WASNJN 00:02:13 NJN Krstic 2 2 Made
20051119WASNJN 00:01:32 NJN Carter 1 2 Made
20051119WASNJN 00:01:32 NJN Carter 2 2 Made
20051119WASNJN 00:00:54 WAS Butler 1 2 Missed
20051119WASNJN 00:00:54 WAS Butler 2 2 Made
20051119WASNJN 00:00:18 NJN Kidd 1 2 Made
20051119WASNJN 00:00:18 NJN Kidd 2 2 Made
20051119WASNJN 00:00:13 NJN Kidd 1 2 Made
20051119WASNJN 00:00:13 NJN Kidd 2 2 Made
20051120CHILAL 00:44:21 LAL Mihm 1 2 Made
20051120CHILAL 00:44:21 LAL Mihm 2 2 Made
20051120CHILAL 00:42:39 LAL Mihm 1 2 Missed
20051120CHILAL 00:42:39 LAL Mihm 2 2 Made
20051120CHILAL 00:42:06 LAL Mihm 1 2 Made
20051120CHILAL 00:42:06 LAL Mihm 2 2 Made
20051120CHILAL 00:41:56 LAL Odom 1 2 Missed
20051120CHILAL 00:41:56 LAL Odom 2 2 Missed
20051120CHILAL 00:38:48 CHI Sweetney 1 2 Missed
20051120CHILAL 00:38:48 CHI Sweetney 2 2 Missed
20051120CHILAL 00:38:22 CHI Sweetney 1 1 Made
20051120CHILAL 00:37:09 LAL Odom 1 2 Missed
20051120CHILAL 00:37:09 LAL Odom 2 2 Missed
20051120CHILAL 00:35:10 LAL Bryant 1 2 Made
20051120CHILAL 00:35:10 LAL Bryant 2 2 Missed
20051120CHILAL 00:30:50 CHI Deng 1 1 Made
20051120CHILAL 00:29:58 LAL Bryant 1 2 Missed
20051120CHILAL 00:29:58 LAL Bryant 2 2 Made
20051120CHILAL 00:29:21 CHI Deng 1 2 Made
20051120CHILAL 00:29:21 CHI Deng 2 2 Made
20051120CHILAL 00:26:14 CHI Sweetney 1 2 Made
20051120CHILAL 00:26:14 CHI Sweetney 2 2 Made
20051120CHILAL 00:22:45 LAL Bryant 1 2 Missed
20051120CHILAL 00:22:45 LAL Bryant 2 2 Made
20051120CHILAL 00:21:39 CHI Hinrich T T Made
20051120CHILAL 00:21:39 CHI Nocioni 1 2 Missed
20051120CHILAL 00:21:39 CHI Nocioni 2 2 Made
20051120CHILAL 00:19:48 LAL Profit 1 2 Made
20051120CHILAL 00:19:48 LAL Profit 2 2 Made
20051120CHILAL 00:19:31 CHI Hinrich T T Made
20051120CHILAL 00:19:31 CHI Deng 1 2 Missed
20051120CHILAL 00:19:31 CHI Deng 2 2 Made
20051120CHILAL 00:16:10 LAL Bryant T T Made
20051120CHILAL 00:16:10 LAL Cook 1 2 Missed
20051120CHILAL 00:16:10 LAL Cook 2 2 Made
20051120CHILAL 00:12:43 LAL Mihm 1 2 Made
20051120CHILAL 00:12:43 LAL Mihm 2 2 Made
20051120CHILAL 00:12:27 LAL Bryant 1 2 Made
20051120CHILAL 00:12:27 LAL Bryant 2 2 Made
20051120CHILAL 00:11:35 LAL Bryant 1 2 Made
20051120CHILAL 00:11:35 LAL Bryant 2 2 Missed
20051120CHILAL 00:09:09 LAL Bynum 1 2 Made
20051120CHILAL 00:09:09 LAL Bynum 2 2 Made
20051120CHILAL 00:08:26 LAL Bryant 1 1 Made
20051120CHILAL 00:01:25 LAL Odom 1 2 Made
20051120CHILAL 00:01:25 LAL Odom 2 2 Missed
20051120CHILAL 00:00:24 CHI Sweetney 1 2 Missed
20051120CHILAL 00:00:24 CHI Sweetney 2 2 Made
20051120CHILAL 00:00:11 CHI Duhon 1 2 Made
20051120CHILAL 00:00:11 CHI Duhon 2 2 Made
20051120GSWLAC 00:47:04 GOS Richardson 1 2 Made
20051120GSWLAC 00:47:04 GOS Richardson 2 2 Made
20051120GSWLAC 00:46:02 GOS Richardson 1 2 Made
20051120GSWLAC 00:46:02 GOS Richardson 2 2 Missed
20051120GSWLAC 00:45:53 LAC Maggette 1 2 Made
20051120GSWLAC 00:45:53 LAC Maggette 2 2 Made
20051120GSWLAC 00:35:10 LAC Brand 1 1 Made
20051120GSWLAC 00:34:10 LAC Brand 1 2 Made
20051120GSWLAC 00:34:10 LAC Brand 2 2 Made
20051120GSWLAC 00:32:48 LAC Mobley 1 1 Made
20051120GSWLAC 00:31:38 GOS Pietrus 1 2 Made
20051120GSWLAC 00:31:38 GOS Pietrus 2 2 Made
20051120GSWLAC 00:29:51 GOS Davis 1 2 Made
20051120GSWLAC 00:29:51 GOS Davis 2 2 Made
20051120GSWLAC 00:28:59 LAC Maggette 1 2 Missed
20051120GSWLAC 00:28:59 LAC Maggette 2 2 Missed
20051120GSWLAC 00:28:07 LAC Maggette 1 2 Made
20051120GSWLAC 00:28:07 LAC Maggette 2 2 Made
20051120GSWLAC 00:27:21 GOS Foyle 1 2 Made
20051120GSWLAC 00:27:21 GOS Foyle 2 2 Made
20051120GSWLAC 00:27:09 LAC Maggette 1 2 Made
20051120GSWLAC 00:27:09 LAC Maggette 2 2 Made
20051120GSWLAC 00:25:41 GOS Davis 1 1 Made
20051120GSWLAC 00:25:03 LAC Brand 1 1 Made
20051120GSWLAC 00:23:05 GOS Murphy 1 2 Made
20051120GSWLAC 00:23:05 GOS Murphy 2 2 Made
20051120GSWLAC 00:20:10 LAC Maggette 1 2 Made
20051120GSWLAC 00:20:10 LAC Maggette 2 2 Made
20051120GSWLAC 00:18:59 LAC Cassell 1 2 Made
20051120GSWLAC 00:18:59 LAC Cassell 2 2 Made
20051120GSWLAC 00:17:31 GOS Murphy 1 2 Made
20051120GSWLAC 00:17:31 GOS Murphy 2 2 Made
20051120GSWLAC 00:15:35 LAC Kaman 1 1 Missed
20051120GSWLAC 00:14:28 GOS Richardson 1 2 Made
20051120GSWLAC 00:14:28 GOS Richardson 2 2 Made
20051120GSWLAC 00:13:23 LAC Maggette 1 2 Made
20051120GSWLAC 00:13:23 LAC Maggette 2 2 Made
20051120GSWLAC 00:12:29 LAC Brand 1 1 Made
20051120GSWLAC 00:08:05 GOS Davis 1 2 Made
20051120GSWLAC 00:08:05 GOS Davis 2 2 Made
20051120GSWLAC 00:07:53 LAC Maggette 1 2 Missed
20051120GSWLAC 00:07:53 LAC Maggette 2 2 Made
20051120GSWLAC 00:07:41 GOS Pietrus 1 2 Made
20051120GSWLAC 00:07:41 GOS Pietrus 2 2 Made
20051120GSWLAC 00:06:22 LAC Cassell 1 2 Made
20051120GSWLAC 00:06:22 LAC Cassell 2 2 Made
20051120GSWLAC 00:05:23 LAC Mobley 1 2 Made
20051120GSWLAC 00:05:23 LAC Mobley 2 2 Made
20051120GSWLAC 00:03:35 LAC Brand 1 2 Missed
20051120GSWLAC 00:03:35 LAC Brand 2 2 Made
20051120GSWLAC 00:02:41 LAC Brand 1 2 Made
20051120GSWLAC 00:02:41 LAC Brand 2 2 Made
20051120GSWLAC 00:01:43 LAC Brand 1 2 Made
20051120GSWLAC 00:01:43 LAC Brand 2 2 Made
20051120GSWLAC 00:00:29 LAC Singleton 1 2 Made
20051120GSWLAC 00:00:29 LAC Singleton 2 2 Made
20051120HOUIND 00:47:27 IND O'Neal 1 2 Made
20051120HOUIND 00:47:27 IND O'Neal 2 2 Made
20051120HOUIND 00:46:21 HOU Ming 1 2 Made
20051120HOUIND 00:46:21 HOU Ming 2 2 Made
20051120HOUIND 00:46:11 IND O'Neal T T Made
20051120HOUIND 00:40:05 HOU Howard 1 1 Made
20051120HOUIND 00:36:23 IND Jackson 1 2 Made
20051120HOUIND 00:36:23 IND Jackson 2 2 Made
20051120HOUIND 00:33:55 IND Artest 1 1 Made
20051120HOUIND 00:30:16 HOU Swift 1 1 Made
20051120HOUIND 00:28:26 IND Artest 1 1 Made
20051120HOUIND 00:27:49 IND O'Neal 1 2 Made
20051120HOUIND 00:27:49 IND O'Neal 2 2 Made
20051120HOUIND 00:24:53 HOU Ming 1 2 Missed
20051120HOUIND 00:24:53 HOU Ming 2 2 Made
20051120HOUIND 00:24:16 HOU Ming 1 1 Made
20051120HOUIND 00:22:58 IND O'Neal 1 2 Missed
20051120HOUIND 00:22:58 IND O'Neal 2 2 Missed
20051120HOUIND 00:20:17 IND Artest 1 2 Made
20051120HOUIND 00:20:17 IND Artest 2 2 Made
20051120HOUIND 00:19:42 IND Artest 1 2 Missed
20051120HOUIND 00:19:42 IND Artest 2 2 Made
20051120HOUIND 00:18:42 HOU Ming 1 2 Made
20051120HOUIND 00:18:42 HOU Ming 2 2 Made
20051120HOUIND 00:16:39 IND Harrison 1 2 Missed
20051120HOUIND 00:16:39 IND Harrison 2 2 Missed
20051120HOUIND 00:15:18 IND O'Neal 1 2 Missed
20051120HOUIND 00:15:18 IND O'Neal 2 2 Missed
20051120HOUIND 00:13:24 IND Jasikevicius 1 2 Missed
20051120HOUIND 00:13:24 IND Jasikevicius 2 2 Made
20051120HOUIND 00:13:04 HOU Ming 1 2 Made
20051120HOUIND 00:13:04 HOU Ming 2 2 Made
20051120HOUIND 00:11:05 HOU Norris 1 2 Made
20051120HOUIND 00:11:05 HOU Norris 2 2 Made
20051120HOUIND 00:09:42 IND Artest 1 1 Made
20051120HOUIND 00:08:46 IND F..Jones 1 2 Made
20051120HOUIND 00:08:46 IND F..Jones 2 2 Made
20051120HOUIND 00:06:38 IND O'Neal 1 2 Missed
20051120HOUIND 00:06:38 IND O'Neal 2 2 Missed
20051120HOUIND 00:00:35 IND Croshere 1 2 Made
20051120HOUIND 00:00:35 IND Croshere 2 2 Made
20051120HOUIND 00:00:20 IND F..Jones 1 2 Made
20051120HOUIND 00:00:20 IND F..Jones 2 2 Missed
20051120HOUIND 00:00:07 IND Jasikevicius 1 2 Made
20051120HOUIND 00:00:07 IND Jasikevicius 2 2 Missed
20051120MEMDEN 00:46:54 DEN A..Miller 1 2 Made
20051120MEMDEN 00:46:54 DEN A..Miller 2 2 Made
20051120MEMDEN 00:46:46 MEM Gasol 1 2 Missed
20051120MEMDEN 00:46:46 MEM Gasol 2 2 Missed
20051120MEMDEN 00:42:16 MEM Battier 1 2 Made
20051120MEMDEN 00:42:16 MEM Battier 2 2 Made
20051120MEMDEN 00:40:19 DEN Kleiza 1 1 Made
20051120MEMDEN 00:35:34 MEM M..Miller 1 1 Made
20051120MEMDEN 00:33:47 DEN Camby 1 1 Made
20051120MEMDEN 00:27:20 DEN Boykins 1 2 Made
20051120MEMDEN 00:27:20 DEN Boykins 2 2 Made
20051120MEMDEN 00:25:18 DEN Camby 1 2 Made
20051120MEMDEN 00:25:18 DEN Camby 2 2 Made
20051120MEMDEN 00:23:19 DEN A..Miller 1 2 Missed
20051120MEMDEN 00:23:19 DEN A..Miller 2 2 Made
20051120MEMDEN 00:18:21 MEM Gasol 1 2 Made
20051120MEMDEN 00:18:21 MEM Gasol 2 2 Made
20051120MEMDEN 00:17:42 DEN Anthony 1 1 Missed
20051120MEMDEN 00:17:15 DEN Anthony 1 2 Missed
20051120MEMDEN 00:17:15 DEN Anthony 2 2 Made
20051120MEMDEN 00:16:22 MEM Stoudamire T T Made
20051120MEMDEN 00:15:25 DEN Watson 1 2 Missed
20051120MEMDEN 00:15:25 DEN Watson 2 2 Missed
20051120MEMDEN 00:14:19 MEM Gasol 1 2 Made
20051120MEMDEN 00:14:19 MEM Gasol 2 2 Made
20051120MEMDEN 00:14:09 DEN Boykins T T Made
20051120MEMDEN 00:13:30 DEN Najera 1 2 Made
20051120MEMDEN 00:13:30 DEN Najera 2 2 Made
20051120MEMDEN 00:12:55 DEN Boykins 1 1 Made
20051120MEMDEN 00:12:13 DEN Anthony 1 2 Missed
20051120MEMDEN 00:12:13 DEN Anthony 2 2 Missed
20051120MEMDEN 00:10:54 DEN Boykins 1 2 Made
20051120MEMDEN 00:10:54 DEN Boykins 2 2 Missed
20051120MEMDEN 00:09:49 DEN Najera 1 2 Missed
20051120MEMDEN 00:09:49 DEN Najera 2 2 Made
20051120MEMDEN 00:07:31 DEN Boykins T T Made
20051120MEMDEN 00:07:00 MEM D..Jones 1 2 Made
20051120MEMDEN 00:07:00 MEM D..Jones 2 2 Made
20051120MEMDEN 00:05:58 DEN Boykins 1 2 Made
20051120MEMDEN 00:05:58 DEN Boykins 2 2 Made
20051120MEMDEN 00:04:31 MEM Battier 1 2 Made
20051120MEMDEN 00:04:31 MEM Battier 2 2 Made
20051120MEMDEN 00:03:57 DEN Boykins 1 1 Missed
20051120MEMDEN 00:03:37 MEM D..Jones 1 2 Made
20051120MEMDEN 00:03:37 MEM D..Jones 2 2 Missed
20051120MEMDEN 00:02:15 MEM D..Jones 1 2 Missed
20051120MEMDEN 00:02:15 MEM D..Jones 2 2 Missed
20051120MEMDEN 00:01:01 MEM Gasol 1 2 Made
20051120MEMDEN 00:01:01 MEM Gasol 2 2 Made
20051120MIATOR 00:46:46 TOR James 1 2 Missed
20051120MIATOR 00:46:46 TOR James 2 2 Made
20051120MIATOR 00:45:54 TOR Araujo 1 2 Missed
20051120MIATOR 00:45:54 TOR Araujo 2 2 Missed
20051120MIATOR 00:42:23 TOR James 1 2 Made
20051120MIATOR 00:42:23 TOR James 2 2 Made
20051120MIATOR 00:41:29 TOR Bosh 1 1 Made
20051120MIATOR 00:41:17 MIA Wade 1 1 Missed
20051120MIATOR 00:40:36 MIA Wade 1 2 Made
20051120MIATOR 00:40:36 MIA Wade 2 2 Made
20051120MIATOR 00:39:16 TOR Bosh 1 2 Made
20051120MIATOR 00:39:16 TOR Bosh 2 2 Made
20051120MIATOR 00:37:22 TOR Villanueva 1 2 Missed
20051120MIATOR 00:37:22 TOR Villanueva 2 2 Missed
20051120MIATOR 00:35:45 TOR Calderon 1 1 Missed
20051120MIATOR 00:33:37 MIA Mourning 1 2 Missed
20051120MIATOR 00:33:37 MIA Mourning 2 2 Made
20051120MIATOR 00:32:31 TOR Graham 1 2 Missed
20051120MIATOR 00:32:31 TOR Graham 2 2 Made
20051120MIATOR 00:27:30 MIA Wade 1 2 Made
20051120MIATOR 00:27:30 MIA Wade 2 2 Missed
20051120MIATOR 00:26:34 TOR Rose T T Missed
20051120MIATOR 00:25:34 TOR Rose 1 2 Made
20051120MIATOR 00:25:34 TOR Rose 2 2 Made
20051120MIATOR 00:25:18 MIA Payton 1 2 Made
20051120MIATOR 00:25:18 MIA Payton 2 2 Made
20051120MIATOR 00:25:09 TOR Rose 1 1 Made
20051120MIATOR 00:15:48 TOR Rose 1 1 Made
20051120MIATOR 00:15:32 MIA Mourning 1 2 Missed
20051120MIATOR 00:15:32 MIA Mourning 2 2 Made
20051120MIATOR 00:13:58 MIA Wade 1 2 Made
20051120MIATOR 00:13:58 MIA Wade 2 2 Missed
20051120MIATOR 00:13:45 TOR Bosh 1 2 Made
20051120MIATOR 00:13:45 TOR Bosh 2 2 Missed
20051120MIATOR 00:13:14 TOR Bosh 1 1 Made
20051120MIATOR 00:11:22 MIA Wright 1 2 Made
20051120MIATOR 00:11:22 MIA Wright 2 2 Made
20051120MIATOR 00:08:06 TOR James T T Made
20051120MIATOR 00:06:30 TOR Calderon 1 2 Made
20051120MIATOR 00:06:30 TOR Calderon 2 2 Made
20051120MIATOR 00:01:00 TOR James 1 2 Made
20051120MIATOR 00:01:00 TOR James 2 2 Made
20051120MIATOR 00:00:53 MIA Mourning 1 2 Missed
20051120MIATOR 00:00:53 MIA Mourning 2 2 Made
20051120MIATOR 00:00:52 TOR Rose 1 2 Made
20051120MIATOR 00:00:52 TOR Rose 2 2 Made
20051120MIATOR 00:00:39 TOR Rose 1 2 Made
20051120MIATOR 00:00:39 TOR Rose 2 2 Made
20051120MIATOR 00:00:33 TOR Rose 1 2 Made
20051120MIATOR 00:00:33 TOR Rose 2 2 Made
20051120MIATOR 00:00:19 TOR Rose 1 2 Missed
20051120MIATOR 00:00:19 TOR Rose 2 2 Made
20051120PORNYK 00:44:38 NYK Curry 1 2 Missed
20051120PORNYK 00:44:38 NYK Curry 2 2 Made
20051120PORNYK 00:43:43 NYK Rose 1 2 Made
20051120PORNYK 00:43:43 NYK Rose 2 2 Made
20051120PORNYK 00:43:16 NYK Marbury 1 1 Made
20051120PORNYK 00:43:00 POR Przybilla 1 2 Made
20051120PORNYK 00:43:00 POR Przybilla 2 2 Missed
20051120PORNYK 00:40:56 POR Telfair 1 2 Made
20051120PORNYK 00:40:56 POR Telfair 2 2 Made
20051120PORNYK 00:40:27 POR Przybilla 1 1 Missed
20051120PORNYK 00:39:35 NYK Curry 1 2 Made
20051120PORNYK 00:39:35 NYK Curry 2 2 Missed
20051120PORNYK 00:39:08 POR Telfair 1 2 Missed
20051120PORNYK 00:39:08 POR Telfair 2 2 Made
20051120PORNYK 00:37:28 NYK Crawford 1 2 Made
20051120PORNYK 00:37:28 NYK Crawford 2 2 Made
20051120PORNYK 00:37:18 POR Miles 1 2 Made
20051120PORNYK 00:37:18 POR Miles 2 2 Made
20051120PORNYK 00:37:07 NYK Frye 1 2 Made
20051120PORNYK 00:37:07 NYK Frye 2 2 Made
20051120PORNYK 00:37:02 POR Miles 1 2 Made
20051120PORNYK 00:37:02 POR Miles 2 2 Made
20051120PORNYK 00:36:11 POR Patterson 1 2 Made
20051120PORNYK 00:36:11 POR Patterson 2 2 Made
20051120PORNYK 00:34:18 NYK Marbury 1 2 Missed
20051120PORNYK 00:34:18 NYK Marbury 2 2 Made
20051120PORNYK 00:31:25 NYK Robinson T T Made
20051120PORNYK 00:31:19 NYK Curry 1 2 Made
20051120PORNYK 00:31:19 NYK Curry 2 2 Made
20051120PORNYK 00:31:00 POR Telfair 1 1 Made
20051120PORNYK 00:30:04 NYK Lee 1 2 Made
20051120PORNYK 00:30:04 NYK Lee 2 2 Made
20051120PORNYK 00:29:02 NYK Crawford 1 1 Made
20051120PORNYK 00:28:45 POR Randolph 1 1 Missed
20051120PORNYK 00:27:37 NYK Curry 1 2 Missed
20051120PORNYK 00:27:37 NYK Curry 2 2 Made
20051120PORNYK 00:27:20 NYK Curry 1 2 Made
20051120PORNYK 00:27:20 NYK Curry 2 2 Missed
20051120PORNYK 00:26:05 NYK Frye 1 2 Made
20051120PORNYK 00:26:05 NYK Frye 2 2 Missed
20051120PORNYK 00:25:45 NYK Marbury 1 2 Made
20051120PORNYK 00:25:45 NYK Marbury 2 2 Made
20051120PORNYK 00:24:34 POR Telfair 1 1 Missed
20051120PORNYK 00:24:25 POR Randolph 1 2 Missed
20051120PORNYK 00:24:25 POR Randolph 2 2 Made
20051120PORNYK 00:24:18 NYK Crawford 1 2 Made
20051120PORNYK 00:24:18 NYK Crawford 2 2 Made
20051120PORNYK 00:23:38 NYK Marbury 1 2 Made
20051120PORNYK 00:23:38 NYK Marbury 2 2 Missed
20051120PORNYK 00:20:16 POR Miles 1 2 Missed
20051120PORNYK 00:20:16 POR Miles 2 2 Missed
20051120PORNYK 00:19:45 POR Telfair 1 1 Made
20051120PORNYK 00:14:55 NYK Crawford 1 2 Made
20051120PORNYK 00:14:55 NYK Crawford 2 2 Made
20051120PORNYK 00:12:14 POR Telfair 1 2 Missed
20051120PORNYK 00:12:14 POR Telfair 2 2 Made
20051120PORNYK 00:12:06 NYK Marbury 1 2 Made
20051120PORNYK 00:12:06 NYK Marbury 2 2 Made
20051120PORNYK 00:07:03 POR Telfair 1 2 Made
20051120PORNYK 00:07:03 POR Telfair 2 2 Made
20051120PORNYK 00:04:38 NYK Marbury 1 2 Made
20051120PORNYK 00:04:38 NYK Marbury 2 2 Made
20051120PORNYK 00:03:37 POR Miles 1 2 Made
20051120PORNYK 00:03:37 POR Miles 2 2 Made
20051120PORNYK 00:01:56 NYK Frye 1 1 Made
20051120SACSEA 00:39:33 SAC Abdur-Rahim 1 2 Made
20051120SACSEA 00:39:33 SAC Abdur-Rahim 2 2 Made
20051120SACSEA 00:38:31 SAC Stojakovic T T Made
20051120SACSEA 00:37:47 SEA Collison 1 2 Missed
20051120SACSEA 00:37:47 SEA Collison 2 2 Made
20051120SACSEA 00:36:23 SAC Bibby 1 2 Made
20051120SACSEA 00:36:23 SAC Bibby 2 2 Made
20051120SACSEA 00:29:41 SEA Allen 1 2 Made
20051120SACSEA 00:29:41 SEA Allen 2 2 Made
20051120SACSEA 00:29:24 SAC Thomas 1 2 Made
20051120SACSEA 00:29:24 SAC Thomas 2 2 Made
20051120SACSEA 00:28:46 SEA R..Lewis 1 2 Made
20051120SACSEA 00:28:46 SEA R..Lewis 2 2 Made
20051120SACSEA 00:27:57 SEA Collison 1 2 Made
20051120SACSEA 00:27:57 SEA Collison 2 2 Made
20051120SACSEA 00:27:18 SAC Thomas 1 2 Made
20051120SACSEA 00:27:18 SAC Thomas 2 2 Missed
20051120SACSEA 00:25:19 SAC Bibby 1 2 Made
20051120SACSEA 00:25:19 SAC Bibby 2 2 Made
20051120SACSEA 00:24:35 SAC Miller 1 2 Made
20051120SACSEA 00:24:35 SAC Miller 2 2 Missed
20051120SACSEA 00:22:35 SAC Bibby 1 2 Missed
20051120SACSEA 00:22:35 SAC Bibby 2 2 Made
20051120SACSEA 00:16:42 SEA Allen 1 2 Made
20051120SACSEA 00:16:42 SEA Allen 2 2 Made
20051120SACSEA 00:15:35 SAC Bibby 1 2 Made
20051120SACSEA 00:15:35 SAC Bibby 2 2 Made
20051120SACSEA 00:15:15 SAC Wells 1 2 Made
20051120SACSEA 00:15:15 SAC Wells 2 2 Missed
20051120SACSEA 00:12:27 SAC Miller 1 1 Made
20051120SACSEA 00:03:51 SEA Allen 1 1 Missed
20051120SACSEA 00:01:06 SEA Collison 1 2 Made
20051120SACSEA 00:01:06 SEA Collison 2 2 Made
20051120SACSEA 00:00:26 SAC Miller 1 2 Missed
20051120SACSEA 00:00:26 SAC Miller 2 2 Missed
20051120SACSEA 00:00:24 SEA Ridnour 1 2 Made
20051120SACSEA 00:00:24 SEA Ridnour 2 2 Made
20051120SACSEA 00:00:15 SEA Allen 1 2 Made
20051120SACSEA 00:00:15 SEA Allen 2 2 Missed
20051121MILUTA 00:45:46 MIL Redd T T Missed
20051121MILUTA 00:43:27 MIL Redd 1 2 Made
20051121MILUTA 00:43:27 MIL Redd 2 2 Made
20051121MILUTA 00:43:04 MIL Magloire 1 2 Missed
20051121MILUTA 00:43:04 MIL Magloire 2 2 Made
20051121MILUTA 00:41:22 MIL Ford 1 2 Made
20051121MILUTA 00:41:22 MIL Ford 2 2 Made
20051121MILUTA 00:36:45 MIL Welsch 1 1 Missed
20051121MILUTA 00:36:05 MIL Redd 1 2 Made
20051121MILUTA 00:36:05 MIL Redd 2 2 Missed
20051121MILUTA 00:35:21 MIL Redd 1 2 Made
20051121MILUTA 00:35:21 MIL Redd 2 2 Missed
20051121MILUTA 00:33:14 UTH Humphries 1 2 Missed
20051121MILUTA 00:33:14 UTH Humphries 2 2 Made
20051121MILUTA 00:27:35 UTH Harpring 1 2 Made
20051121MILUTA 00:27:35 UTH Harpring 2 2 Missed
20051121MILUTA 00:27:19 UTH Collins 1 2 Made
20051121MILUTA 00:27:19 UTH Collins 2 2 Missed
20051121MILUTA 00:26:53 UTH Collins 1 2 Made
20051121MILUTA 00:26:53 UTH Collins 2 2 Made
20051121MILUTA 00:26:18 UTH Harpring 1 2 Made
20051121MILUTA 00:26:18 UTH Harpring 2 2 Made
20051121MILUTA 00:26:04 MIL Redd 1 2 Made
20051121MILUTA 00:26:04 MIL Redd 2 2 Made
20051121MILUTA 00:25:47 UTH Harpring 1 2 Made
20051121MILUTA 00:25:47 UTH Harpring 2 2 Missed
20051121MILUTA 00:25:37 UTH Okur T T Made
20051121MILUTA 00:24:41 MIL Redd 1 1 Made
20051121MILUTA 00:24:00 UTH D..Williams 1 3 Made
20051121MILUTA 00:24:00 UTH D..Williams 2 3 Made
20051121MILUTA 00:24:00 UTH D..Williams 3 3 Made
20051121MILUTA 00:19:47 UTH Giricek 1 1 Made
20051121MILUTA 00:19:26 MIL Magloire 1 2 Missed
20051121MILUTA 00:19:26 MIL Magloire 2 2 Missed
20051121MILUTA 00:19:24 MIL Magloire 1 2 Missed
20051121MILUTA 00:19:24 MIL Magloire 2 2 Missed
20051121MILUTA 00:16:14 MIL Ford 1 2 Missed
20051121MILUTA 00:16:14 MIL Ford 2 2 Made
20051121MILUTA 00:15:55 MIL Bogut 1 2 Made
20051121MILUTA 00:15:55 MIL Bogut 2 2 Missed
20051121MILUTA 00:15:35 MIL Redd 1 2 Made
20051121MILUTA 00:15:05 UTH Brown 1 2 Made
20051121MILUTA 00:15:05 UTH Brown 2 2 Made
20051121MILUTA 00:14:52 MIL Redd 1 2 Made
20051121MILUTA 00:14:52 MIL Redd 2 2 Made
20051121MILUTA 00:12:37 MIL Welsch 1 2 Missed
20051121MILUTA 00:12:37 MIL Welsch 2 2 Made
20051121MILUTA 00:12:31 UTH Palacio 1 2 Missed
20051121MILUTA 00:12:31 UTH Palacio 2 2 Made
20051121MILUTA 00:10:21 UTH D..Williams 1 2 Made
20051121MILUTA 00:10:21 UTH D..Williams 2 2 Made
20051121MILUTA 00:06:02 MIL Bogut 1 2 Made
20051121MILUTA 00:06:02 MIL Bogut 2 2 Missed
20051121MILUTA 00:04:24 MIL Bell 1 2 Missed
20051121MILUTA 00:04:24 MIL Bell 2 2 Made
20051121MILUTA 00:03:13 UTH Collins 1 2 Made
20051121MILUTA 00:03:13 UTH Collins 2 2 Made
20051121MILUTA 00:02:59 MIL Welsch 1 2 Made
20051121MILUTA 00:02:59 MIL Welsch 2 2 Made
20051121MILUTA 00:00:55 UTH Miles 1 2 Missed
20051121MILUTA 00:00:55 UTH Miles 2 2 Made
20051121NJNGSW 00:46:04 NJN Jefferson 1 2 Made
20051121NJNGSW 00:46:04 NJN Jefferson 2 2 Missed
20051121NJNGSW 00:42:40 GOS Murphy 1 2 Made
20051121NJNGSW 00:42:40 GOS Murphy 2 2 Missed
20051121NJNGSW 00:39:32 NJN Kidd 1 2 Made
20051121NJNGSW 00:39:32 NJN Kidd 2 2 Made
20051121NJNGSW 00:38:20 NJN Jefferson 1 2 Made
20051121NJNGSW 00:38:20 NJN Jefferson 2 2 Made
20051121NJNGSW 00:38:01 NJN Jefferson T T Made
20051121NJNGSW 00:37:46 NJN Krstic 1 1 Made
20051121NJNGSW 00:32:02 NJN Planinic 1 2 Made
20051121NJNGSW 00:32:02 NJN Planinic 2 2 Missed
20051121NJNGSW 00:30:53 NJN Jackson 1 2 Made
20051121NJNGSW 00:30:53 NJN Jackson 2 2 Made
20051121NJNGSW 00:29:05 GOS Fisher 1 2 Made
20051121NJNGSW 00:29:05 GOS Fisher 2 2 Made
20051121NJNGSW 00:27:35 NJN Krstic 1 2 Made
20051121NJNGSW 00:27:35 NJN Krstic 2 2 Missed
20051121NJNGSW 00:26:48 GOS Richardson 1 2 Made
20051121NJNGSW 00:26:48 GOS Richardson 2 2 Missed
20051121NJNGSW 00:25:06 GOS Davis 1 1 Missed
20051121NJNGSW 00:24:19 GOS Davis 1 3 Made
20051121NJNGSW 00:24:19 GOS Davis 2 3 Missed
20051121NJNGSW 00:24:19 GOS Davis 3 3 Made
20051121NJNGSW 00:22:33 GOS Richardson 1 2 Missed
20051121NJNGSW 00:22:33 GOS Richardson 2 2 Made
20051121NJNGSW 00:20:40 GOS Foyle 1 2 Made
20051121NJNGSW 00:20:40 GOS Foyle 2 2 Made
20051121NJNGSW 00:18:51 GOS Dunleavy 1 2 Made
20051121NJNGSW 00:18:51 GOS Dunleavy 2 2 Made
20051121NJNGSW 00:17:47 NJN Kidd 1 2 Missed
20051121NJNGSW 00:17:47 NJN Kidd 2 2 Made
20051121NJNGSW 00:16:53 NJN Jefferson 1 2 Made
20051121NJNGSW 00:16:53 NJN Jefferson 2 2 Made
20051121NJNGSW 00:16:40 GOS Murphy 1 2 Made
20051121NJNGSW 00:16:40 GOS Murphy 2 2 Made
20051121NJNGSW 00:16:02 GOS Fisher T T Made
20051121NJNGSW 00:15:07 NJN McInnis 1 1 Missed
20051121NJNGSW 00:13:50 GOS Murphy 1 2 Made
20051121NJNGSW 00:13:50 GOS Murphy 2 2 Made
20051121NJNGSW 00:13:35 NJN Jefferson 1 2 Made
20051121NJNGSW 00:13:35 NJN Jefferson 2 2 Missed
20051121NJNGSW 00:13:13 GOS Murphy 1 2 Made
20051121NJNGSW 00:13:13 GOS Murphy 2 2 Made
20051121NJNGSW 00:10:15 NJN Krstic 1 2 Made
20051121NJNGSW 00:10:15 NJN Krstic 2 2 Made
20051121NJNGSW 00:08:26 NJN Krstic 1 2 Missed
20051121NJNGSW 00:08:26 NJN Krstic 2 2 Missed
20051121NJNGSW 00:07:55 NJN Kidd 1 2 Made
20051121NJNGSW 00:07:55 NJN Kidd 2 2 Missed
20051121NJNGSW 00:06:31 GOS Murphy 1 2 Made
20051121NJNGSW 00:06:31 GOS Murphy 2 2 Made
20051121NJNGSW 00:05:23 NJN Krstic 1 2 Made
20051121NJNGSW 00:05:23 NJN Krstic 2 2 Missed
20051121NJNGSW 00:04:12 NJN Jefferson 1 2 Made
20051121NJNGSW 00:04:12 NJN Jefferson 2 2 Made
20051121NJNGSW 00:03:40 NJN Planinic 1 2 Made
20051121NJNGSW 00:03:40 NJN Planinic 2 2 Missed
20051121NJNGSW 00:01:03 NJN McInnis 1 2 Made
20051121NJNGSW 00:01:03 NJN McInnis 2 2 Missed
20051121NJNGSW 00:00:44 NJN Jefferson 1 2 Made
20051121NJNGSW 00:00:44 NJN Jefferson 2 2 Made
20051121NJNGSW 00:00:09 NJN Kidd 1 2 Made
20051121NJNGSW 00:00:09 NJN Kidd 2 2 Made
20051121NJNGSW 00:00:08 GOS Richardson 1 2 Made
20051121NJNGSW 00:00:08 GOS Richardson 2 2 Made
20051121NOKPHI 00:45:00 NOK West 1 1 Made
20051121NOKPHI 00:44:48 PHL Thomas 1 2 Made
20051121NOKPHI 00:44:48 PHL Thomas 2 2 Made
20051121NOKPHI 00:43:35 PHL Iverson 1 2 Made
20051121NOKPHI 00:43:35 PHL Iverson 2 2 Made
20051121NOKPHI 00:41:49 PHL Iguodala 1 2 Made
20051121NOKPHI 00:41:49 PHL Iguodala 2 2 Made
20051121NOKPHI 00:41:36 NOK Andersen 1 2 Missed
20051121NOKPHI 00:41:36 NOK Andersen 2 2 Made
20051121NOKPHI 00:40:14 PHL Iverson 1 2 Made
20051121NOKPHI 00:40:14 PHL Iverson 2 2 Made
20051121NOKPHI 00:39:21 NOK West 1 2 Missed
20051121NOKPHI 00:39:21 NOK West 2 2 Made
20051121NOKPHI 00:36:36 PHL Iverson 1 2 Made
20051121NOKPHI 00:36:36 PHL Iverson 2 2 Missed
20051121NOKPHI 00:35:16 PHL Iverson 1 1 Missed
20051121NOKPHI 00:32:32 NOK Claxton 1 3 Made
20051121NOKPHI 00:32:32 NOK Claxton 2 3 Made
20051121NOKPHI 00:32:32 NOK Claxton 3 3 Made
20051121NOKPHI 00:31:39 NOK Claxton 1 2 Made
20051121NOKPHI 00:31:39 NOK Claxton 2 2 Made
20051121NOKPHI 00:30:29 NOK Claxton 1 2 Made
20051121NOKPHI 00:30:29 NOK Claxton 2 2 Made
20051121NOKPHI 00:29:37 PHL Iverson 1 1 Made
20051121NOKPHI 00:29:12 NOK Nachbar 1 2 Made
20051121NOKPHI 00:29:12 NOK Nachbar 2 2 Made
20051121NOKPHI 00:28:59 PHL Iverson 1 2 Missed
20051121NOKPHI 00:28:59 PHL Iverson 2 2 Made
20051121NOKPHI 00:28:31 NOK Snyder 1 2 Made
20051121NOKPHI 00:28:31 NOK Snyder 2 2 Missed
20051121NOKPHI 00:27:59 NOK Paul 1 2 Made
20051121NOKPHI 00:27:59 NOK Paul 2 2 Made
20051121NOKPHI 00:27:10 PHL Thomas 1 2 Made
20051121NOKPHI 00:27:10 PHL Thomas 2 2 Made
20051121NOKPHI 00:25:33 NOK West 1 2 Made
20051121NOKPHI 00:25:33 NOK West 2 2 Made
20051121NOKPHI 00:24:40 PHL Webber 1 1 Made
20051121NOKPHI 00:21:29 NOK Snyder 1 2 Missed
20051121NOKPHI 00:21:29 NOK Snyder 2 2 Made
20051121NOKPHI 00:18:37 NOK Snyder 1 2 Missed
20051121NOKPHI 00:18:37 NOK Snyder 2 2 Made
20051121NOKPHI 00:16:35 NOK Paul 1 2 Made
20051121NOKPHI 00:16:35 NOK Paul 2 2 Missed
20051121NOKPHI 00:15:28 NOK Claxton 1 2 Made
20051121NOKPHI 00:15:28 NOK Claxton 2 2 Made
20051121NOKPHI 00:13:31 PHL Iguodala 1 1 Made
20051121NOKPHI 00:12:47 NOK J..Smith 1 2 Made
20051121NOKPHI 00:12:47 NOK J..Smith 2 2 Missed
20051121NOKPHI 00:12:35 PHL Salmons 1 2 Made
20051121NOKPHI 00:12:35 PHL Salmons 2 2 Missed
20051121NOKPHI 00:11:32 NOK Andersen 1 1 Missed
20051121NOKPHI 00:09:50 PHL Salmons 1 1 Made
20051121NOKPHI 00:07:23 PHL Salmons 1 1 Made
20051121NOKPHI 00:07:09 NOK J..Smith 1 1 Made
20051121NOKPHI 00:06:32 NOK J..Smith 1 2 Made
20051121NOKPHI 00:06:32 NOK J..Smith 2 2 Missed
20051121NOKPHI 00:05:37 PHL Salmons 1 2 Made
20051121NOKPHI 00:05:37 PHL Salmons 2 2 Missed
20051121NOKPHI 00:03:44 NOK Mason 1 2 Made
20051121NOKPHI 00:03:44 NOK Mason 2 2 Made
20051121NOKPHI 00:03:26 PHL Salmons 1 2 Made
20051121NOKPHI 00:03:26 PHL Salmons 2 2 Made
20051121SASSAC 00:41:20 SAC Bibby 1 1 Made
20051121SASSAC 00:40:48 SAC Wells 1 1 Missed
20051121SASSAC 00:38:49 SAN Parker 1 1 Made
20051121SASSAC 00:38:11 SAN Parker 1 2 Missed
20051121SASSAC 00:38:11 SAN Parker 2 2 Made
20051121SASSAC 00:37:37 SAC Bibby 1 2 Made
20051121SASSAC 00:37:37 SAC Bibby 2 2 Made
20051121SASSAC 00:36:57 SAN Parker 1 2 Missed
20051121SASSAC 00:36:57 SAN Parker 2 2 Made
20051121SASSAC 00:32:14 SAN Ginobili 1 2 Missed
20051121SASSAC 00:32:14 SAN Ginobili 2 2 Made
20051121SASSAC 00:28:29 SAN Parker 1 2 Made
20051121SASSAC 00:28:29 SAN Parker 2 2 Made
20051121SASSAC 00:22:54 SAN Ginobili 1 2 Made
20051121SASSAC 00:22:54 SAN Ginobili 2 2 Made
20051121SASSAC 00:20:44 SAN Nesterovic 1 2 Made
20051121SASSAC 00:20:44 SAN Nesterovic 2 2 Made
20051121SASSAC 00:20:28 SAC Abdur-Rahim 1 2 Made
20051121SASSAC 00:20:28 SAC Abdur-Rahim 2 2 Made
20051121SASSAC 00:19:53 SAN Mohammed 1 2 Made
20051121SASSAC 00:19:53 SAN Mohammed 2 2 Made
20051121SASSAC 00:18:46 SAC Abdur-Rahim 1 1 Missed
20051121SASSAC 00:16:37 SAN Finley T T Made
20051121SASSAC 00:16:33 SAN Finley T T Made
20051121SASSAC 00:15:57 SAC Bibby 1 2 Made
20051121SASSAC 00:15:57 SAC Bibby 2 2 Made
20051121SASSAC 00:15:31 SAN Duncan 1 2 Made
20051121SASSAC 00:15:31 SAN Duncan 2 2 Made
20051121SASSAC 00:14:38 SAC Thomas 1 2 Made
20051121SASSAC 00:14:38 SAC Thomas 2 2 Made
20051121SASSAC 00:14:06 SAC Thomas 1 2 Made
20051121SASSAC 00:14:06 SAC Thomas 2 2 Made
20051121SASSAC 00:12:30 SAC Abdur-Rahim 1 2 Made
20051121SASSAC 00:12:30 SAC Abdur-Rahim 2 2 Made
20051121SASSAC 00:12:23 SAN Exel 1 2 Made
20051121SASSAC 00:12:23 SAN Exel 2 2 Made
20051121SASSAC 00:11:03 SAN Finley 1 2 Made
20051121SASSAC 00:11:03 SAN Finley 2 2 Made
20051121SASSAC 00:10:25 SAC Thomas 1 1 Made
20051121SASSAC 00:08:16 SAC Wells 1 2 Made
20051121SASSAC 00:08:16 SAC Wells 2 2 Missed
20051121SASSAC 00:08:11 SAC Wells 1 2 Missed
20051121SASSAC 00:08:11 SAC Wells 2 2 Made
20051121SASSAC 00:07:47 SAC Garcia 1 2 Made
20051121SASSAC 00:07:47 SAC Garcia 2 2 Made
20051121SASSAC 00:05:39 SAN Mohammed 1 2 Made
20051121SASSAC 00:05:39 SAN Mohammed 2 2 Made
20051121SASSAC 00:04:53 SAC Thomas 1 2 Made
20051121SASSAC 00:04:53 SAC Thomas 2 2 Made
20051121SASSAC 00:04:19 SAC Bibby 1 2 Made
20051121SASSAC 00:04:19 SAC Bibby 2 2 Made
20051121SASSAC 00:03:28 SAN Duncan 1 2 Made
20051121SASSAC 00:03:28 SAN Duncan 2 2 Made
20051121SASSAC 00:03:16 SAC Bibby 1 2 Made
20051121SASSAC 00:03:16 SAC Bibby 2 2 Made
20051121SASSAC 00:03:05 SAN Ginobili 1 1 Made
20051121SASSAC 00:02:31 SAN Horry 1 2 Missed
20051121SASSAC 00:02:31 SAN Horry 2 2 Made
20051122BOSCLE 00:47:39 CLE Hughes 1 2 Missed
20051122BOSCLE 00:47:39 CLE Hughes 2 2 Made
20051122BOSCLE 00:45:02 BOS Blount 1 1 Made
20051122BOSCLE 00:43:02 CLE Ilgauskas 1 1 Made
20051122BOSCLE 00:41:47 CLE James T T Made
20051122BOSCLE 00:41:42 CLE Hughes 1 2 Made
20051122BOSCLE 00:41:42 CLE Hughes 2 2 Made
20051122BOSCLE 00:38:48 CLE James T T Made
20051122BOSCLE 00:36:48 BOS Reed 1 2 Missed
20051122BOSCLE 00:36:48 BOS Reed 2 2 Made
20051122BOSCLE 00:36:02 CLE James 1 2 Missed
20051122BOSCLE 00:36:02 CLE James 2 2 Made
20051122BOSCLE 00:35:48 BOS Jefferson 1 2 Missed
20051122BOSCLE 00:35:48 BOS Jefferson 2 2 Missed
20051122BOSCLE 00:35:01 CLE Ilgauskas 1 2 Made
20051122BOSCLE 00:35:01 CLE Ilgauskas 2 2 Made
20051122BOSCLE 00:34:36 BOS Davis 1 1 Missed
20051122BOSCLE 00:33:51 CLE Ilgauskas 1 2 Made
20051122BOSCLE 00:33:51 CLE Ilgauskas 2 2 Made
20051122BOSCLE 00:32:15 BOS Dickau 1 3 Made
20051122BOSCLE 00:32:15 BOS Dickau 2 3 Made
20051122BOSCLE 00:32:15 BOS Dickau 3 3 Made
20051122BOSCLE 00:31:29 CLE Henderson 1 2 Made
20051122BOSCLE 00:31:29 CLE Henderson 2 2 Made
20051122BOSCLE 00:31:11 BOS Davis 1 2 Made
20051122BOSCLE 00:31:11 BOS Davis 2 2 Missed
20051122BOSCLE 00:31:11 BOS Pierce 1 2 Made
20051122BOSCLE 00:31:11 BOS Pierce 2 2 Made
20051122BOSCLE 00:30:32 CLE James 1 1 Made
20051122BOSCLE 00:30:20 BOS Blount 1 2 Made
20051122BOSCLE 00:30:20 BOS Blount 2 2 Made
20051122BOSCLE 00:30:03 BOS Blount 1 2 Made
20051122BOSCLE 00:30:03 BOS Blount 2 2 Made
20051122BOSCLE 00:28:10 CLE Ilgauskas 1 2 Made
20051122BOSCLE 00:28:10 CLE Ilgauskas 2 2 Made
20051122BOSCLE 00:25:53 CLE Ilgauskas 1 2 Made
20051122BOSCLE 00:25:53 CLE Ilgauskas 2 2 Made
20051122BOSCLE 00:23:10 CLE James 1 2 Made
20051122BOSCLE 00:23:10 CLE James 2 2 Made
20051122BOSCLE 00:20:57 BOS Blount 1 2 Missed
20051122BOSCLE 00:20:57 BOS Blount 2 2 Made
20051122BOSCLE 00:19:49 CLE Ilgauskas 1 2 Made
20051122BOSCLE 00:19:49 CLE Ilgauskas 2 2 Made
20051122BOSCLE 00:17:31 BOS Blount 1 1 Made
20051122BOSCLE 00:17:10 CLE James 1 2 Made
20051122BOSCLE 00:17:10 CLE James 2 2 Missed
20051122BOSCLE 00:16:02 CLE James T T Made
20051122BOSCLE 00:13:01 BOS Davis 1 2 Made
20051122BOSCLE 00:13:01 BOS Davis 2 2 Missed
20051122BOSCLE 00:10:26 CLE Hughes 1 2 Made
20051122BOSCLE 00:10:26 CLE Hughes 2 2 Made
20051122BOSCLE 00:08:51 CLE Ilgauskas 1 2 Made
20051122BOSCLE 00:08:51 CLE Ilgauskas 2 2 Made
20051122BOSCLE 00:05:33 CLE Snow 1 2 Made
20051122BOSCLE 00:05:33 CLE Snow 2 2 Made
20051122BOSCLE 00:04:57 CLE James 1 1 Made
20051122BOSCLE 00:02:52 BOS Reed 1 2 Made
20051122BOSCLE 00:02:52 BOS Reed 2 2 Missed
20051122BOSCLE 00:02:35 CLE Gooden 1 1 Made
20051122BOSCLE 00:01:07 CLE Hamilton 1 2 Made
20051122BOSCLE 00:01:07 CLE Hamilton 2 2 Made
20051122BOSCLE 00:00:55 BOS Gomes 1 2 Missed
20051122BOSCLE 00:00:55 BOS Gomes 2 2 Made
20051122DENWAS 00:46:38 WAS Arenas 1 1 Made
20051122DENWAS 00:46:27 DEN Camby 1 2 Made
20051122DENWAS 00:46:27 DEN Camby 2 2 Made
20051122DENWAS 00:44:35 DEN Anthony 1 2 Made
20051122DENWAS 00:44:35 DEN Anthony 2 2 Made
20051122DENWAS 00:44:07 DEN Anthony 1 2 Made
20051122DENWAS 00:44:07 DEN Anthony 2 2 Missed
20051122DENWAS 00:38:42 DEN Anthony 1 2 Missed
20051122DENWAS 00:38:42 DEN Anthony 2 2 Made
20051122DENWAS 00:38:09 DEN Anthony 1 1 Made
20051122DENWAS 00:37:39 WAS Arenas 1 1 Made
20051122DENWAS 00:37:29 DEN Anthony 1 2 Missed
20051122DENWAS 00:37:29 DEN Anthony 2 2 Missed
20051122DENWAS 00:37:08 WAS Daniels T T Made
20051122DENWAS 00:33:13 WAS Jamison 1 1 Made
20051122DENWAS 00:28:59 DEN Anthony 1 1 Made
20051122DENWAS 00:28:37 WAS Arenas 1 2 Made
20051122DENWAS 00:28:37 WAS Arenas 2 2 Made
20051122DENWAS 00:26:51 DEN Anthony 1 2 Made
20051122DENWAS 00:26:51 DEN Anthony 2 2 Made
20051122DENWAS 00:26:27 DEN Anthony T T Made
20051122DENWAS 00:25:33 WAS Haywood 1 2 Made
20051122DENWAS 00:25:33 WAS Haywood 2 2 Made
20051122DENWAS 00:25:18 DEN Anthony T T Made
20051122DENWAS 00:21:31 WAS Arenas 1 1 Made
20051122DENWAS 00:20:57 WAS Arenas 1 2 Missed
20051122DENWAS 00:20:57 WAS Arenas 2 2 Made
20051122DENWAS 00:18:59 WAS Jeffries 1 2 Missed
20051122DENWAS 00:18:59 WAS Jeffries 2 2 Made
20051122DENWAS 00:18:44 DEN Anthony 1 2 Made
20051122DENWAS 00:18:44 DEN Anthony 2 2 Made
20051122DENWAS 00:17:24 WAS Arenas 1 2 Missed
20051122DENWAS 00:17:24 WAS Arenas 2 2 Made
20051122DENWAS 00:17:17 DEN Miller 1 2 Missed
20051122DENWAS 00:17:17 DEN Miller 2 2 Made
20051122DENWAS 00:15:01 DEN Anthony 1 2 Made
20051122DENWAS 00:15:01 DEN Anthony 2 2 Made
20051122DENWAS 00:14:09 WAS Arenas 1 2 Made
20051122DENWAS 00:14:09 WAS Arenas 2 2 Made
20051122DENWAS 00:13:28 WAS Butler 1 2 Made
20051122DENWAS 00:13:28 WAS Butler 2 2 Made
20051122DENWAS 00:12:22 DEN Najera 1 2 Made
20051122DENWAS 00:12:22 DEN Najera 2 2 Made
20051122DENWAS 00:10:37 WAS Jamison 1 2 Made
20051122DENWAS 00:10:37 WAS Jamison 2 2 Missed
20051122DENWAS 00:09:44 DEN Miller 1 2 Missed
20051122DENWAS 00:09:44 DEN Miller 2 2 Made
20051122DENWAS 00:05:54 DEN Watson 1 1 Made
20051122DENWAS 00:05:40 WAS Thomas 1 2 Missed
20051122DENWAS 00:05:40 WAS Thomas 2 2 Missed
20051122DENWAS 00:05:02 DEN Boykins 1 2 Made
20051122DENWAS 00:05:02 DEN Boykins 2 2 Made
20051122DENWAS 00:04:21 WAS Jamison 1 2 Made
20051122DENWAS 00:04:21 WAS Jamison 2 2 Missed
20051122DENWAS 00:03:57 WAS Arenas 1 2 Made
20051122DENWAS 00:03:57 WAS Arenas 2 2 Made
20051122DENWAS 00:03:08 WAS Thomas 1 2 Made
20051122DENWAS 00:03:08 WAS Thomas 2 2 Made
20051122DENWAS 00:02:55 DEN Anthony 1 2 Made
20051122DENWAS 00:02:55 DEN Anthony 2 2 Made
20051122DENWAS 00:02:40 WAS Arenas 1 2 Made
20051122DENWAS 00:02:40 WAS Arenas 2 2 Missed
20051122DENWAS 00:02:11 DEN Anthony 1 2 Made
20051122DENWAS 00:02:11 DEN Anthony 2 2 Made
20051122DENWAS 00:01:58 WAS Thomas 1 2 Made
20051122DENWAS 00:01:58 WAS Thomas 2 2 Made
20051122DENWAS 00:00:35 DEN Camby 1 2 Made
20051122DENWAS 00:00:35 DEN Camby 2 2 Made
20051122HOUDAL 00:41:36 HOU Head 1 3 Made
20051122HOUDAL 00:41:36 HOU Head 2 3 Made
20051122HOUDAL 00:41:36 HOU Head 3 3 Made
20051122HOUDAL 00:40:34 HOU Wesley T T Made
20051122HOUDAL 00:39:13 HOU Ming 1 2 Made
20051122HOUDAL 00:39:13 HOU Ming 2 2 Missed
20051122HOUDAL 00:38:54 DAL D..Harris 1 2 Made
20051122HOUDAL 00:38:54 DAL D..Harris 2 2 Missed
20051122HOUDAL 00:38:09 DAL Nowitzki T T Made
20051122HOUDAL 00:37:50 HOU Ming 1 2 Made
20051122HOUDAL 00:37:50 HOU Ming 2 2 Made
20051122HOUDAL 00:37:21 HOU Ming 1 2 Made
20051122HOUDAL 00:37:21 HOU Ming 2 2 Made
20051122HOUDAL 00:36:47 HOU Ming 1 2 Made
20051122HOUDAL 00:36:47 HOU Ming 2 2 Made
20051122HOUDAL 00:36:07 DAL Dampier 1 2 Made
20051122HOUDAL 00:36:07 DAL Dampier 2 2 Missed
20051122HOUDAL 00:34:45 DAL Daniels 1 1 Missed
20051122HOUDAL 00:32:58 DAL D..Harris 1 1 Missed
20051122HOUDAL 00:32:27 HOU Swift 1 1 Made
20051122HOUDAL 00:31:55 HOU Swift 1 2 Missed
20051122HOUDAL 00:31:55 HOU Swift 2 2 Made
20051122HOUDAL 00:31:35 DAL Nowitzki 1 2 Missed
20051122HOUDAL 00:31:35 DAL Nowitzki 2 2 Made
20051122HOUDAL 00:30:38 DAL J..Howard 1 2 Made
20051122HOUDAL 00:30:38 DAL J..Howard 2 2 Made
20051122HOUDAL 00:28:53 DAL Dampier 1 2 Missed
20051122HOUDAL 00:28:53 DAL Dampier 2 2 Missed
20051122HOUDAL 00:26:32 DAL J..Howard 1 2 Missed
20051122HOUDAL 00:26:32 DAL J..Howard 2 2 Missed
20051122HOUDAL 00:23:35 DAL Dampier 1 2 Made
20051122HOUDAL 00:23:35 DAL Dampier 2 2 Missed
20051122HOUDAL 00:20:25 DAL J..Howard 1 1 Made
20051122HOUDAL 00:19:49 DAL Daniels 1 2 Made
20051122HOUDAL 00:19:49 DAL Daniels 2 2 Made
20051122HOUDAL 00:17:55 HOU Anderson 1 2 Made
20051122HOUDAL 00:17:55 HOU Anderson 2 2 Made
20051122HOUDAL 00:17:38 DAL Nowitzki 1 2 Made
20051122HOUDAL 00:17:38 DAL Nowitzki 2 2 Made
20051122HOUDAL 00:17:01 HOU Wesley 1 3 Missed
20051122HOUDAL 00:17:01 HOU Wesley 2 3 Made
20051122HOUDAL 00:17:01 HOU Wesley 3 3 Made
20051122HOUDAL 00:17:00 DAL Diop 1 2 Missed
20051122HOUDAL 00:17:00 DAL Diop 2 2 Made
20051122HOUDAL 00:16:41 HOU J..Howard 1 2 Made
20051122HOUDAL 00:16:41 HOU J..Howard 2 2 Missed
20051122HOUDAL 00:15:36 DAL Terry 1 1 Made
20051122HOUDAL 00:15:23 HOU Anderson 1 2 Missed
20051122HOUDAL 00:15:23 HOU Anderson 2 2 Made
20051122HOUDAL 00:14:26 DAL J..Howard 1 2 Made
20051122HOUDAL 00:14:26 DAL J..Howard 2 2 Made
20051122HOUDAL 00:13:59 DAL D..Harris 1 2 Made
20051122HOUDAL 00:13:59 DAL D..Harris 2 2 Made
20051122HOUDAL 00:13:41 HOU Norris 1 2 Missed
20051122HOUDAL 00:13:41 HOU Norris 2 2 Missed
20051122HOUDAL 00:13:38 DAL Armstrong 1 2 Missed
20051122HOUDAL 00:13:38 DAL Armstrong 2 2 Missed
20051122HOUDAL 00:08:18 HOU Ming 1 1 Made
20051122HOUDAL 00:05:55 HOU Swift 1 2 Missed
20051122HOUDAL 00:05:55 HOU Swift 2 2 Made
20051122HOUDAL 00:05:52 DAL Diop 1 2 Missed
20051122HOUDAL 00:05:52 DAL Diop 2 2 Made
20051122HOUDAL 00:02:16 DAL Diop 1 2 Made
20051122HOUDAL 00:02:16 DAL Diop 2 2 Made
20051122HOUDAL 00:01:40 DAL Diop 1 2 Made
20051122HOUDAL 00:01:40 DAL Diop 2 2 Made
20051122HOUDAL 00:00:32 HOU Head 1 2 Made
20051122HOUDAL 00:00:32 HOU Head 2 2 Made
20051122HOUDAL 00:00:30 DAL Nowitzki 1 2 Made
20051122HOUDAL 00:00:30 DAL Nowitzki 2 2 Made
20051122HOUDAL 00:00:14 DAL Terry 1 2 Made
20051122HOUDAL 00:00:14 DAL Terry 2 2 Made
20051122PORMEM 00:45:44 POR Monia 1 2 Made
20051122PORMEM 00:45:44 POR Monia 2 2 Missed
20051122PORMEM 00:44:04 POR Randolph 1 2 Made
20051122PORMEM 00:44:04 POR Randolph 2 2 Made
20051122PORMEM 00:43:00 POR Randolph 1 1 Missed
20051122PORMEM 00:38:48 POR Miles 1 2 Made
20051122PORMEM 00:38:48 POR Miles 2 2 Missed
20051122PORMEM 00:37:24 POR Miles 1 1 Missed
20051122PORMEM 00:36:46 POR Miles 1 1 Made
20051122PORMEM 00:34:23 MEM Jackson 1 2 Made
20051122PORMEM 00:34:23 MEM Jackson 2 2 Made
20051122PORMEM 00:32:57 POR Dixon 1 2 Made
20051122PORMEM 00:32:57 POR Dixon 2 2 Made
20051122PORMEM 00:32:24 POR Jack 1 1 Made
20051122PORMEM 00:25:46 POR Randolph 1 2 Made
20051122PORMEM 00:25:46 POR Randolph 2 2 Made
20051122PORMEM 00:21:40 MEM Gasol 1 1 Missed
20051122PORMEM 00:20:36 MEM E..Jones 1 2 Made
20051122PORMEM 00:20:36 MEM E..Jones 2 2 Missed
20051122PORMEM 00:20:10 MEM Gasol 1 1 Missed
20051122PORMEM 00:19:47 POR Miles 1 2 Missed
20051122PORMEM 00:19:47 POR Miles 2 2 Made
20051122PORMEM 00:19:33 MEM Battier 1 2 Missed
20051122PORMEM 00:19:33 MEM Battier 2 2 Made
20051122PORMEM 00:12:37 POR Ratliff 1 2 Made
20051122PORMEM 00:12:37 POR Ratliff 2 2 Made
20051122PORMEM 00:12:25 MEM Gasol 1 2 Made
20051122PORMEM 00:12:25 MEM Gasol 2 2 Made
20051122PORMEM 00:12:05 POR Dixon 1 3 Made
20051122PORMEM 00:12:05 POR Dixon 2 3 Made
20051122PORMEM 00:12:05 POR Dixon 3 3 Made
20051122PORMEM 00:08:16 MEM Stoudamire 1 2 Made
20051122PORMEM 00:08:16 MEM Stoudamire 2 2 Made
20051122PORMEM 00:07:17 MEM E..Jones 1 3 Missed
20051122PORMEM 00:07:17 MEM E..Jones 2 3 Made
20051122PORMEM 00:07:17 MEM E..Jones 3 3 Made
20051122PORMEM 00:06:27 POR Randolph 1 2 Made
20051122PORMEM 00:06:27 POR Randolph 2 2 Made
20051122PORMEM 00:02:42 POR Outlaw 1 2 Made
20051122PORMEM 00:02:42 POR Outlaw 2 2 Made
20051122PORMEM 00:00:42 POR Dixon 1 2 Made
20051122PORMEM 00:00:42 POR Dixon 2 2 Made
20051122PORMEM 00:00:35 POR Dixon 1 2 Made
20051122PORMEM 00:00:35 POR Dixon 2 2 Made
20051122PORMEM 00:00:21 POR Dixon 1 2 Missed
20051122PORMEM 00:00:21 POR Dixon 2 2 Made
20051122PORMEM 00:00:12 POR Miles 1 2 Made
20051122PORMEM 00:00:12 POR Miles 2 2 Missed
20051122TORPHX 00:42:44 TOR Rose 1 2 Made
20051122TORPHX 00:42:44 TOR Rose 2 2 Made
20051122TORPHX 00:35:40 PHX Marion 1 2 Made
20051122TORPHX 00:35:40 PHX Marion 2 2 Made
20051122TORPHX 00:33:18 PHX Jackson 1 2 Made
20051122TORPHX 00:33:18 PHX Jackson 2 2 Made
20051122TORPHX 00:30:09 TOR Bosh 1 2 Missed
20051122TORPHX 00:30:09 TOR Bosh 2 2 Missed
20051122TORPHX 00:29:31 PHX Nash 1 2 Made
20051122TORPHX 00:29:31 PHX Nash 2 2 Made
20051122TORPHX 00:28:16 PHX Thomas 1 2 Made
20051122TORPHX 00:28:16 PHX Thomas 2 2 Made
20051122TORPHX 00:24:31 TOR Rose T T Missed
20051122TORPHX 00:21:07 TOR Araujo 1 2 Missed
20051122TORPHX 00:21:07 TOR Araujo 2 2 Missed
20051122TORPHX 00:17:36 TOR Bosh 1 2 Made
20051122TORPHX 00:17:36 TOR Bosh 2 2 Made
20051122TORPHX 00:15:31 TOR James T T Made
20051122TORPHX 00:12:21 TOR Bosh 1 1 Made
20051122TORPHX 00:00:44 PHX Nash 1 2 Made
20051122TORPHX 00:00:44 PHX Nash 2 2 Made
20051122TORPHX 00:00:33 PHX Jackson 1 2 Made
20051122TORPHX 00:00:33 PHX Jackson 2 2 Made
20051122TORPHX 00:00:23 TOR Bonner 1 1 Made
20051122TORPHX 00:00:21 PHX Marion 1 2 Missed
20051122TORPHX 00:00:21 PHX Marion 2 2 Missed
20051122UTASEA 00:43:51 SEA R..Lewis 1 2 Missed
20051122UTASEA 00:43:51 SEA R..Lewis 2 2 Made
20051122UTASEA 00:37:45 SEA Allen T T Made
20051122UTASEA 00:36:19 SEA Wilkins 1 2 Made
20051122UTASEA 00:36:19 SEA Wilkins 2 2 Made
20051122UTASEA 00:35:22 UTH Brown 1 1 Made
20051122UTASEA 00:34:41 UTH Palacio 1 2 Missed
20051122UTASEA 00:34:41 UTH Palacio 2 2 Made
20051122UTASEA 00:33:59 SEA R..Lewis 1 2 Made
20051122UTASEA 00:33:59 SEA R..Lewis 2 2 Made
20051122UTASEA 00:33:05 UTH Palacio 1 2 Made
20051122UTASEA 00:33:05 UTH Palacio 2 2 Made
20051122UTASEA 00:31:46 UTH Palacio 1 2 Made
20051122UTASEA 00:31:46 UTH Palacio 2 2 Made
20051122UTASEA 00:30:24 SEA Fortson 1 1 Missed
20051122UTASEA 00:29:46 UTH Collins 1 2 Made
20051122UTASEA 00:29:46 UTH Collins 2 2 Made
20051122UTASEA 00:28:12 UTH Brown 1 2 Made
20051122UTASEA 00:28:12 UTH Brown 2 2 Made
20051122UTASEA 00:27:58 SEA Allen 1 2 Made
20051122UTASEA 00:27:58 SEA Allen 2 2 Made
20051122UTASEA 00:26:48 SEA R..Lewis 1 2 Made
20051122UTASEA 00:26:48 SEA R..Lewis 2 2 Missed
20051122UTASEA 00:26:17 UTH Collins 1 2 Made
20051122UTASEA 00:26:17 UTH Collins 2 2 Made
20051122UTASEA 00:25:37 UTH Williams 1 2 Made
20051122UTASEA 00:25:37 UTH Williams 2 2 Made
20051122UTASEA 00:24:15 SEA R..Lewis 1 2 Missed
20051122UTASEA 00:24:15 SEA R..Lewis 2 2 Made
20051122UTASEA 00:24:04 UTH Palacio 1 2 Made
20051122UTASEA 00:24:04 UTH Palacio 2 2 Missed
20051122UTASEA 00:23:14 UTH Giricek 1 2 Made
20051122UTASEA 00:23:14 UTH Giricek 2 2 Made
20051122UTASEA 00:21:22 UTH Williams 1 2 Made
20051122UTASEA 00:21:22 UTH Williams 2 2 Missed
20051122UTASEA 00:16:49 SEA R..Lewis 1 2 Made
20051122UTASEA 00:16:49 SEA R..Lewis 2 2 Made
20051122UTASEA 00:15:17 UTH Williams 1 3 Missed
20051122UTASEA 00:15:17 UTH Williams 2 3 Missed
20051122UTASEA 00:15:17 UTH Williams 3 3 Made
20051122UTASEA 00:15:03 SEA Collison 1 2 Made
20051122UTASEA 00:15:03 SEA Collison 2 2 Made
20051122UTASEA 00:14:17 SEA Cleaves 1 2 Made
20051122UTASEA 00:14:17 SEA Cleaves 2 2 Made
20051122UTASEA 00:14:03 UTH Okur 1 2 Missed
20051122UTASEA 00:14:03 UTH Okur 2 2 Made
20051122UTASEA 00:09:56 SEA Cleaves 1 2 Made
20051122UTASEA 00:09:56 SEA Cleaves 2 2 Made
20051122UTASEA 00:06:11 SEA Evans 1 2 Missed
20051122UTASEA 00:06:11 SEA Evans 2 2 Made
20051122UTASEA 00:04:36 SEA Ridnour 1 2 Made
20051122UTASEA 00:04:36 SEA Ridnour 2 2 Made
20051122UTASEA 00:01:45 SEA Evans 1 2 Missed
20051122UTASEA 00:01:45 SEA Evans 2 2 Missed
20051122UTASEA 00:00:45 SEA Allen 1 2 Made
20051122UTASEA 00:00:45 SEA Allen 2 2 Made
20051122UTASEA 00:00:19 UTH Collins 1 2 Made
20051122UTASEA 00:00:19 UTH Collins 2 2 Made
20051122UTASEA 00:00:10 UTH Brown 1 2 Made
20051122UTASEA 00:00:10 UTH Brown 2 2 Made
20051123BOSATL 00:46:47 BOS Pierce 1 2 Made
20051123BOSATL 00:46:47 BOS Pierce 2 2 Made
20051123BOSATL 00:44:28 BOS Pierce 1 1 Made
20051123BOSATL 00:43:55 BOS Davis 1 1 Made
20051123BOSATL 00:43:04 ATL Harrington 1 2 Made
20051123BOSATL 00:43:04 ATL Harrington 2 2 Missed
20051123BOSATL 00:41:15 ATL Harrington 1 2 Made
20051123BOSATL 00:41:15 ATL Harrington 2 2 Missed
20051123BOSATL 00:38:07 BOS Davis 1 2 Made
20051123BOSATL 00:38:07 BOS Davis 2 2 Made
20051123BOSATL 00:37:02 BOS Davis 1 2 Made
20051123BOSATL 00:37:02 BOS Davis 2 2 Made
20051123BOSATL 00:35:49 BOS Pierce T T Made
20051123BOSATL 00:35:40 ATL Stoudamire 1 1 Made
20051123BOSATL 00:35:07 ATL Williams 1 2 Made
20051123BOSATL 00:35:07 ATL Williams 2 2 Made
20051123BOSATL 00:31:42 BOS Davis 1 2 Made
20051123BOSATL 00:31:42 BOS Davis 2 2 Made
20051123BOSATL 00:30:50 ATL Harrington 1 2 Made
20051123BOSATL 00:30:50 ATL Harrington 2 2 Made
20051123BOSATL 00:30:20 ATL Pachulia 1 2 Made
20051123BOSATL 00:30:20 ATL Pachulia 2 2 Made
20051123BOSATL 00:29:31 ATL J..Smith 1 2 Made
20051123BOSATL 00:29:31 ATL J..Smith 2 2 Missed
20051123BOSATL 00:27:39 ATL Harrington 1 2 Made
20051123BOSATL 00:27:39 ATL Harrington 2 2 Made
20051123BOSATL 00:27:28 BOS LaFrentz 1 2 Made
20051123BOSATL 00:27:28 BOS LaFrentz 2 2 Made
20051123BOSATL 00:26:42 ATL Williams 1 2 Made
20051123BOSATL 00:26:42 ATL Williams 2 2 Made
20051123BOSATL 00:26:09 ATL Harrington 1 2 Made
20051123BOSATL 00:26:09 ATL Harrington 2 2 Made
20051123BOSATL 00:24:10 ATL Lue 1 2 Made
20051123BOSATL 00:24:10 ATL Lue 2 2 Made
20051123BOSATL 00:23:11 BOS Greene 1 2 Missed
20051123BOSATL 00:23:11 BOS Greene 2 2 Made
20051123BOSATL 00:22:15 ATL Pachulia 1 1 Made
20051123BOSATL 00:19:43 BOS LaFrentz 1 1 Made
20051123BOSATL 00:19:07 BOS Jefferson 1 2 Made
20051123BOSATL 00:19:07 BOS Jefferson 2 2 Made
20051123BOSATL 00:15:04 ATL Johnson 1 1 Made
20051123BOSATL 00:14:18 BOS Pierce 1 1 Made
20051123BOSATL 00:13:58 BOS Pierce 1 2 Made
20051123BOSATL 00:13:58 BOS Pierce 2 2 Made
20051123BOSATL 00:13:11 BOS Pierce 1 2 Made
20051123BOSATL 00:13:11 BOS Pierce 2 2 Made
20051123BOSATL 00:12:44 ATL Harrington 1 2 Made
20051123BOSATL 00:12:44 ATL Harrington 2 2 Made
20051123BOSATL 00:10:20 ATL Stoudamire T T Made
20051123BOSATL 00:10:00 BOS Gomes 1 2 Missed
20051123BOSATL 00:10:00 BOS Gomes 2 2 Missed
20051123BOSATL 00:08:19 ATL Harrington 1 2 Made
20051123BOSATL 00:08:19 ATL Harrington 2 2 Made
20051123BOSATL 00:06:04 ATL Pachulia 1 2 Made
20051123BOSATL 00:06:04 ATL Pachulia 2 2 Made
20051123BOSATL 00:04:25 BOS Greene 1 2 Made
20051123BOSATL 00:04:25 BOS Greene 2 2 Made
20051123BOSATL 00:02:30 ATL Stoudamire 1 2 Made
20051123BOSATL 00:02:30 ATL Stoudamire 2 2 Made
20051123BOSATL 00:01:53 BOS Davis 1 2 Made
20051123BOSATL 00:01:53 BOS Davis 2 2 Made
20051123BOSATL 00:00:33 ATL Pachulia 1 2 Made
20051123BOSATL 00:00:33 ATL Pachulia 2 2 Made
20051123BOSATL 00:00:22 ATL Johnson 1 2 Made
20051123BOSATL 00:00:22 ATL Johnson 2 2 Missed
20051123BOSATL 00:00:11 ATL Johnson 1 2 Made
20051123BOSATL 00:00:11 ATL Johnson 2 2 Made
20051123DENDET 00:44:28 DEN Elson 1 2 Made
20051123DENDET 00:44:28 DEN Elson 2 2 Made
20051123DENDET 00:43:31 DET Billups 1 2 Made
20051123DENDET 00:43:31 DET Billups 2 2 Made
20051123DENDET 00:39:46 DET Prince 1 2 Made
20051123DENDET 00:39:46 DET Prince 2 2 Missed
20051123DENDET 00:38:31 DET B..Wallace 1 2 Made
20051123DENDET 00:38:31 DET B..Wallace 2 2 Made
20051123DENDET 00:36:59 DEN Boykins T T Made
20051123DENDET 00:36:27 DET B..Wallace 1 2 Made
20051123DENDET 00:36:27 DET B..Wallace 2 2 Made
20051123DENDET 00:34:19 DET B..Wallace 1 2 Made
20051123DENDET 00:34:19 DET B..Wallace 2 2 Made
20051123DENDET 00:33:50 DET B..Wallace 1 2 Missed
20051123DENDET 00:33:50 DET B..Wallace 2 2 Made
20051123DENDET 00:32:50 DEN Anthony 1 2 Made
20051123DENDET 00:32:50 DEN Anthony 2 2 Made
20051123DENDET 00:30:23 DEN Miller 1 2 Missed
20051123DENDET 00:30:23 DEN Miller 2 2 Made
20051123DENDET 00:30:05 DET McDyess 1 2 Made
20051123DENDET 00:30:05 DET McDyess 2 2 Made
20051123DENDET 00:28:48 DEN Anthony 1 2 Made
20051123DENDET 00:28:48 DEN Anthony 2 2 Made
20051123DENDET 00:28:06 DET McDyess 1 2 Missed
20051123DENDET 00:28:06 DET McDyess 2 2 Made
20051123DENDET 00:26:02 DET Prince 1 1 Missed
20051123DENDET 00:21:37 DET Billups 1 1 Made
20051123DENDET 00:20:44 DEN Camby 1 2 Missed
20051123DENDET 00:20:44 DEN Camby 2 2 Made
20051123DENDET 00:18:35 DEN Watson 1 2 Made
20051123DENDET 00:17:54 DET Billups 1 2 Made
20051123DENDET 00:17:54 DET Billups 2 2 Made
20051123DENDET 00:16:21 DET Billups T T Made
20051123DENDET 00:14:57 DEN Boykins 1 2 Made
20051123DENDET 00:14:57 DEN Boykins 2 2 Made
20051123DENDET 00:10:25 DEN Najera 1 1 Made
20051123DENDET 00:09:10 DET McDyess 1 1 Missed
20051123DENDET 00:08:31 DEN Boykins 1 2 Made
20051123DENDET 00:08:31 DEN Boykins 2 2 Missed
20051123DENDET 00:08:07 DEN Elson 1 1 Made
20051123DENDET 00:07:16 DET Delfino 1 2 Missed
20051123DENDET 00:07:16 DET Delfino 2 2 Made
20051123DENDET 00:05:59 DET Milicic 1 2 Missed
20051123DENDET 00:05:59 DET Milicic 2 2 Missed
20051123DENDET 00:05:41 DEN Buckner 1 2 Made
20051123DENDET 00:05:41 DEN Buckner 2 2 Missed
20051123DENDET 00:04:58 DET Milicic 1 2 Missed
20051123DENDET 00:04:58 DET Milicic 2 2 Made
20051123DENDET 00:02:58 DEN Kleiza 1 1 Made
20051123DENDET 00:01:32 DET Delfino 1 2 Made
20051123DENDET 00:01:32 DET Delfino 2 2 Made
20051123MINNOK 00:44:53 MIN Jaric 1 2 Made
20051123MINNOK 00:44:53 MIN Jaric 2 2 Made
20051123MINNOK 00:44:14 MIN Szczerbiak 1 1 Missed
20051123MINNOK 00:43:11 MIN Hassell 1 2 Made
20051123MINNOK 00:43:11 MIN Hassell 2 2 Made
20051123MINNOK 00:42:22 NOK Smith 1 1 Made
20051123MINNOK 00:42:07 MIN Garnett 1 2 Made
20051123MINNOK 00:42:07 MIN Garnett 2 2 Made
20051123MINNOK 00:37:30 MIN Garnett 1 1 Made
20051123MINNOK 00:36:54 MIN Olowokandi 1 2 Missed
20051123MINNOK 00:36:54 MIN Olowokandi 2 2 Made
20051123MINNOK 00:35:33 MIN McCants 1 2 Made
20051123MINNOK 00:35:33 MIN McCants 2 2 Missed
20051123MINNOK 00:34:46 MIN McCants 1 2 Made
20051123MINNOK 00:34:46 MIN McCants 2 2 Made
20051123MINNOK 00:33:15 NOK Brown 1 2 Made
20051123MINNOK 00:33:15 NOK Brown 2 2 Made
20051123MINNOK 00:29:35 NOK West 1 2 Made
20051123MINNOK 00:29:35 NOK West 2 2 Made
20051123MINNOK 00:28:28 NOK Smith 1 1 Made
20051123MINNOK 00:26:21 NOK Brown T T Made
20051123MINNOK 00:24:39 MIN Garnett 1 2 Made
20051123MINNOK 00:24:39 MIN Garnett 2 2 Missed
20051123MINNOK 00:21:34 NOK Paul 1 2 Made
20051123MINNOK 00:21:34 NOK Paul 2 2 Missed
20051123MINNOK 00:21:14 NOK Paul 1 1 Made
20051123MINNOK 00:16:22 NOK Paul 1 1 Made
20051123MINNOK 00:14:52 MIN Hudson T T Missed
20051123MINNOK 00:14:10 MIN Garnett 1 2 Made
20051123MINNOK 00:14:10 MIN Garnett 2 2 Made
20051123MINNOK 00:13:15 NOK Brown 1 2 Made
20051123MINNOK 00:13:15 NOK Brown 2 2 Made
20051123MINNOK 00:12:46 NOK Mason 1 2 Missed
20051123MINNOK 00:12:46 NOK Mason 2 2 Made
20051123MINNOK 00:11:44 NOK Claxton 1 2 Missed
20051123MINNOK 00:11:44 NOK Claxton 2 2 Made
20051123MINNOK 00:09:20 MIN Hudson 1 1 Made
20051123MINNOK 00:07:56 NOK Paul 1 2 Made
20051123MINNOK 00:07:56 NOK Paul 2 2 Made
20051123MINNOK 00:05:54 NOK Smith 1 2 Made
20051123MINNOK 00:05:54 NOK Smith 2 2 Made
20051123MINNOK 00:05:08 NOK Mason 1 2 Missed
20051123MINNOK 00:05:08 NOK Mason 2 2 Made
20051123MINNOK 00:00:22 NOK Paul 1 2 Missed
20051123MINNOK 00:00:22 NOK Paul 2 2 Made
20051123MINNOK 00:00:19 MIN Garnett 1 2 Made
20051123MINNOK 00:00:19 MIN Garnett 2 2 Made
20051123MINNOK 00:00:15 NOK Smith 1 2 Made
20051123MINNOK 00:00:15 NOK Smith 2 2 Made
20051123MINNOK 00:00:03 NOK West 1 2 Made
20051123MINNOK 00:00:03 NOK West 2 2 Made
20051123NJNSAC 00:44:35 NJN Kidd 1 1 Made
20051123NJNSAC 00:37:30 NJN Kidd 1 3 Made
20051123NJNSAC 00:37:30 NJN Kidd 2 3 Made
20051123NJNSAC 00:37:30 NJN Kidd 3 3 Made
20051123NJNSAC 00:37:16 SAC Wells 1 2 Made
20051123NJNSAC 00:37:16 SAC Wells 2 2 Made
20051123NJNSAC 00:35:30 SAC Martin 1 1 Made
20051123NJNSAC 00:34:24 NJN Jefferson 1 2 Made
20051123NJNSAC 00:34:24 NJN Jefferson 2 2 Made
20051123NJNSAC 00:34:09 SAC Martin T T Missed
20051123NJNSAC 00:33:20 SAC Hart 1 2 Made
20051123NJNSAC 00:33:20 SAC Hart 2 2 Missed
20051123NJNSAC 00:32:50 SAC Miller 1 1 Made
20051123NJNSAC 00:32:23 SAC Thomas 1 1 Made
20051123NJNSAC 00:30:32 NJN Jackson 1 2 Missed
20051123NJNSAC 00:30:32 NJN Jackson 2 2 Made
20051123NJNSAC 00:29:37 NJN Planinic 1 2 Made
20051123NJNSAC 00:29:37 NJN Planinic 2 2 Made
20051123NJNSAC 00:28:00 NJN Krstic 1 2 Made
20051123NJNSAC 00:28:00 NJN Krstic 2 2 Missed
20051123NJNSAC 00:27:07 SAC Miller 1 2 Made
20051123NJNSAC 00:27:07 SAC Miller 2 2 Made
20051123NJNSAC 00:26:34 SAC Abdur-Rahim 1 2 Made
20051123NJNSAC 00:26:34 SAC Abdur-Rahim 2 2 Made
20051123NJNSAC 00:24:30 SAC Miller 1 2 Made
20051123NJNSAC 00:24:30 SAC Miller 2 2 Made
20051123NJNSAC 00:21:24 SAC Wells 1 2 Made
20051123NJNSAC 00:21:24 SAC Wells 2 2 Made
20051123NJNSAC 00:19:36 SAC Abdur-Rahim 1 2 Made
20051123NJNSAC 00:19:36 SAC Abdur-Rahim 2 2 Made
20051123NJNSAC 00:19:25 NJN Jackson 1 1 Missed
20051123NJNSAC 00:17:42 SAC Martin 1 2 Made
20051123NJNSAC 00:17:42 SAC Martin 2 2 Made
20051123NJNSAC 00:17:08 SAC Wells 1 2 Missed
20051123NJNSAC 00:17:08 SAC Wells 2 2 Made
20051123NJNSAC 00:16:01 SAC Bibby 1 1 Made
20051123NJNSAC 00:15:36 SAC Miller 1 1 Made
20051123NJNSAC 00:15:15 SAC Bibby 1 2 Made
20051123NJNSAC 00:15:15 SAC Bibby 2 2 Made
20051123NJNSAC 00:14:49 SAC Wells 1 2 Made
20051123NJNSAC 00:14:49 SAC Wells 2 2 Missed
20051123NJNSAC 00:14:40 SAC Wells 1 2 Made
20051123NJNSAC 00:14:40 SAC Wells 2 2 Made
20051123NJNSAC 00:14:27 NJN Kidd 1 2 Missed
20051123NJNSAC 00:14:27 NJN Kidd 2 2 Missed
20051123NJNSAC 00:13:05 SAC Bibby 1 2 Made
20051123NJNSAC 00:13:05 SAC Bibby 2 2 Made
20051123NJNSAC 00:12:24 SAC Abdur-Rahim 1 2 Made
20051123NJNSAC 00:12:24 SAC Abdur-Rahim 2 2 Made
20051123NJNSAC 00:09:44 NJN Robinson 1 2 Made
20051123NJNSAC 00:09:44 NJN Robinson 2 2 Made
20051123NJNSAC 00:09:25 NJN Jefferson 1 2 Made
20051123NJNSAC 00:09:25 NJN Jefferson 2 2 Made
20051123NJNSAC 00:08:50 NJN Krstic 1 2 Made
20051123NJNSAC 00:08:50 NJN Krstic 2 2 Made
20051123NJNSAC 00:01:21 NJN Murray 1 2 Made
20051123NJNSAC 00:01:21 NJN Murray 2 2 Missed
20051123NJNSAC 00:00:16 SAC Hart 1 2 Made
20051123NJNSAC 00:00:16 SAC Hart 2 2 Made
20051123NYKCHA 00:47:03 CHA Knight 1 2 Missed
20051123NYKCHA 00:47:03 CHA Knight 2 2 Made
20051123NYKCHA 00:46:16 NYK Davis 1 1 Made
20051123NYKCHA 00:46:03 CHA Rush T T Made
20051123NYKCHA 00:45:00 NYK Marbury 1 2 Made
20051123NYKCHA 00:45:00 NYK Marbury 2 2 Made
20051123NYKCHA 00:44:18 CHA Brezec 1 2 Made
20051123NYKCHA 00:44:18 CHA Brezec 2 2 Missed
20051123NYKCHA 00:42:33 CHA Ely 1 2 Missed
20051123NYKCHA 00:42:33 CHA Ely 2 2 Made
20051123NYKCHA 00:41:16 NYK Marbury 1 2 Made
20051123NYKCHA 00:41:16 NYK Marbury 2 2 Made
20051123NYKCHA 00:39:30 CHA Rush 1 2 Made
20051123NYKCHA 00:39:30 CHA Rush 2 2 Made
20051123NYKCHA 00:35:28 NYK Butler 1 2 Made
20051123NYKCHA 00:35:28 NYK Butler 2 2 Made
20051123NYKCHA 00:34:59 CHA Bogans 1 2 Made
20051123NYKCHA 00:34:59 CHA Bogans 2 2 Made
20051123NYKCHA 00:34:03 NYK Ariza 1 2 Made
20051123NYKCHA 00:34:03 NYK Ariza 2 2 Made
20051123NYKCHA 00:31:13 CHA Okafor 1 2 Missed
20051123NYKCHA 00:31:13 CHA Okafor 2 2 Made
20051123NYKCHA 00:30:58 NYK Davis 1 2 Made
20051123NYKCHA 00:30:58 NYK Davis 2 2 Missed
20051123NYKCHA 00:25:46 NYK Ariza 1 2 Missed
20051123NYKCHA 00:25:46 NYK Ariza 2 2 Made
20051123NYKCHA 00:25:00 CHA Wallace 1 2 Missed
20051123NYKCHA 00:25:00 CHA Wallace 2 2 Made
20051123NYKCHA 00:24:34 NYK Crawford 1 2 Made
20051123NYKCHA 00:24:34 NYK Crawford 2 2 Made
20051123NYKCHA 00:23:26 NYK Rose 1 2 Made
20051123NYKCHA 00:23:26 NYK Rose 2 2 Made
20051123NYKCHA 00:20:50 CHA Okafor 1 2 Made
20051123NYKCHA 00:20:50 CHA Okafor 2 2 Made
20051123NYKCHA 00:19:20 NYK Butler 1 2 Made
20051123NYKCHA 00:19:20 NYK Butler 2 2 Made
20051123NYKCHA 00:17:29 NYK Butler 1 2 Made
20051123NYKCHA 00:17:29 NYK Butler 2 2 Missed
20051123NYKCHA 00:16:09 NYK Butler 1 2 Made
20051123NYKCHA 00:16:09 NYK Butler 2 2 Made
20051123NYKCHA 00:14:44 CHA Okafor 1 2 Made
20051123NYKCHA 00:14:44 CHA Okafor 2 2 Made
20051123NYKCHA 00:12:49 NYK Lee 1 2 Missed
20051123NYKCHA 00:12:49 NYK Lee 2 2 Made
20051123NYKCHA 00:11:03 NYK Lee 1 2 Made
20051123NYKCHA 00:11:03 NYK Lee 2 2 Made
20051123NYKCHA 00:07:58 NYK Lee 1 2 Made
20051123NYKCHA 00:07:58 NYK Lee 2 2 Made
20051123NYKCHA 00:05:22 NYK Marbury 1 2 Missed
20051123NYKCHA 00:05:22 NYK Marbury 2 2 Made
20051123NYKCHA 00:04:19 NYK Marbury 1 2 Missed
20051123NYKCHA 00:04:19 NYK Marbury 2 2 Made
20051123NYKCHA 00:03:35 CHA Knight 1 2 Made
20051123NYKCHA 00:03:35 CHA Knight 2 2 Made
20051123NYKCHA 00:02:23 CHA Rush 1 2 Made
20051123NYKCHA 00:02:23 CHA Rush 2 2 Made
20051123NYKCHA 00:02:11 NYK Marbury 1 1 Made
20051123NYKCHA 00:01:38 NYK Butler 1 2 Made
20051123NYKCHA 00:01:38 NYK Butler 2 2 Made
20051123NYKCHA 00:01:24 CHA Knight 1 2 Made
20051123NYKCHA 00:01:24 CHA Knight 2 2 Made
20051123PHIMIL 00:47:24 MIL Magloire 1 2 Missed
20051123PHIMIL 00:47:24 MIL Magloire 2 2 Missed
20051123PHIMIL 00:45:44 MIL Magloire 1 2 Missed
20051123PHIMIL 00:45:44 MIL Magloire 2 2 Made
20051123PHIMIL 00:44:52 PHL Salmons 1 2 Made
20051123PHIMIL 00:44:52 PHL Salmons 2 2 Missed
20051123PHIMIL 00:41:32 PHL Webber 1 2 Missed
20051123PHIMIL 00:41:32 PHL Webber 2 2 Made
20051123PHIMIL 00:41:24 MIL Simmons 1 2 Made
20051123PHIMIL 00:41:24 MIL Simmons 2 2 Made
20051123PHIMIL 00:41:13 PHL Hunter 1 2 Made
20051123PHIMIL 00:41:13 PHL Hunter 2 2 Missed
20051123PHIMIL 00:37:32 PHL Iverson 1 2 Made
20051123PHIMIL 00:37:32 PHL Iverson 2 2 Made
20051123PHIMIL 00:35:21 MIL Magloire 1 2 Made
20051123PHIMIL 00:35:21 MIL Magloire 2 2 Made
20051123PHIMIL 00:32:25 PHL Salmons 1 2 Made
20051123PHIMIL 00:32:25 PHL Salmons 2 2 Made
20051123PHIMIL 00:30:31 PHL Korver T T Made
20051123PHIMIL 00:30:31 PHL Iverson 1 2 Made
20051123PHIMIL 00:30:31 PHL Iverson 2 2 Missed
20051123PHIMIL 00:29:46 PHL Iverson 1 2 Made
20051123PHIMIL 00:29:46 PHL Iverson 2 2 Made
20051123PHIMIL 00:28:34 PHL Iguodala 1 3 Missed
20051123PHIMIL 00:28:34 PHL Iguodala 2 3 Made
20051123PHIMIL 00:28:34 PHL Iguodala 3 3 Made
20051123PHIMIL 00:28:20 MIL Magloire 1 1 Missed
20051123PHIMIL 00:28:04 PHL Iverson 1 1 Made
20051123PHIMIL 00:27:20 MIL Magloire 1 2 Made
20051123PHIMIL 00:27:20 MIL Magloire 2 2 Made
20051123PHIMIL 00:26:13 MIL Simmons 1 2 Made
20051123PHIMIL 00:26:13 MIL Simmons 2 2 Made
20051123PHIMIL 00:25:41 MIL Redd T T Made
20051123PHIMIL 00:25:25 PHL Iverson 1 2 Made
20051123PHIMIL 00:25:25 PHL Iverson 2 2 Made
20051123PHIMIL 00:24:38 MIL Redd 1 2 Made
20051123PHIMIL 00:24:38 MIL Redd 2 2 Made
20051123PHIMIL 00:23:12 MIL Redd 1 2 Missed
20051123PHIMIL 00:23:12 MIL Redd 2 2 Made
20051123PHIMIL 00:21:24 MIL Ford 1 1 Missed
20051123PHIMIL 00:19:36 PHL Iguodala 1 2 Missed
20051123PHIMIL 00:19:36 PHL Iguodala 2 2 Made
20051123PHIMIL 00:19:18 MIL Redd T T Missed
20051123PHIMIL 00:19:18 MIL Simmons 1 2 Made
20051123PHIMIL 00:19:18 MIL Simmons 2 2 Made
20051123PHIMIL 00:17:39 MIL M..Williams 1 2 Made
20051123PHIMIL 00:17:39 MIL M..Williams 2 2 Made
20051123PHIMIL 00:17:20 MIL M..Williams 1 2 Made
20051123PHIMIL 00:17:20 MIL M..Williams 2 2 Made
20051123PHIMIL 00:16:38 MIL Redd 1 2 Made
20051123PHIMIL 00:16:38 MIL Redd 2 2 Made
20051123PHIMIL 00:14:59 MIL J..Smith 1 2 Made
20051123PHIMIL 00:14:59 MIL J..Smith 2 2 Made
20051123PHIMIL 00:13:22 PHL Iverson 1 2 Made
20051123PHIMIL 00:13:22 PHL Iverson 2 2 Made
20051123PHIMIL 00:12:29 PHL Iverson 1 2 Made
20051123PHIMIL 00:12:29 PHL Iverson 2 2 Made
20051123PHIMIL 00:11:27 MIL Magloire 1 2 Missed
20051123PHIMIL 00:11:27 MIL Magloire 2 2 Missed
20051123PHIMIL 00:11:05 PHL Iverson 1 2 Made
20051123PHIMIL 00:11:05 PHL Iverson 2 2 Missed
20051123PHIMIL 00:10:53 MIL Magloire 2 2 Missed
20051123PHIMIL 00:10:53 MIL Magloire 1 1 Missed
20051123PHIMIL 00:08:41 PHL Hunter 1 2 Made
20051123PHIMIL 00:08:41 PHL Hunter 2 2 Made
20051123PHIMIL 00:06:26 MIL Redd 1 2 Made
20051123PHIMIL 00:06:26 MIL Redd 2 2 Made
20051123PHIMIL 00:05:50 MIL Bogut 1 1 Made
20051123PHIMIL 00:03:35 PHL Iverson 1 2 Made
20051123PHIMIL 00:03:35 PHL Iverson 2 2 Made
20051123PHIMIL 00:01:12 MIL M..Williams 1 2 Made
20051123PHIMIL 00:01:12 MIL M..Williams 2 2 Made
20051123PHIMIL 00:01:07 PHL Iverson 1 2 Made
20051123PHIMIL 00:01:07 PHL Iverson 2 2 Made
20051123PHIMIL 00:01:06 MIL Bell 1 2 Missed
20051123PHIMIL 00:01:06 MIL Bell 2 2 Made
20051123PHIMIL 00:00:36 MIL M..Williams 1 2 Made
20051123PHIMIL 00:00:36 MIL M..Williams 2 2 Made
20051123PHXHOU 00:44:52 PHX Nash 1 1 Made
20051123PHXHOU 00:43:37 PHX Marion 1 2 Made
20051123PHXHOU 00:43:37 PHX Marion 2 2 Made
20051123PHXHOU 00:41:44 HOU Howard 1 1 Missed
20051123PHXHOU 00:37:53 HOU Barry T T Missed
20051123PHXHOU 00:36:33 HOU Anderson 1 2 Made
20051123PHXHOU 00:36:33 HOU Anderson 2 2 Made
20051123PHXHOU 00:35:45 HOU Anderson 1 2 Made
20051123PHXHOU 00:35:45 HOU Anderson 2 2 Made
20051123PHXHOU 00:32:52 PHX Diaw 1 2 Missed
20051123PHXHOU 00:32:52 PHX Diaw 2 2 Made
20051123PHXHOU 00:31:59 PHX Diaw 1 2 Missed
20051123PHXHOU 00:31:59 PHX Diaw 2 2 Made
20051123PHXHOU 00:31:11 HOU Wesley 1 2 Made
20051123PHXHOU 00:31:11 HOU Wesley 2 2 Made
20051123PHXHOU 00:26:54 PHX Nash 1 2 Missed
20051123PHXHOU 00:26:54 PHX Nash 2 2 Made
20051123PHXHOU 00:25:25 HOU Ming 1 2 Made
20051123PHXHOU 00:25:25 HOU Ming 2 2 Made
20051123PHXHOU 00:24:30 HOU Barry 1 2 Missed
20051123PHXHOU 00:24:30 HOU Barry 2 2 Made
20051123PHXHOU 00:15:52 PHX Bell 1 2 Missed
20051123PHXHOU 00:15:52 PHX Bell 2 2 Made
20051123PHXHOU 00:03:56 PHX Diaw 1 2 Made
20051123PHXHOU 00:03:56 PHX Diaw 2 2 Missed
20051123PHXHOU 00:02:52 HOU Norris 1 2 Made
20051123PHXHOU 00:02:52 HOU Norris 2 2 Made
20051123PHXHOU 00:01:02 HOU Norris 1 2 Made
20051123PHXHOU 00:01:02 HOU Norris 2 2 Made
20051123PHXHOU 00:00:30 HOU Head 1 2 Made
20051123PHXHOU 00:00:30 HOU Head 2 2 Missed
20051123PHXHOU 00:00:12 HOU Swift 1 2 Made
20051123PHXHOU 00:00:12 HOU Swift 2 2 Missed
20051123PHXHOU 00:00:03 PHX J..Jones 1 2 Made
20051123PHXHOU 00:00:03 PHX J..Jones 2 2 Made
20051123PORMIA 00:45:20 MIA Haslem 1 2 Made
20051123PORMIA 00:45:20 MIA Haslem 2 2 Made
20051123PORMIA 00:41:26 POR Telfair 1 1 Made
20051123PORMIA 00:39:39 MIA Wade 1 2 Made
20051123PORMIA 00:39:39 MIA Wade 2 2 Made
20051123PORMIA 00:31:44 MIA Simien 1 2 Made
20051123PORMIA 00:31:44 MIA Simien 2 2 Made
20051123PORMIA 00:29:19 POR Randolph 1 2 Made
20051123PORMIA 00:29:19 POR Randolph 2 2 Made
20051123PORMIA 00:28:07 MIA Payton 1 2 Made
20051123PORMIA 00:28:07 MIA Payton 2 2 Made
20051123PORMIA 00:27:15 POR Miles 1 2 Made
20051123PORMIA 00:27:15 POR Miles 2 2 Made
20051123PORMIA 00:25:48 MIA Mourning 1 2 Made
20051123PORMIA 00:25:48 MIA Mourning 2 2 Made
20051123PORMIA 00:24:47 POR Miles 1 2 Missed
20051123PORMIA 00:24:47 POR Miles 2 2 Missed
20051123PORMIA 00:24:37 MIA Wade 1 2 Made
20051123PORMIA 00:24:37 MIA Wade 2 2 Made
20051123PORMIA 00:22:12 MIA Posey 1 2 Missed
20051123PORMIA 00:22:12 MIA Posey 2 2 Made
20051123PORMIA 00:18:07 POR Miles 1 1 Made
20051123PORMIA 00:16:22 POR Miles 1 2 Made
20051123PORMIA 00:16:22 POR Miles 2 2 Made
20051123PORMIA 00:15:06 POR Randolph 1 2 Missed
20051123PORMIA 00:15:06 POR Randolph 2 2 Made
20051123PORMIA 00:09:46 POR Ratliff 1 2 Missed
20051123PORMIA 00:09:46 POR Ratliff 2 2 Missed
20051123PORMIA 00:07:24 POR Randolph T T Made
20051123PORMIA 00:06:08 MIA Wade 1 2 Missed
20051123PORMIA 00:06:08 MIA Wade 2 2 Made
20051123PORMIA 00:04:40 MIA Haslem 1 1 Made
20051123SASGSW 00:43:15 GOS Murphy 1 1 Made
20051123SASGSW 00:37:32 GOS Richardson 1 2 Made
20051123SASGSW 00:37:32 GOS Richardson 2 2 Made
20051123SASGSW 00:36:52 GOS Fisher 1 2 Made
20051123SASGSW 00:36:52 GOS Fisher 2 2 Missed
20051123SASGSW 00:29:50 GOS Fisher 1 2 Made
20051123SASGSW 00:29:50 GOS Fisher 2 2 Made
20051123SASGSW 00:27:57 SAN Duncan 1 2 Made
20051123SASGSW 00:27:57 SAN Duncan 2 2 Made
20051123SASGSW 00:26:24 SAN Parker 1 2 Made
20051123SASGSW 00:26:24 SAN Parker 2 2 Missed
20051123SASGSW 00:25:37 GOS Murphy 1 2 Made
20051123SASGSW 00:25:37 GOS Murphy 2 2 Made
20051123SASGSW 00:25:04 SAN Ginobili 1 2 Made
20051123SASGSW 00:25:04 SAN Ginobili 2 2 Made
20051123SASGSW 00:24:24 SAN Ginobili T T Made
20051123SASGSW 00:24:07 SAN Parker 1 2 Made
20051123SASGSW 00:24:07 SAN Parker 2 2 Made
20051123SASGSW 00:23:21 GOS Davis 1 2 Missed
20051123SASGSW 00:23:21 GOS Davis 2 2 Made
20051123SASGSW 00:21:42 GOS Murphy 1 1 Made
20051123SASGSW 00:20:40 SAN Parker 1 2 Missed
20051123SASGSW 00:20:40 SAN Parker 2 2 Made
20051123SASGSW 00:19:34 SAN Ginobili 1 2 Made
20051123SASGSW 00:19:34 SAN Ginobili 2 2 Made
20051123SASGSW 00:18:53 GOS Murphy 1 2 Made
20051123SASGSW 00:18:53 GOS Murphy 2 2 Made
20051123SASGSW 00:18:39 SAN Duncan 1 2 Missed
20051123SASGSW 00:18:39 SAN Duncan 2 2 Made
20051123SASGSW 00:17:02 GOS Murphy 1 2 Made
20051123SASGSW 00:17:02 GOS Murphy 2 2 Made
20051123SASGSW 00:16:00 GOS Richardson 1 2 Made
20051123SASGSW 00:16:00 GOS Richardson 2 2 Made
20051123SASGSW 00:13:42 SAN Udrih 1 2 Made
20051123SASGSW 00:13:42 SAN Udrih 2 2 Made
20051123SASGSW 00:12:52 SAN Udrih 1 2 Made
20051123SASGSW 00:12:52 SAN Udrih 2 2 Made
20051123SASGSW 00:12:35 GOS Murphy 1 2 Made
20051123SASGSW 00:12:35 GOS Murphy 2 2 Made
20051123SASGSW 00:11:12 GOS Diogu 1 2 Made
20051123SASGSW 00:11:12 GOS Diogu 2 2 Made
20051123SASGSW 00:08:54 GOS Diogu 1 1 Made
20051123SASGSW 00:08:28 GOS Miles 1 2 Made
20051123SASGSW 00:08:28 GOS Miles 2 2 Made
20051123SASGSW 00:08:15 SAN Udrih 1 1 Made
20051123SASGSW 00:06:17 GOS Dunleavy 1 2 Made
20051123SASGSW 00:06:17 GOS Dunleavy 2 2 Made
20051123SASGSW 00:02:47 GOS Cabarkapa 1 2 Made
20051123SASGSW 00:02:47 GOS Cabarkapa 2 2 Made
20051123SASGSW 00:02:21 GOS Miles 1 2 Made
20051123SASGSW 00:02:21 GOS Miles 2 2 Made
20051123TORLAC 00:46:47 TOR Bosh 1 2 Made
20051123TORLAC 00:46:47 TOR Bosh 2 2 Made
20051123TORLAC 00:45:52 LAC Maggette 1 1 Made
20051123TORLAC 00:40:14 LAC Brand 1 1 Missed
20051123TORLAC 00:38:48 LAC Brand 1 2 Missed
20051123TORLAC 00:38:48 LAC Brand 2 2 Made
20051123TORLAC 00:29:19 TOR James 1 2 Made
20051123TORLAC 00:29:19 TOR James 2 2 Made
20051123TORLAC 00:28:54 TOR Bosh 1 2 Missed
20051123TORLAC 00:28:54 TOR Bosh 2 2 Made
20051123TORLAC 00:28:53 LAC Mobley 1 2 Made
20051123TORLAC 00:28:53 LAC Mobley 2 2 Made
20051123TORLAC 00:27:30 TOR James 1 2 Made
20051123TORLAC 00:27:30 TOR James 2 2 Made
20051123TORLAC 00:26:32 TOR Rose 1 2 Made
20051123TORLAC 00:26:32 TOR Rose 2 2 Missed
20051123TORLAC 00:24:51 TOR Calderon 1 2 Made
20051123TORLAC 00:24:51 TOR Calderon 2 2 Made
20051123TORLAC 00:22:38 LAC Cassell T T Made
20051123TORLAC 00:21:42 LAC Maggette 1 2 Missed
20051123TORLAC 00:21:42 LAC Maggette 2 2 Made
20051123TORLAC 00:20:08 TOR Rose T T Made
20051123TORLAC 00:19:01 TOR Bosh 1 2 Made
20051123TORLAC 00:19:01 TOR Bosh 2 2 Made
20051123TORLAC 00:18:18 LAC Maggette 1 2 Made
20051123TORLAC 00:18:18 LAC Maggette 2 2 Made
20051123TORLAC 00:18:05 TOR Bosh 1 2 Made
20051123TORLAC 00:18:05 TOR Bosh 2 2 Made
20051123TORLAC 00:17:29 TOR Bosh 1 2 Made
20051123TORLAC 00:17:29 TOR Bosh 2 2 Made
20051123TORLAC 00:15:25 LAC Brand 1 2 Made
20051123TORLAC 00:15:25 LAC Brand 2 2 Missed
20051123TORLAC 00:14:54 LAC Maggette 1 2 Made
20051123TORLAC 00:14:54 LAC Maggette 2 2 Made
20051123TORLAC 00:14:18 LAC Maggette 1 2 Made
20051123TORLAC 00:14:18 LAC Maggette 2 2 Made
20051123TORLAC 00:12:02 LAC Maggette 1 2 Made
20051123TORLAC 00:12:02 LAC Maggette 2 2 Made
20051123TORLAC 00:11:28 LAC Maggette 1 2 Made
20051123TORLAC 00:11:28 LAC Maggette 2 2 Made
20051123TORLAC 00:11:03 TOR Villanueva 1 2 Made
20051123TORLAC 00:11:03 TOR Villanueva 2 2 Made
20051123TORLAC 00:10:04 TOR Calderon 1 2 Made
20051123TORLAC 00:10:04 TOR Calderon 2 2 Made
20051123TORLAC 00:09:28 TOR Calderon 1 2 Made
20051123TORLAC 00:09:28 TOR Calderon 2 2 Made
20051123TORLAC 00:06:43 TOR Bosh 1 1 Missed
20051123TORLAC 00:06:03 TOR Rose 1 2 Made
20051123TORLAC 00:06:03 TOR Rose 2 2 Missed
20051123TORLAC 00:05:46 LAC Cassell 1 2 Made
20051123TORLAC 00:05:46 LAC Cassell 2 2 Made
20051123TORLAC 00:04:33 LAC Brand 1 2 Made
20051123TORLAC 00:04:33 LAC Brand 2 2 Missed
20051123TORLAC 00:01:55 TOR Bosh 1 2 Missed
20051123TORLAC 00:01:55 TOR Bosh 2 2 Made
20051123TORLAC 00:00:07 LAC Maggette 1 2 Made
20051123TORLAC 00:00:07 LAC Maggette 2 2 Made
20051123TORLAC 00:00:05 TOR James 1 2 Missed
20051123TORLAC 00:00:05 TOR James 2 2 Made
20051123TORLAC 00:00:04 LAC Maggette 1 2 Missed
20051123TORLAC 00:00:04 LAC Maggette 2 2 Made
20051123WASORL 00:44:38 WAS Jeffries 1 2 Made
20051123WASORL 00:44:38 WAS Jeffries 2 2 Missed
20051123WASORL 00:41:00 WAS Atkins T T Missed
20051123WASORL 00:40:39 WAS Jamison 1 2 Made
20051123WASORL 00:40:39 WAS Jamison 2 2 Missed
20051123WASORL 00:35:23 WAS Butler 1 2 Made
20051123WASORL 00:35:23 WAS Butler 2 2 Made
20051123WASORL 00:34:04 WAS Arenas 1 2 Made
20051123WASORL 00:34:04 WAS Arenas 2 2 Made
20051123WASORL 00:33:42 ORL Stevenson 1 2 Made
20051123WASORL 00:33:42 ORL Stevenson 2 2 Missed
20051123WASORL 00:33:06 ORL Garrity 1 2 Made
20051123WASORL 00:33:06 ORL Garrity 2 2 Made
20051123WASORL 00:25:15 ORL Howard 1 2 Made
20051123WASORL 00:25:15 ORL Howard 2 2 Missed
20051123WASORL 00:21:06 WAS Hayes 1 2 Made
20051123WASORL 00:21:06 WAS Hayes 2 2 Made
20051123WASORL 00:18:24 WAS Arenas 1 1 Missed
20051123WASORL 00:17:41 ORL Nelson 1 2 Missed
20051123WASORL 00:17:41 ORL Nelson 2 2 Made
20051123WASORL 00:11:21 ORL Stevenson 1 2 Made
20051123WASORL 00:11:21 ORL Stevenson 2 2 Missed
20051123WASORL 00:09:54 WAS Thomas 1 2 Made
20051123WASORL 00:09:54 WAS Thomas 2 2 Made
20051123WASORL 00:07:43 ORL Stevenson 1 1 Made
20051123WASORL 00:07:28 WAS Daniels 1 2 Made
20051123WASORL 00:07:28 WAS Daniels 2 2 Made
20051123WASORL 00:06:50 WAS Arenas 1 2 Made
20051123WASORL 00:06:50 WAS Arenas 2 2 Made
20051123WASORL 00:06:40 ORL Turkoglu 1 2 Made
20051123WASORL 00:06:40 ORL Turkoglu 2 2 Made
20051123WASORL 00:04:13 ORL Dooling 1 2 Made
20051123WASORL 00:04:13 ORL Dooling 2 2 Made
20051123WASORL 00:01:22 WAS Arenas 1 2 Made
20051123WASORL 00:01:22 WAS Arenas 2 2 Made
20051123WASORL 00:00:26 ORL Turkoglu 1 2 Made
20051123WASORL 00:00:26 ORL Turkoglu 2 2 Made
20051124CLEIND 00:45:51 CLE James 1 2 Missed
20051124CLEIND 00:45:51 CLE James 2 2 Made
20051124CLEIND 00:43:06 CLE Ilgauskas 1 2 Made
20051124CLEIND 00:43:06 CLE Ilgauskas 2 2 Missed
20051124CLEIND 00:42:32 CLE Ilgauskas 1 2 Made
20051124CLEIND 00:42:32 CLE Ilgauskas 2 2 Missed
20051124CLEIND 00:39:51 IND Artest 1 2 Made
20051124CLEIND 00:39:51 IND Artest 2 2 Made
20051124CLEIND 00:39:31 CLE Hughes 1 2 Made
[truncated: 13,542,888 more chars]
